# Supplementary material for: Integration of GWAS, pathway and network analyses reveals novel mechanistic insights into the synthesis of milk proteins in dairy cows
Source: Sci Rep. 2018 Jan 12;8:566. doi: 10.1038/s41598-017-18916-4 (PMC5766549; doi:10.1038/s41598-017-18916-4)
Supplement: Supplementary file 1 — Table S1 [file 41598_2017_18916_MOESM1_ESM.xlsx]

## Sheet: standard analysis
Supplementary Table S1. Complete list of the significant SNP obtained after standard GWAS analysis and after adjusting for the effects of highly significant SNPs.
Trait	SNP	CHR	BP	P	-log(base10)P	effB	MAF	Vsnp	Va	h2
k-CN	BTA-76907-no-rs	6	79869689	2.8e-16	15.5532	-0.713488	0.256436	0.194133	1.13801	0.681
k-CN	ARS-BFGL-NGS-110734	6	83314926	6.16e-15	14.2106	-0.661362	0.299702	0.183603	1.13801	0.681
b-CN	ARS-BFGL-NGS-110734	6	83314926	1.38e-14	13.8612	1.02133	0.299702	0.437859	3.52271	0.833
b-CN	BTA-76907-no-rs	6	79869689	1.31e-14	13.8818	1.05342	0.256436	0.423185	3.52271	0.833
Nmin	ARS-BFGL-BAC-42839	24	4118163	4.22e-05	4.37426	0.516577	0.109792	0.0521631	0.853312	0.363
CN	Hapmap31994-BTC-065943	25	5385729	5.19e-06	5.28474	0.26668	0.140733	0.0172003	0.0951991	0.133
as1P-CN	ARS-BFGL-NGS-102102	20	10233876	1.27e-05	4.89463	0.0867241	0.373142	0.00351846	0.0268166	0.171
as1P-CN/as1-CN	ARS-BFGL-NGS-102102	20	10233876	2.26e-05	4.6459	0.00334307	0.373142	5.22835e-06	4.51e-05	0.185
OtherN	BTB-01672972	4	21194199	3.68e-05	4.43383	2.12119	0.0055	0.0492218	0.907121	0.402
prot	BTB-01672972	4	21194199	3.68e-05	4.43383	-2.12119	0.0055	0.0492218	0.907121	0.402
urea	ARS-BFGL-NGS-108308	13	28999095	2.9e-05	4.53705	0.141373	0.230465	0.00708922	0.0840215	0.248
as1-CN	BTA-21753-no-rs	9	36790663	4.34e-05	4.36257	-1.64182	0.00840752	0.044945	1.23479	0.661
milk	Hapmap31921-BTC-033863	6	37019972	1.64e-05	4.78417	-2.11846	0.0470297	0.402274	1.88655	0.094
CN	Hapmap27849-BTC-071108	6	39503443	1.74e-05	4.75873	0.501211	0.0311881	0.015181	0.0951991	0.133
CN	Hapmap26618-BTC-070864	6	39597740	2.23e-05	4.65256	0.488583	0.0321464	0.0148542	0.0951991	0.133
CN	ARS-BFGL-NGS-33061	3	44364191	1.23e-05	4.90864	-0.795143	0.0113749	0.01422	0.0951991	0.133
as1P-CN	BTA-02620-rs29010169	14	45601728	2.3e-05	4.63793	0.408171	0.00990099	0.00326642	0.0268166	0.171
as1P-CN/as1-CN	BTA-02620-rs29010169	14	45601728	2.16e-05	4.66559	0.0162617	0.00990099	5.18463e-06	4.51e-05	0.185
as1P-CN	Hapmap51592-BTA-41521	20	46709345	3.81e-05	4.41854	-0.0825014	0.364718	0.00315411	0.0268166	0.171
as1P-CN/as1-CN	Hapmap51592-BTA-41521	20	46709345	6.37e-06	5.19559	-0.00358989	0.364718	5.97195e-06	4.51e-05	0.185
OtherN	BTB-01066453	4	53857273	3.29e-05	4.48256	0.860852	0.0351137	0.0502158	0.907121	0.402
prot	BTB-01066453	4	53857273	3.29e-05	4.48256	-0.860852	0.0351137	0.0502158	0.907121	0.402
Nmin	BTB-01648552	20	58264762	7.23e-06	5.14089	-0.3561	0.420376	0.0617958	0.853312	0.363
OtherN	BTB-01648552	20	58264762	5.85e-06	5.23254	-0.353547	0.420376	0.0609126	0.907121	0.402
prot	BTB-01648552	20	58264762	5.85e-06	5.23254	0.353547	0.420376	0.0609126	0.907121	0.402
as2-CN	ARS-BFGL-NGS-111636	6	68546212	9.66e-06	5.01501	0.45349	0.0497512	0.019445	0.26478	0.365
as2-CN	BTA-76623-no-rs	6	71154473	3.16e-05	4.50016	0.530735	0.0316518	0.0172669	0.26478	0.365
k-CN	Hapmap29639-BTC-041962	6	71350048	4.29e-06	5.36736	-1.31783	0.0187933	0.0640491	1.13801	0.681
as2-CN	Hapmap29639-BTC-041962	6	71350048	5.86e-08	7.23224	0.890073	0.0187933	0.0292176	0.26478	0.365
k-CN	BTB-00263209	6	72382208	4.5e-05	4.34704	-0.398247	0.192384	0.0492843	1.13801	0.681
b-CN	BTB-00263209	6	72382208	5.18e-07	6.28598	0.768431	0.192384	0.18349	3.52271	0.833
b-CN	BTA-76807-no-rs	6	72587575	8.63e-06	5.06382	0.6852	0.188922	0.143883	3.52271	0.833
b-CN	BTB-00263118	6	72603637	1.69e-05	4.77111	0.660998	0.189176	0.134036	3.52271	0.833
b-CN	Hapmap43043-BTA-76799	6	72872216	2.53e-05	4.59622	0.584025	0.243297	0.12559	3.52271	0.833
k-CN	ARS-BFGL-NGS-68326	6	72906612	3.6e-06	5.44338	-0.413671	0.236264	0.0617563	1.13801	0.681
k-CN	ARS-BFGL-NGS-99026	6	72930338	1.37e-06	5.86381	-0.429205	0.239841	0.067172	1.13801	0.681
urea	BTA-71361-no-rs	4	73597885	2.72e-05	4.56472	0.297892	0.0432836	0.00734943	0.0840215	0.248
b-CN	Hapmap52482-ss46526125	6	73639744	9.18e-06	5.03697	0.664106	0.201286	0.141811	3.52271	0.833
b-CN	ARS-BFGL-NGS-17026	6	73734080	8.22e-06	5.08489	0.688475	0.187129	0.144201	3.52271	0.833
urea	BTA-71368-no-rs	4	73837632	7.34e-06	5.13448	0.299184	0.0499505	0.00849558	0.0840215	0.248
b-CN	BTA-76826-no-rs	6	74246140	3.24e-05	4.48883	0.518964	0.428783	0.13193	3.52271	0.833
b-CN	BTA-76823-no-rs	6	74279058	2.07e-05	4.68351	0.531622	0.428783	0.138444	3.52271	0.833
k-CN	BTB-00262270	6	74546008	4.43e-06	5.35361	-0.410941	0.248269	0.063034	1.13801	0.681
b-CN	BTB-00262270	6	74546008	1.12e-06	5.95234	0.683844	0.248269	0.174554	3.52271	0.833
b-CN	ARS-BFGL-NGS-112030	6	74579431	2.32e-05	4.63365	0.548762	0.368942	0.140225	3.52271	0.833
k-CN	Hapmap60182-rs29025531	6	74606760	1.39e-06	5.85781	-0.479407	0.192116	0.0713431	1.13801	0.681
b-CN	Hapmap60182-rs29025531	6	74606760	1.69e-06	5.7729	0.745102	0.192116	0.172335	3.52271	0.833
b-CN	ARS-BFGL-NGS-20249	6	74849823	2.3e-06	5.63754	0.75683	0.179563	0.168768	3.52271	0.833
b-CN	BTA-111809-no-rs	6	77186116	3.83e-05	4.41727	0.574309	0.262376	0.127668	3.52271	0.833
b-CN	Hapmap44699-BTA-122320	6	77228984	2.22e-06	5.65366	0.6738	0.246976	0.168871	3.52271	0.833
k-CN	Hapmap26729-BTA-154447	6	77391041	6.77e-10	9.16968	-0.512328	0.342184	0.118165	1.13801	0.681
b-CN	Hapmap26729-BTA-154447	6	77391041	2.96e-05	4.52883	0.541287	0.342184	0.131902	3.52271	0.833
k-CN	BTA-114800-no-rs	6	77520815	3.55e-09	8.45026	-0.620813	0.160555	0.103888	1.13801	0.681
b-CN	BTA-114800-no-rs	6	77520815	5.62e-11	10.2504	1.08043	0.160555	0.314658	3.52271	0.833
k-CN	Hapmap60030-rs29013992	6	77585276	1.2e-08	7.92157	-0.599031	0.159046	0.0959893	1.13801	0.681
b-CN	Hapmap60030-rs29013992	6	77585276	3.14e-11	10.5032	1.09622	0.159046	0.321454	3.52271	0.833
k-CN	ARS-BFGL-NGS-80068	6	77650126	3.6e-09	8.44345	-0.619381	0.160732	0.103502	1.13801	0.681
b-CN	ARS-BFGL-NGS-80068	6	77650126	4.26e-11	10.371	1.08561	0.160732	0.317965	3.52271	0.833
k-CN	Hapmap38629-BTA-76891	6	78289101	4.98e-09	8.30281	-0.474507	0.351137	0.102599	1.13801	0.681
as2-CN	Hapmap48883-BTA-76062	6	78539712	2.09e-05	4.68029	0.374534	0.0692384	0.0180799	0.26478	0.365
k-CN	ARS-BFGL-NGS-12798	6	78561987	6.38e-09	8.19494	-1.17679	0.0368526	0.098308	1.13801	0.681		#REF!
as2-CN	ARS-BFGL-NGS-12798	6	78561987	2.93e-07	6.5324	0.596202	0.0368526	0.0252335	0.26478	0.365
k-CN	ARS-BFGL-NGS-27643	6	78786848	3.38e-12	11.4705	-0.718619	0.175074	0.149164	1.13801	0.681
b-CN	ARS-BFGL-NGS-27643	6	78786848	1.87e-12	11.7271	1.14052	0.175074	0.375728	3.52271	0.833
k-CN	Hapmap52479-rs29018853	6	79203343	3.88e-18	17.4113	-0.793672	0.237883	0.228401	1.13801	0.681
b-CN	Hapmap52479-rs29018853	6	79203343	1.24e-12	11.906	1.01807	0.237883	0.375813	3.52271	0.833
k-CN	Hapmap41083-BTA-76098	6	79350710	4.96e-05	4.30428	-0.554486	0.0895153	0.0501165	1.13801	0.681
k-CN	ARS-BFGL-NGS-42175	6	79544981	4.21e-16	15.3755	-0.78972	0.198813	0.19868	1.13801	0.681
b-CN	ARS-BFGL-NGS-42175	6	79544981	3.75e-14	13.4261	1.15291	0.198813	0.423444	3.52271	0.833
k-CN	BTB-00217058	6	79592589	7.33e-09	8.13477	-0.462876	0.355159	0.0981376	1.13801	0.681
b-CN	BTB-00217058	6	79592589	6.91e-06	5.16059	0.564882	0.355159	0.146157	3.52271	0.833
k-CN	BTB-00264606	6	79632703	2.76e-07	6.5596	-0.40886	0.365709	0.077554	1.13801	0.681
b-CN	BTB-00264606	6	79632703	1.49e-06	5.82652	0.600102	0.365709	0.167072	3.52271	0.833
k-CN	ARS-BFGL-NGS-112473	6	79680793	9.14e-09	8.03902	-0.466727	0.33863	0.097572	1.13801	0.681
b-CN	ARS-BFGL-NGS-112473	6	79680793	4.89e-07	6.3103	0.643469	0.33863	0.185462	3.52271	0.833
as2-CN	BTB-00264565	6	79705920	7.16e-07	6.14537	0.774517	0.0212661	0.0249714	0.26478	0.365
k-CN	BTB-00264506	6	79732129	3.51e-11	10.4553	-0.535508	0.366667	0.133188	1.13801	0.681
b-CN	BTB-00264506	6	79732129	7.67e-07	6.11517	0.626856	0.366667	0.182503	3.52271	0.833
k-CN	BTB-01900612	6	79817258	8.83e-11	10.0541	-0.520788	0.346383	0.122809	1.13801	0.681
b-CN	BTB-01900612	6	79817258	1.9e-10	9.7208	0.801956	0.346383	0.291213	3.52271	0.833
k-CN	BTB-00264414	6	79843283	6.22e-15	14.2064	-0.646386	0.318137	0.18127	1.13801	0.681
b-CN	BTB-00264414	6	79843283	4.56e-13	12.3407	0.939591	0.318137	0.383018	3.52271	0.833
k-CN	Hapmap39314-BTA-121985	6	79982917	1.61e-08	7.79275	-0.456928	0.377406	0.0981159	1.13801	0.681
b-CN	Hapmap39314-BTA-121985	6	79982917	1.1e-07	6.95865	0.67474	0.377406	0.213952	3.52271	0.833
k-CN	BTB-01393607	6	80062406	3.06e-12	11.5148	-0.688077	0.1909	0.146255	1.13801	0.681
as1-CN	BTB-01393607	6	80062406	4.03e-05	4.39433	-0.388538	0.1909	0.0466342	1.23479	0.661
b-CN	BTB-01393607	6	80062406	1.09e-15	14.9623	1.2403	0.1909	0.475218	3.52271	0.833
k-CN	BTB-00264815	6	81019581	1.04e-12	11.9851	-0.71755	0.183482	0.154274	1.13801	0.681
as1-CN	BTB-00264815	6	81019581	1.68e-05	4.77429	-0.415731	0.183482	0.0517861	1.23479	0.661
b-CN	BTB-00264815	6	81019581	2.39e-17	16.6221	1.33826	0.183482	0.536624	3.52271	0.833
k-CN	BTB-00264877	6	81042351	2.89e-08	7.53958	-0.450712	0.345697	0.0918975	1.13801	0.681
b-CN	BTB-00264877	6	81042351	1.67e-07	6.77707	0.666723	0.345697	0.201092	3.52271	0.833
k-CN	Hapmap51938-BTA-21491	6	81057816	8.07e-14	13.0929	-0.692726	0.234592	0.17233	1.13801	0.681
b-CN	Hapmap51938-BTA-21491	6	81057816	3.43e-14	13.4652	1.10621	0.234592	0.439453	3.52271	0.833
k-CN	BTA-05242-no-rs	6	81225864	4.03e-09	8.39456	-0.467902	0.36548	0.101543	1.13801	0.681
b-CN	BTA-05242-no-rs	6	81225864	1.39e-07	6.85832	0.657067	0.36548	0.200243	3.52271	0.833
k-CN	BTB-00265288	6	81286240	2.55e-09	8.59328	-0.493324	0.318452	0.105642	1.13801	0.681
b-CN	BTB-00265288	6	81286240	1.04e-08	7.98192	0.743433	0.318452	0.239914	3.52271	0.833
milk	BTA-110240-no-rs	6	81652194	4.8e-05	4.3184	-1.07907	0.203759	0.377826	1.88655	0.094
k-CN	Hapmap25412-BTC-031860	6	82008221	1.07e-07	6.97052	-0.443228	0.313568	0.0845693	1.13801	0.681
b-CN	Hapmap25412-BTC-031860	6	82008221	1.54e-07	6.81124	0.6917	0.313568	0.205965	3.52271	0.833
k-CN	Hapmap32475-BTC-050530	6	82047313	6.45e-19	18.1906	-0.992707	0.143422	0.242134	1.13801	0.681
as1-CN	Hapmap32475-BTC-050530	6	82047313	1.74e-09	8.75932	-0.645366	0.143422	0.102335	1.23479	0.661
b-CN	Hapmap32475-BTC-050530	6	82047313	4.25e-22	21.3715	1.69387	0.143422	0.704973	3.52271	0.833
k-CN	Hapmap23387-BTC-072905	6	82078166	6.45e-19	18.1906	-0.992707	0.143422	0.242134	1.13801	0.681
as1-CN	Hapmap23387-BTC-072905	6	82078166	1.74e-09	8.75932	-0.645366	0.143422	0.102335	1.23479	0.661
b-CN	Hapmap23387-BTC-072905	6	82078166	4.25e-22	21.3715	1.69387	0.143422	0.704973	3.52271	0.833
k-CN	Hapmap26317-BTC-059618	6	82253271	9.22e-16	15.0352	-0.694175	0.293274	0.199753	1.13801	0.681
as1-CN	Hapmap26317-BTC-059618	6	82253271	8.89e-07	6.05127	-0.407257	0.293274	0.068753	1.23479	0.661
b-CN	Hapmap26317-BTC-059618	6	82253271	1.24e-17	16.9049	1.15813	0.293274	0.555996	3.52271	0.833
k-CN	Hapmap23419-BTC-059652	6	82314634	1.2e-15	14.9207	-0.693635	0.293069	0.19936	1.13801	0.681
as1-CN	Hapmap23419-BTC-059652	6	82314634	1.4e-06	5.85536	-0.401099	0.293069	0.0666623	1.23479	0.661
b-CN	Hapmap23419-BTC-059652	6	82314634	1.94e-17	16.7112	1.15469	0.293069	0.552469	3.52271	0.833
k-CN	Hapmap31932-BTC-042947	6	82350917	8.52e-17	16.0695	-0.717919	0.295747	0.214699	1.13801	0.681
as1-CN	Hapmap31932-BTC-042947	6	82350917	3.67e-06	5.43554	-0.383045	0.295747	0.0611193	1.23479	0.661
b-CN	Hapmap31932-BTC-042947	6	82350917	1.11e-17	16.9552	1.15826	0.295747	0.558844	3.52271	0.833
as1-CN	Hapmap31617-BTC-043368	6	82458774	1.87e-07	6.72781	0.533007	0.15396	0.0740108	1.23479	0.661
as1-CN	BTA-77034-no-rs	6	82540280	1.77e-05	4.75308	0.42967	0.171457	0.052453	1.23479	0.661
as1-CN	Hapmap27307-BTC-043200	6	82605943	1.21e-08	7.9162	0.530989	0.194857	0.0884685	1.23479	0.661
k-CN	BTA-77011-no-rs	6	82773692	6.76e-10	9.16983	-0.493612	0.414101	0.118231	1.13801	0.681
b-CN	BTA-77011-no-rs	6	82773692	3.07e-09	8.51353	0.74288	0.414101	0.267791	3.52271	0.833
urea	Hapmap44167-BTA-95489	5	82944314	1.8e-05	4.744	0.235058	0.0740557	0.00757744	0.0840215	0.248
k-CN	ARS-BFGL-NGS-63312	6	82965163	2.4e-22	21.6189	-0.96435	0.187933	0.283853	1.13801	0.681
as1-CN	ARS-BFGL-NGS-63312	6	82965163	3.4e-08	7.46843	-0.525174	0.187933	0.0841842	1.23479	0.661
b-CN	ARS-BFGL-NGS-63312	6	82965163	6.54e-21	20.1843	1.45931	0.187933	0.650013	3.52271	0.833
k-CN	Hapmap47405-BTA-76965	6	83117772	1.41e-07	6.8515	-1.08763	0.0371287	0.0845811	1.13801	0.681
as2-CN	Hapmap47405-BTA-76965	6	83117772	7.79e-08	7.10836	0.636238	0.0371287	0.0289432	0.26478	0.365
k-CN	Hapmap49297-BTA-76961	6	83147633	2.82e-12	11.5499	-0.623873	0.25198	0.146724	1.13801	0.681
as1-CN	Hapmap49297-BTA-76961	6	83147633	1.29e-07	6.89074	-0.452498	0.25198	0.0771868	1.23479	0.661
b-CN	Hapmap49297-BTA-76961	6	83147633	2e-18	17.6998	1.22694	0.25198	0.567487	3.52271	0.833
a-LA	BTA-76960-no-rs	6	83229855	4.63e-06	5.33487	-0.099132	0.16271	0.00267762	0.0197362	0.194
Nmin	BTA-76960-no-rs	6	83229855	5.46e-06	5.26301	0.484618	0.16271	0.0639911	0.853312	0.363
k-CN	BTA-121766-no-rs	6	83256899	2.68e-06	5.57224	-0.391603	0.336967	0.0685243	1.13801	0.681
as1-CN	BTA-121766-no-rs	6	83256899	4.8e-07	6.31861	-0.402692	0.336967	0.0724601	1.23479	0.661
as2-CN	BTA-121766-no-rs	6	83256899	1.33e-06	5.87609	-0.231172	0.336967	0.0238795	0.26478	0.365
b-CN	BTA-121766-no-rs	6	83256899	1.94e-13	12.7129	0.960867	0.336967	0.412553	3.52271	0.833
k-CN	BTA-76959-no-rs	6	83290843	5.17e-15	14.2864	-0.661747	0.3	0.183922	1.13801	0.681
b-CN	BTA-76959-no-rs	6	83290843	1.99e-14	13.7006	1.01483	0.3	0.432553	3.52271	0.833
k-CN	Hapmap32099-BTA-151095	6	83345994	5.05e-15	14.2968	-0.661538	0.300198	0.183875	1.13801	0.681
b-CN	Hapmap32099-BTA-151095	6	83345994	1.75e-14	13.7559	1.01662	0.300198	0.434238	3.52271	0.833
as1-CN	Hapmap43417-BTA-96760	6	83416784	9.34e-07	6.02945	0.842117	0.0519802	0.0698925	1.23479	0.661
k-CN	UA-IFASA-2111	6	84351311	8.27e-07	6.08229	-1.28405	0.0217606	0.0701956	1.13801	0.681
as2-CN	UA-IFASA-2111	6	84351311	1.04e-08	7.98244	0.853687	0.0217606	0.0310273	0.26478	0.365
k-CN	ARS-BFGL-NGS-70112	6	84448550	5.81e-11	10.2356	-0.615936	0.215706	0.128364	1.13801	0.681
as1-CN	ARS-BFGL-NGS-70112	6	84448550	5.88e-10	9.23048	-0.563982	0.215706	0.107622	1.23479	0.661
as2-CN	ARS-BFGL-NGS-70112	6	84448550	4.08e-06	5.38883	-0.250008	0.215706	0.0211485	0.26478	0.365
b-CN	ARS-BFGL-NGS-70112	6	84448550	3.67e-20	19.4354	1.36158	0.215706	0.627275	3.52271	0.833
a-LA	ARS-BFGL-NGS-27958	6	84689991	1.18e-06	5.9279	-0.108329	0.156931	0.00310523	0.0197362	0.194
Nmin	ARS-BFGL-NGS-27958	6	84689991	1.01e-06	5.99407	0.536948	0.156931	0.0762898	0.853312	0.363
WP	ARS-BFGL-NGS-27958	6	84689991	2.05e-05	4.68742	-0.360978	0.156931	0.0344796	0.702913	0.523
k-CN	ARS-BFGL-NGS-114609	6	84713584	4.51e-22	21.3454	-0.900529	0.233135	0.289969	1.13801	0.681
as1-CN	ARS-BFGL-NGS-114609	6	84713584	2.41e-15	14.6185	-0.712825	0.233135	0.181686	1.23479	0.661
b-CN	ARS-BFGL-NGS-114609	6	84713584	1.28e-27	26.8916	1.59957	0.233135	0.914882	3.52271	0.833
k-CN	Hapmap46932-BTA-111719	6	84819700	2.33e-15	14.6326	-0.769842	0.211211	0.197474	1.13801	0.681
as1-CN	Hapmap46932-BTA-111719	6	84819700	1.56e-19	18.8068	-0.859276	0.211211	0.246021	1.23479	0.661
as2-CN	Hapmap46932-BTA-111719	6	84819700	1.22e-05	4.91273	-0.248434	0.211211	0.020565	0.26478	0.365
b-CN	Hapmap46932-BTA-111719	6	84819700	1.48e-31	30.8297	1.79085	0.211211	1.06863	3.52271	0.833
k-CN	Hapmap41098-BTA-86027	6	84889974	1.93e-21	20.7148	-1.10205	0.133069	0.280215	1.13801	0.681
as1-CN	Hapmap41098-BTA-86027	6	84889974	5.15e-20	19.2885	-1.0196	0.133069	0.239855	1.23479	0.661
b-CN	Hapmap41098-BTA-86027	6	84889974	2.59e-35	34.5871	2.24996	0.133069	1.16799	3.52271	0.833
as1-CN	BTA-121763-no-rs	6	84968944	1.1e-12	11.9572	0.670667	0.19604	0.141783	1.23479	0.661
k-CN	BTA-111108-no-rs	6	85424500	7.74e-24	23.111	-1.16074	0.134062	0.312817	1.13801	0.681
as1-CN	BTA-111108-no-rs	6	85424500	2.48e-17	16.606	-0.939035	0.134062	0.204731	1.23479	0.661
b-CN	BTA-111108-no-rs	6	85424500	1.58e-33	32.8	2.18865	0.134062	1.11218	3.52271	0.833
as1-CN	BTA-77077-no-rs	6	85527109	1.39e-06	5.85774	-1.38268	0.0178042	0.0668641	1.23479	0.661
k-CN	Hapmap43767-BTA-113302	6	85646902	7.35e-12	11.1338	-0.567061	0.382295	0.151869	1.13801	0.681
b-CN	Hapmap43767-BTA-113302	6	85646902	1.51e-14	13.8205	0.997926	0.382295	0.470334	3.52271	0.833
k-CN	ARS-BFGL-NGS-60491	6	85703164	1.85e-10	9.73178	-0.521127	0.387324	0.128891	1.13801	0.681
as2-CN	ARS-BFGL-NGS-60491	6	85703164	3.62e-05	4.44113	-0.194228	0.387324	0.0179043	0.26478	0.365
b-CN	ARS-BFGL-NGS-60491	6	85703164	7.64e-15	14.117	0.998304	0.387324	0.473	3.52271	0.833
as1-CN	ARS-BFGL-NGS-37271	6	85743833	1.89e-07	6.72439	0.774747	0.0687438	0.0768516	1.23479	0.661
k-CN	ARS-BFGL-NGS-36707	6	86354888	8.34e-21	20.0787	-1.09833	0.134195	0.280317	1.13801	0.681
as1-CN	ARS-BFGL-NGS-36707	6	86354888	7.67e-21	20.115	-1.05362	0.134195	0.257961	1.23479	0.661
as2-CN	ARS-BFGL-NGS-36707	6	86354888	1.23e-05	4.9099	-0.293576	0.134195	0.0200275	0.26478	0.365
b-CN	ARS-BFGL-NGS-36707	6	86354888	1.02e-38	37.993	2.39648	0.134195	1.33454	3.52271	0.833
k-CN	Hapmap54803-rs29015041	6	87022091	1.27e-06	5.89772	-1.4475	0.0178218	0.073351	1.13801	0.681
k-CN	Hapmap25708-BTC-043671	6	87113639	1.77e-07	6.75146	-0.456987	0.294263	0.0867395	1.13801	0.681
as1-CN	Hapmap25708-BTC-043671	6	87113639	7.76e-13	12.1099	-0.601581	0.294263	0.150313	1.23479	0.661
as2-CN	Hapmap25708-BTC-043671	6	87113639	1.71e-06	5.76817	-0.239765	0.294263	0.023877	0.26478	0.365
b-CN	Hapmap25708-BTC-043671	6	87113639	3.22e-20	19.4917	1.26438	0.294263	0.663995	3.52271	0.833
b-LG	Hapmap25708-BTC-043671	6	87113639	7.38e-07	6.13214	-0.305802	0.294263	0.0388409	0.608757	0.558
Nmin	Hapmap25708-BTC-043671	6	87113639	6.62e-06	5.17922	0.39799	0.294263	0.0657889	0.853312	0.363
OtherN	Hapmap25708-BTC-043671	6	87113639	1.33e-06	5.87538	0.419823	0.294263	0.0732051	0.907121	0.402
prot	Hapmap25708-BTC-043671	6	87113639	1.33e-06	5.87538	-0.419823	0.294263	0.0732051	0.907121	0.402
WP	Hapmap25708-BTC-043671	6	87113639	4.08e-08	7.3891	-0.374053	0.294263	0.0581132	0.702913	0.523
k-CN	Hapmap27109-BTC-060711	6	87152621	1.54e-11	10.8111	-0.563446	0.319802	0.138118	1.13801	0.681
b-CN	Hapmap27109-BTC-060711	6	87152621	4.6e-13	12.337	0.947441	0.319802	0.390526	3.52271	0.833
k-CN	Hapmap28023-BTC-060518	6	87201599	1.07e-16	15.9706	-0.85391	0.175074	0.210616	1.13801	0.681
as1-CN	Hapmap28023-BTC-060518	6	87201599	1.29e-39	38.8889	-1.30045	0.175074	0.488488	1.23479	0.661
as2-CN	Hapmap28023-BTC-060518	6	87201599	1.91e-09	8.71989	-0.35386	0.175074	0.0361685	0.26478	0.365
b-CN	Hapmap28023-BTC-060518	6	87201599	1.73e-52	51.7621	2.46125	0.175074	1.74976	3.52271	0.833
b-LG	Hapmap28023-BTC-060518	6	87201599	1.33e-06	5.87533	-0.351181	0.175074	0.035623	0.608757	0.558
OtherN	Hapmap28023-BTC-060518	6	87201599	2.01e-05	4.69773	0.435454	0.175074	0.0547711	0.907121	0.402
prot	Hapmap28023-BTC-060518	6	87201599	2.01e-05	4.69773	-0.435454	0.175074	0.0547711	0.907121	0.402
WP	Hapmap28023-BTC-060518	6	87201599	2.72e-06	5.56516	-0.376045	0.175074	0.0408458	0.702913	0.523
as1-CN	Hapmap23522-BTC-047379	6	87222751	1.24e-09	8.905	1.00031	0.0579208	0.109199	1.23479	0.661
OtherN	Hapmap23522-BTC-047379	6	87222751	4.64e-05	4.33348	-0.693735	0.0579208	0.0525218	0.907121	0.402
prot	Hapmap23522-BTC-047379	6	87222751	4.64e-05	4.33348	0.693735	0.0579208	0.0525218	0.907121	0.402
k-CN	Hapmap24184-BTC-070077	6	87245049	1.51e-16	15.8219	-0.863458	0.170341	0.210732	1.13801	0.681
as1-CN	Hapmap24184-BTC-070077	6	87245049	1.56e-37	36.8065	-1.28256	0.170341	0.464946	1.23479	0.661
as2-CN	Hapmap24184-BTC-070077	6	87245049	4e-09	8.39834	-0.353039	0.170341	0.0352285	0.26478	0.365
b-CN	Hapmap24184-BTC-070077	6	87245049	2.61e-50	49.5836	2.43444	0.170341	1.67512	3.52271	0.833
b-LG	Hapmap24184-BTC-070077	6	87245049	1.75e-06	5.75647	-0.353349	0.170341	0.0352904	0.608757	0.558
OtherN	Hapmap24184-BTC-070077	6	87245049	1.3e-05	4.88559	0.453806	0.170341	0.0582088	0.907121	0.402
prot	Hapmap24184-BTC-070077	6	87245049	1.3e-05	4.88559	-0.453806	0.170341	0.0582088	0.907121	0.402
WP	Hapmap24184-BTC-070077	6	87245049	3.27e-06	5.48552	-0.37939	0.170341	0.0406837	0.702913	0.523
as1-CN	Hapmap30192-BTC-072881	6	87281196	6.77e-10	9.16935	1.01351	0.0584737	0.113105	1.23479	0.661
k-CN	Hapmap33631-BTC-043555	6	87327708	7.64e-13	12.1171	-0.611518	0.347652	0.169618	1.13801	0.681
as2-CN	Hapmap33631-BTC-043555	6	87327708	6.52e-07	6.18564	-0.242025	0.347652	0.0265689	0.26478	0.365
b-CN	Hapmap33631-BTC-043555	6	87327708	5.66e-18	17.2474	1.15819	0.347652	0.608439	3.52271	0.833
WP	BTA-77057-no-rs	6	87365840	2.88e-05	4.54037	-0.45111	0.0900099	0.0333367	0.702913	0.523
k-CN	Hapmap52348-rs29024684	6	87396306	5.05e-59	58.2963	-1.50283	0.236139	0.814767	1.13801	0.681
a-LA	Hapmap52348-rs29024684	6	87396306	5.99e-07	6.22277	0.0949546	0.236139	0.0032527	0.0197362	0.194
b-CN	Hapmap52348-rs29024684	6	87396306	1.01e-21	20.9939	1.39194	0.236139	0.69896	3.52271	0.833
k-CN	BTA-115149-no-rs	6	87519317	3.48e-05	4.45877	-1.16932	0.0192878	0.0517275	1.13801	0.681
a-LA	Hapmap38371-BTA-105598	6	87715723	3.64e-05	4.43904	-0.0808357	0.212661	0.0021882	0.0197362	0.194
WP	Hapmap38371-BTA-105598	6	87715723	4.21e-05	4.37557	-0.304782	0.212661	0.031107	0.702913	0.523
k-CN	Hapmap57014-rs29019575	6	87801255	3.87e-07	6.4126	-1.09874	0.0336301	0.0784683	1.13801	0.681
as2-CN	Hapmap57014-rs29019575	6	87801255	9.13e-10	9.03933	0.758964	0.0336301	0.0374406	0.26478	0.365
Nmin	Hapmap33210-BTA-144234	6	87838493	1.04e-05	4.98135	0.706664	0.0660377	0.0615995	0.853312	0.363
OtherN	Hapmap33210-BTA-144234	6	87838493	1.27e-05	4.89699	0.688005	0.0660377	0.0583895	0.907121	0.402
prot	Hapmap33210-BTA-144234	6	87838493	1.27e-05	4.89699	-0.688005	0.0660377	0.0583895	0.907121	0.402
WP	Hapmap33210-BTA-144234	6	87838493	1.56e-05	4.80585	-0.535018	0.0660377	0.0353092	0.702913	0.523
a-LA	ARS-BFGL-NGS-24522	6	87878364	7.78e-06	5.10874	-0.128807	0.0811078	0.00247306	0.0197362	0.194
as1-CN	ARS-BFGL-NGS-24522	6	87878364	6.84e-06	5.16484	-0.606788	0.0811078	0.0548822	1.23479	0.661
b-CN	ARS-BFGL-NGS-24522	6	87878364	1.02e-05	4.99167	0.973191	0.0811078	0.141173	3.52271	0.833
b-LG	ARS-BFGL-NGS-24522	6	87878364	2.1e-07	6.67728	-0.514997	0.0811078	0.0395337	0.608757	0.558
Nmin	ARS-BFGL-NGS-24522	6	87878364	2.57e-08	7.59019	0.790244	0.0811078	0.093085	0.853312	0.363
OtherN	ARS-BFGL-NGS-24522	6	87878364	9.81e-08	7.00842	0.743586	0.0811078	0.0824175	0.907121	0.402
prot	ARS-BFGL-NGS-24522	6	87878364	9.81e-08	7.00842	-0.743586	0.0811078	0.0824175	0.907121	0.402
WP	ARS-BFGL-NGS-24522	6	87878364	2.17e-09	8.66407	-0.655428	0.0811078	0.0640336	0.702913	0.523
a-LA	ARS-BFGL-NGS-112872	6	88069548	6.03e-07	6.21983	-0.113813	0.144554	0.00320362	0.0197362	0.194
Nmin	ARS-BFGL-NGS-112872	6	88069548	4.21e-06	5.37543	0.516846	0.144554	0.0660657	0.853312	0.363
WP	ARS-BFGL-NGS-112872	6	88069548	1e-05	4.99808	-0.382972	0.144554	0.0362734	0.702913	0.523
k-CN	BTA-122637-no-rs	6	88442145	1.26e-14	13.9011	-1.23797	0.0658416	0.188526	1.13801	0.681
as2-CN	BTA-122637-no-rs	6	88442145	3.15e-06	5.50155	0.428867	0.0658416	0.0226254	0.26478	0.365
k-CN	BTA-10392-no-rs	6	88547858	7.13e-06	5.14691	-1.19558	0.0239521	0.0668352	1.13801	0.681
as1-CN	ARS-BFGL-NGS-118182	6	88592295	4.77e-10	9.32122	0.550055	0.234127	0.108505	1.23479	0.661
a-LA	ARS-BFGL-NGS-100159	3	88864456	4.64e-05	4.33381	-0.0650638	0.492016	0.00211611	0.0197362	0.194
as1-CN	BTB-01654826	6	88891318	4.42e-07	6.35429	0.498601	0.176063	0.0721272	1.23479	0.661
b-CN	BTB-01654826	6	88891318	4.12e-05	4.38467	-0.661918	0.176063	0.127116	3.52271	0.833
as2-CN	BTA-68275-no-rs	6	89001383	3.52e-10	9.45345	0.67457	0.0440158	0.0382951	0.26478	0.365
as1-CN	BTA-22106-no-rs	6	89104201	1.52e-06	5.81761	0.760516	0.061569	0.0668361	1.23479	0.661
as1-CN	Hapmap39786-BTA-86142	6	89133819	8.71e-06	5.0601	0.716705	0.0589411	0.0569831	1.23479	0.661
as2-CN	BTA-121769-no-rs	6	89912196	3.99e-05	4.39923	0.321348	0.0840752	0.015904	0.26478	0.365
as1-CN	Hapmap42616-BTA-64032	6	90217183	4.12e-05	4.38506	0.419944	0.173267	0.0505235	1.23479	0.661
k-CN	Hapmap43045-BTA-76998	6	90730485	1.35e-08	7.8712	-1.93151	0.0138477	0.101893	1.13801	0.681
as2-CN	Hapmap43045-BTA-76998	6	90730485	5.51e-12	11.2586	1.34161	0.0138477	0.049159	0.26478	0.365
k-CN	BTA-76988-no-rs	6	90876389	4.7e-08	7.32836	-1.20307	0.031219	0.0875499	1.13801	0.681
as2-CN	BTA-76988-no-rs	6	90876389	4.3e-09	8.36627	0.740651	0.031219	0.033182	0.26478	0.365
as1-CN	ARS-BFGL-NGS-2391	6	91187144	8.26e-06	5.08285	0.760091	0.0514342	0.0563743	1.23479	0.661
k-CN	BTB-01885835	6	92279760	9.95e-08	7.00218	-0.850182	0.0637982	0.086344	1.13801	0.681
k-CN	ARS-BFGL-NGS-60568	6	92465869	3.99e-06	5.39905	-0.534082	0.130564	0.06476	1.13801	0.681
k-CN	BTB-01995503	6	92527885	4.34e-06	5.36207	-0.53724	0.129703	0.0651604	1.13801	0.681
k-CN	BTA-121695-no-rs	6	92552055	9.08e-07	6.04175	-0.579339	0.125124	0.0734822	1.13801	0.681
k-CN	Hapmap35196-BES10_Contig207_566	6	92578562	9.08e-07	6.04175	-0.579339	0.125124	0.0734822	1.13801	0.681
as2-CN	BTB-00267864	6	93243643	1.86e-05	4.73043	0.414774	0.0548961	0.0178515	0.26478	0.365
as2-CN	Hapmap36639-SCAFFOLD206090_3335	6	94036712	2.64e-06	5.57883	0.503961	0.0445104	0.0216029	0.26478	0.365
as2-CN	Hapmap52160-rs29020798	6	94141326	2.7e-06	5.56826	0.50093	0.0450942	0.0216105	0.26478	0.365
k-CN	Hapmap49058-BTA-121772	6	94228599	1.47e-05	4.83242	-0.892651	0.0356436	0.0547787	1.13801	0.681
as2-CN	Hapmap49058-BTA-121772	6	94228599	9.69e-07	6.01361	0.577161	0.0356436	0.0229004	0.26478	0.365
k-CN	Hapmap50778-BTA-77229	6	94334151	2.8e-06	5.55213	-1.23358	0.0207715	0.061904	1.13801	0.681
as2-CN	Hapmap50778-BTA-77229	6	94334151	2.28e-11	10.642	1.00805	0.0207715	0.0413375	0.26478	0.365
k-CN	BTB-01687386	6	94360125	5.83e-06	5.23467	-1.18143	0.0213505	0.0583284	1.13801	0.681
as2-CN	BTB-01687386	6	94360125	1.45e-11	10.8397	1.00362	0.0213505	0.0420922	0.26478	0.365
b-LG	ARS-BFGL-NGS-116123	11	94686959	5.94e-06	5.226	0.28784	0.260138	0.0318923	0.608757	0.558
OtherN	ARS-BFGL-NGS-116123	11	94686959	2.15e-05	4.66755	-0.379675	0.260138	0.0554892	0.907121	0.402
prot	ARS-BFGL-NGS-116123	11	94686959	2.15e-05	4.66755	0.379675	0.260138	0.0554892	0.907121	0.402
WP	ARS-BFGL-NGS-116123	11	94686959	1.73e-05	4.76139	0.301441	0.260138	0.0349777	0.702913	0.523
as2-CN	Hapmap33485-BTA-144281	6	94744842	8.91e-07	6.04993	0.495903	0.0510406	0.0238225	0.26478	0.365
as2-CN	ARS-BFGL-NGS-119331	6	94948275	4.23e-05	4.37402	0.376579	0.0647873	0.0171847	0.26478	0.365
b-LG	Hapmap24798-BTA-127049	11	95837993	2.05e-05	4.6876	0.256041	0.320119	0.028536	0.608757	0.558
WP	Hapmap24798-BTA-127049	11	95837993	2.49e-05	4.60458	0.279798	0.320119	0.0340771	0.702913	0.523
b-LG	ARS-BFGL-NGS-101698	11	96230130	3.39e-05	4.46918	0.269209	0.233168	0.0259166	0.608757	0.558
as1-CN	BTB-01371380	6	96877217	2.92e-05	4.53519	0.424411	0.155292	0.0472562	1.23479	0.661
Nmin	ARS-BFGL-NGS-21607	11	97059246	3.6e-05	4.44331	-0.615083	0.0782953	0.054604	0.853312	0.363
OtherN	ARS-BFGL-NGS-21607	11	97059246	3.29e-05	4.48269	-0.607639	0.0782953	0.0532905	0.907121	0.402
prot	ARS-BFGL-NGS-21607	11	97059246	3.29e-05	4.48269	0.607639	0.0782953	0.0532905	0.907121	0.402
b-LG	Hapmap56906-rs29014970	11	97844929	2.36e-07	6.62689	0.31222	0.307616	0.0415247	0.608757	0.558
WP	Hapmap56906-rs29014970	11	97844929	1.37e-06	5.86298	0.321976	0.307616	0.0441605	0.702913	0.523
as1-CN	Hapmap48078-BTA-77495	6	98198721	3.72e-05	4.42985	0.361294	0.245302	0.0483309	1.23479	0.661
WP	ARS-BFGL-NGS-1504	11	98871090	1.81e-05	4.74144	0.330822	0.200303	0.0350616	0.702913	0.523
WP	Hapmap41443-BTA-116638	11	98893462	1.18e-05	4.92823	0.334349	0.20178	0.0360106	0.702913	0.523
as1-CN	Hapmap49915-BTA-21903	6	99445414	3.29e-05	4.48223	0.412432	0.167659	0.0474746	1.23479	0.661
b-LG	ARS-BFGL-NGS-29519	11	101266385	1.06e-05	4.9759	-0.239908	0.4605	0.0285984	0.608757	0.558
WP	ARS-BFGL-NGS-29519	11	101266385	1.08e-05	4.96553	-0.264501	0.4605	0.0347621	0.702913	0.523
b-LG	ARS-BFGL-NGS-32953	11	101301047	2.03e-12	11.693	0.402355	0.337624	0.072408	0.608757	0.558
Nmin	ARS-BFGL-NGS-32953	11	101301047	2.11e-06	5.67507	-0.388039	0.337624	0.0673471	0.853312	0.363
OtherN	ARS-BFGL-NGS-32953	11	101301047	4.47e-08	7.34954	-0.440027	0.337624	0.0866016	0.907121	0.402
prot	ARS-BFGL-NGS-32953	11	101301047	4.47e-08	7.34954	0.440027	0.337624	0.0866016	0.907121	0.402
WP	ARS-BFGL-NGS-32953	11	101301047	1.44e-11	10.8421	0.4263	0.337624	0.0812828	0.702913	0.523
b-LG	BTA-118661-no-rs	11	101357473	5.23e-07	6.28123	-0.277288	0.40297	0.0369966	0.608757	0.558
OtherN	BTA-118661-no-rs	11	101357473	3.09e-05	4.51032	0.323789	0.40297	0.0504456	0.907121	0.402
prot	BTA-118661-no-rs	11	101357473	3.09e-05	4.51032	-0.323789	0.40297	0.0504456	0.907121	0.402
WP	BTA-118661-no-rs	11	101357473	1.4e-06	5.85234	-0.294255	0.40297	0.0416627	0.702913	0.523
b-LG	BTA-118663-no-rs	11	101384765	3.93e-07	6.40611	-0.280523	0.403561	0.0378828	0.608757	0.558
OtherN	BTA-118663-no-rs	11	101384765	3.43e-05	4.46448	0.322093	0.403561	0.0499421	0.907121	0.402
prot	BTA-118663-no-rs	11	101384765	3.43e-05	4.46448	-0.322093	0.403561	0.0499421	0.907121	0.402
WP	BTA-118663-no-rs	11	101384765	1.19e-06	5.92377	-0.296453	0.403561	0.0423074	0.702913	0.523
b-LG	ARS-BFGL-NGS-2573	11	101602103	3.36e-06	5.4741	0.597662	0.0445104	0.0303828	0.608757	0.558
WP	ARS-BFGL-NGS-2573	11	101602103	1.33e-05	4.8773	0.618188	0.0445104	0.0325056	0.702913	0.523
b-LG	BTA-118685-no-rs	11	101706587	7.29e-09	8.13708	0.532417	0.10259	0.0521949	0.608757	0.558
Nmin	BTA-118685-no-rs	11	101706587	5.75e-06	5.24021	-0.598197	0.10259	0.0658889	0.853312	0.363
OtherN	BTA-118685-no-rs	11	101706587	4.55e-07	6.34203	-0.653754	0.10259	0.0786961	0.907121	0.402
prot	BTA-118685-no-rs	11	101706587	4.55e-07	6.34203	0.653754	0.10259	0.0786961	0.907121	0.402
WP	BTA-118685-no-rs	11	101706587	1.1e-08	7.9605	0.580673	0.10259	0.0620852	0.702913	0.523
WP	ARS-BFGL-NGS-7395	11	102178546	4.11e-05	4.38668	0.381829	0.11829	0.0304118	0.702913	0.523
b-LG	ARS-BFGL-NGS-14392	11	102237822	2.62e-06	5.58251	0.362271	0.145401	0.0326157	0.608757	0.558
WP	ARS-BFGL-NGS-14392	11	102237822	4.85e-06	5.31408	0.388955	0.145401	0.0375974	0.702913	0.523
b-LG	ARS-BFGL-NGS-105689	11	102285689	2.27e-07	6.64434	-0.289047	0.490109	0.0417576	0.608757	0.558
Nmin	ARS-BFGL-NGS-105689	11	102285689	2.15e-05	4.66736	0.339326	0.490109	0.0575485	0.853312	0.363
OtherN	ARS-BFGL-NGS-105689	11	102285689	6.38e-06	5.1951	0.354349	0.490109	0.0627569	0.907121	0.402
prot	ARS-BFGL-NGS-105689	11	102285689	6.38e-06	5.1951	-0.354349	0.490109	0.0627569	0.907121	0.402
WP	ARS-BFGL-NGS-105689	11	102285689	1.41e-06	5.85143	-0.29732	0.490109	0.0441824	0.702913	0.523
b-LG	ARS-BFGL-NGS-112130	11	102548124	4.94e-05	4.3062	0.227911	0.493069	0.0259667	0.608757	0.558
b-LG	ARS-BFGL-NGS-119318	11	102974570	1.35e-15	14.8711	0.475209	0.302671	0.095325	0.608757	0.558
Nmin	ARS-BFGL-NGS-119318	11	102974570	4.03e-09	8.39446	-0.500376	0.302671	0.105689	0.853312	0.363
OtherN	ARS-BFGL-NGS-119318	11	102974570	1.06e-10	9.97471	-0.539979	0.302671	0.123081	0.907121	0.402
prot	ARS-BFGL-NGS-119318	11	102974570	1.06e-10	9.97471	0.539978	0.302671	0.123081	0.907121	0.402
WP	ARS-BFGL-NGS-119318	11	102974570	1.18e-14	13.9264	0.506584	0.302671	0.108328	0.702913	0.523
b-LG	ARS-USMARC-Parent-AY851163-rs17871661	11	103047474	5.71e-12	11.2431	0.503144	0.173611	0.0726402	0.608757	0.558
Nmin	ARS-USMARC-Parent-AY851163-rs17871661	11	103047474	3.77e-07	6.42386	-0.531132	0.173611	0.0809463	0.853312	0.363
OtherN	ARS-USMARC-Parent-AY851163-rs17871661	11	103047474	2.98e-08	7.52573	-0.569786	0.173611	0.0931569	0.907121	0.402
prot	ARS-USMARC-Parent-AY851163-rs17871661	11	103047474	2.98e-08	7.52573	0.569786	0.173611	0.0931569	0.907121	0.402
WP	ARS-USMARC-Parent-AY851163-rs17871661	11	103047474	3.48e-11	10.4585	0.533902	0.173611	0.0817928	0.702913	0.523
b-LG	ARS-BFGL-NGS-115328	11	103110855	1.12e-20	19.9493	0.549899	0.334158	0.134561	0.608757	0.558
Nmin	ARS-BFGL-NGS-115328	11	103110855	2.45e-12	11.6109	-0.590949	0.334158	0.155401	0.853312	0.363
OtherN	ARS-BFGL-NGS-115328	11	103110855	2.82e-14	13.5498	-0.630759	0.334158	0.177044	0.907121	0.402
prot	ARS-BFGL-NGS-115328	11	103110855	2.82e-14	13.5498	0.630759	0.334158	0.177044	0.907121	0.402
WP	ARS-BFGL-NGS-115328	11	103110855	9.33e-20	19.03	0.592101	0.334158	0.156007	0.702913	0.523
b-LG	ARS-BFGL-NGS-40995	11	103742782	6.6e-08	7.1803	0.467608	0.115653	0.0447275	0.608757	0.558
WP	ARS-BFGL-NGS-40995	11	103742782	3.35e-08	7.47558	0.528011	0.115653	0.057029	0.702913	0.523
b-LG	ARS-BFGL-NGS-77843	11	103856100	1.14e-05	4.94142	0.295754	0.200795	0.0280738	0.608757	0.558
b-LG	ARS-BFGL-NGS-104610	11	104293559	6.93e-24	23.1595	0.56475	0.450544	0.157911	0.608757	0.558
Nmin	ARS-BFGL-NGS-104610	11	104293559	2.35e-11	10.6291	-0.535572	0.450544	0.142016	0.853312	0.363
OtherN	ARS-BFGL-NGS-104610	11	104293559	5.15e-14	13.2883	-0.593096	0.450544	0.174161	0.907121	0.402
prot	ARS-BFGL-NGS-104610	11	104293559	5.15e-14	13.2883	0.593096	0.450544	0.174161		0.402
WP	ARS-BFGL-NGS-104610	11	104293559	1.29e-20	19.8879	0.575737	0.450544	0.164115	0.702913	0.523
b-LG	ARS-BFGL-NGS-111682	11	104633267	7.14e-06	5.1465	0.313232	0.191658	0.0304007	0.608757	0.558
b-LG	ARS-BFGL-NGS-117078	11	104812200	7.07e-10	9.15037	0.446878	0.177932	0.0584212	0.608757	0.558
Nmin	ARS-BFGL-NGS-117078	11	104812200	1.07e-05	4.97038	-0.456123	0.177932	0.0608633	0.853312	0.363
OtherN	ARS-BFGL-NGS-117078	11	104812200	5.03e-07	6.29841	-0.511417	0.177932	0.0765143	0.907121	0.402
prot	ARS-BFGL-NGS-117078	11	104812200	5.03e-07	6.29841	0.511417	0.177932	0.0765143	0.907121	0.402
WP	ARS-BFGL-NGS-117078	11	104812200	4.87e-09	8.31274	0.468199	0.177932	0.0641288	0.702913	0.523
b-LG	ARS-BFGL-NGS-22584	11	105845271	2.91e-05	4.53613	0.232599	0.495459	0.0270488	0.608757	0.558
b-LG	ARS-BFGL-NGS-45339	11	106067128	1.07e-06	5.97117	0.326521	0.205473	0.0348108	0.608757	0.558
WP	ARS-BFGL-NGS-45339	11	106067128	1.05e-06	5.97736	0.360684	0.205473	0.0424764	0.702913	0.523
b-LG	ARS-BFGL-NGS-11064	11	106510932	2.49e-06	5.6043	0.270319	0.336643	0.0326362	0.608757	0.558
WP	ARS-BFGL-NGS-11064	11	106510932	2.62e-05	4.5819	0.266422	0.336643	0.031702	0.702913	0.523
b-LG	ARS-BFGL-NGS-25833	11	106543262	8.17e-07	6.0877	0.291935	0.303873	0.0360565	0.608757	0.558
WP	ARS-BFGL-NGS-25833	11	106543262	2.09e-05	4.68049	0.278315	0.303873	0.0327706	0.702913	0.523
as2-CN	BTB-01778303	1	151883849	2.75e-05	4.56121	0.679511	0.0187933	0.0170289	0.26478	0.365
effB: SNP effect; LOG: log(base10) P; MAF: minor allele frequency; VSNP: SNP variance calculated as
Vp: phenotypic variance; Va: additive genetic variance; h2:heritability; Vp%= percentage of phenotypic variance explained by SNP; Va%= percentage of additive genetic variance explained by SNP

## Sheet: fixedSNP
Trait	SNP	CHR	BP	P	-log(base10)P	effB	maf	haf	Va	h2	SNPvar
a-LA	Hapmap25708-BTC-043671	6	87113639	6.96993e-06	5.15677	-0.0788479	0.294263	0.705737	0.0172829	0.176	0.0025822
a-LA	ARS-BFGL-NGS-27958	6	84689991	1.59032e-05	4.79852	-0.0941328	0.156931	0.843069	0.0172829	0.176	0.00234468
a-LA	ARS-BFGL-NGS-24522	6	87878364	1.92041e-05	4.71661	-0.120439	0.0811078	0.918892	0.0172829	0.176	0.0021622
a-LA	BTA-76960-no-rs	6	83229855	2.1086e-05	4.67601	-0.0900332	0.16271	0.83729	0.0172829	0.176	0.00220865
OtherN	Hapmap24184-BTC-070077	6	87245049	3.98956e-09	8.39908	0.578355	0.170341	0.829659	0.746627	0.361	0.0945446
OtherN	Hapmap28023-BTC-060518	6	87201599	5.98308e-09	8.22308	0.563656	0.175074	0.824926	0.746627	0.361	0.0917689
OtherN	Hapmap25708-BTC-043671	6	87113639	7.99832e-09	8.097	0.473024	0.294263	0.705737	0.746627	0.361	0.0929342
OtherN	ARS-BFGL-NGS-24522	6	87878364	1.21074e-07	6.91695	0.697061	0.0811078	0.918892	0.746627	0.361	0.0724267
OtherN	Hapmap33210-BTA-144234	6	87838493	6.64178e-06	5.17772	0.672671	0.0660377	0.933962	0.746627	0.361	0.0558158
OtherN	ARS-BFGL-NGS-114609	6	84713584	8.51344e-06	5.0699	0.391578	0.233135	0.766865	0.746627	0.361	0.0548268
OtherN	BTA-77057-no-rs	6	87365840	4.01394e-05	4.39643	0.533866	0.0900099	0.90999	0.746627	0.361	0.0466898
OtherN	BTA-76960-no-rs	6	83229855	4.24971e-05	4.37164	0.405055	0.16271	0.83729	0.746627	0.361	0.0447042
as1-CN	Hapmap28023-BTC-060518	6	87201599	5.19701e-40	39.2842	-1.30627	0.175074	0.824926	1.24617	0.672	0.492872
as1-CN	Hapmap24184-BTC-070077	6	87245049	1.85558e-38	37.7315	-1.29191	0.170341	0.829659	1.24617	0.672	0.471753
as1-CN	ARS-BFGL-NGS-36707	6	86354888	6.37331e-21	20.1956	-1.05111	0.134195	0.865805	1.24617	0.672	0.256733
as1-CN	Hapmap41098-BTA-86027	6	84889974	3.78072e-20	19.4224	-1.01874	0.133069	0.866931	1.24617	0.672	0.239449
as1-CN	Hapmap46932-BTA-111719	6	84819700	8.27887e-20	19.082	-0.861661	0.211211	0.788789	1.24617	0.672	0.247389
as1-CN	BTA-111108-no-rs	6	85424500	1.27369e-17	16.8949	-0.943224	0.134062	0.865938	1.24617	0.672	0.206562
as1-CN	ARS-BFGL-NGS-114609	6	84713584	9.82013e-16	15.0079	-0.719029	0.233135	0.766865	1.24617	0.672	0.184863
as1-CN	Hapmap25708-BTC-043671	6	87113639	6.53686e-13	12.1846	-0.600267	0.294263	0.705737	1.24617	0.672	0.149657
as1-CN	BTA-121763-no-rs	6	84968944	8.06993e-12	11.0931	0.640769	0.19604	0.80396	1.24617	0.672	0.129423
as1-CN	ARS-BFGL-NGS-70112	6	84448550	4.01181e-10	9.39666	-0.566231	0.215706	0.784294	1.24617	0.672	0.108482
as1-CN	Hapmap23387-BTC-072905	6	82078166	8.02833e-10	9.09537	-0.655635	0.143422	0.856578	1.24617	0.672	0.105618
as1-CN	Hapmap32475-BTC-050530	6	82047313	8.02833e-10	9.09537	-0.655635	0.143422	0.856578	1.24617	0.672	0.105618
as1-CN	Hapmap30192-BTC-072881	6	87281196	1.62336e-09	8.78959	0.984904	0.0584737	0.941526	1.24617	0.672	0.10681
as1-CN	ARS-BFGL-NGS-118182	6	88592295	1.80979e-09	8.74237	0.528705	0.234127	0.765873	1.24617	0.672	0.100246
as1-CN	Hapmap23522-BTC-047379	6	87222751	2.59931e-09	8.58514	0.975443	0.0579208	0.942079	1.24617	0.672	0.103838
as1-CN	ARS-BFGL-NGS-63312	6	82965163	7.81135e-09	8.10727	-0.548577	0.187933	0.812067	1.24617	0.672	0.0918544
as1-CN	Hapmap27307-BTC-043200	6	82605943	1.34264e-08	7.87204	0.526687	0.194857	0.805143	1.24617	0.672	0.0870411
as1-CN	Hapmap49297-BTA-76961	6	83147633	6.58431e-08	7.18149	-0.460425	0.25198	0.74802	1.24617	0.672	0.0799147
as1-CN	BTA-121766-no-rs	6	83256899	2.5918e-07	6.5864	-0.410075	0.336967	0.663033	1.24617	0.672	0.0751412
as1-CN	Hapmap31617-BTC-043368	6	82458774	2.61691e-07	6.58221	0.52368	0.15396	0.84604	1.24617	0.672	0.0714433
as1-CN	Hapmap26317-BTC-059618	6	82253271	2.83882e-07	6.54686	-0.423085	0.293274	0.706726	1.24617	0.672	0.0742011
as1-CN	Hapmap23419-BTC-059652	6	82314634	4.44651e-07	6.35198	-0.417381	0.293069	0.706931	1.24617	0.672	0.0721844
as1-CN	ARS-BFGL-NGS-37271	6	85743833	4.99881e-07	6.30113	0.74546	0.0687438	0.931256	1.24617	0.672	0.071151
as1-CN	BTB-01654826	6	88891318	8.91387e-07	6.04993	0.482567	0.176063	0.823937	1.24617	0.672	0.0675627
as1-CN	Hapmap31932-BTC-042947	6	82350917	1.35512e-06	5.86802	-0.397589	0.295747	0.704253	1.24617	0.672	0.0658486
as1-CN	BTA-77077-no-rs	6	85527109	1.4247e-06	5.84628	-1.37336	0.0178042	0.982196	1.24617	0.672	0.0659657
as1-CN	Hapmap43417-BTA-96760	6	83416784	3.44637e-06	5.46264	0.79248	0.0519802	0.94802	1.24617	0.672	0.0618959
as1-CN	ARS-BFGL-NGS-24522	6	87878364	4.45218e-06	5.35143	-0.615537	0.0811078	0.918892	1.24617	0.672	0.0564762
as1-CN	BTA-22106-no-rs	6	89104201	5.15443e-06	5.28782	0.717136	0.061569	0.938431	1.24617	0.672	0.0594288
as1-CN	BTB-00264815	6	81019581	7.02991e-06	5.15305	-0.431861	0.183482	0.816518	1.24617	0.672	0.0558827
as1-CN	ARS-BFGL-NGS-2391	6	91187144	7.64e-06	5.11691	0.761947	0.0514342	0.948566	1.24617	0.672	0.0566499
as1-CN	BTB-01393607	6	80062406	1.52943e-05	4.81547	-0.407187	0.1909	0.8091	1.24617	0.672	0.0512185
as1-CN	BTA-77034-no-rs	6	82540280	1.96851e-05	4.70586	0.424908	0.171457	0.828543	1.24617	0.672	0.0512968
as1-CN	BTB-01371380	6	96877217	2.2721e-05	4.64357	0.428088	0.155292	0.844708	1.24617	0.672	0.0480786
as1-CN	Hapmap39786-BTA-86142	6	89133819	2.499e-05	4.60223	0.675756	0.0589411	0.941059	1.24617	0.672	0.0506575
as1-CN	Hapmap49915-BTA-21903	6	99445414	4.73147e-05	4.325	0.402013	0.167659	0.832341	1.24617	0.672	0.0451064
as2-CN	Hapmap43045-BTA-76998	6	90730485	2.65547e-11	10.5759	1.29925	0.0138477	0.986152	0.273016	0.377441	0.0461035
as2-CN	Hapmap28023-BTC-060518	6	87201599	6.79143e-11	10.168	-0.386938	0.175074	0.824926	0.273016	0.377441	0.0432465
as2-CN	BTB-01687386	6	94360125	9.92515e-11	10.0033	0.962136	0.0213505	0.978649	0.273016	0.377441	0.0386847
as2-CN	Hapmap50778-BTA-77229	6	94334151	1.41307e-10	9.84984	0.968387	0.0207715	0.979228	0.273016	0.377441	0.0381487
as2-CN	Hapmap24184-BTC-070077	6	87245049	1.45658e-10	9.83667	-0.385003	0.170341	0.829659	0.273016	0.377441	0.0418963
as2-CN	BTA-68275-no-rs	6	89001383	1.32174e-09	8.87885	0.653035	0.0440158	0.955984	0.273016	0.377441	0.0358891
as2-CN	Hapmap57014-rs29019575	6	87801255	1.08949e-08	7.96278	0.709472	0.0336301	0.96637	0.273016	0.377441	0.0327169
as2-CN	Hapmap33631-BTC-043555	6	87327708	2.59535e-08	7.5858	-0.271233	0.347652	0.652348	0.273016	0.377441	0.0333686
as2-CN	BTA-76988-no-rs	6	90876389	3.00709e-08	7.52185	0.69997	0.031219	0.968781	0.273016	0.377441	0.029637
as2-CN	UA-IFASA-2111	6	84351311	3.67216e-08	7.43508	0.82237	0.0217606	0.978239	0.273016	0.377441	0.0287926
as2-CN	Hapmap29639-BTC-041962	6	71350048	1.79943e-07	6.74487	0.857806	0.0187933	0.981207	0.273016	0.377441	0.0271376
as2-CN	BTA-121766-no-rs	6	83256899	1.99726e-07	6.69956	-0.248831	0.336967	0.663033	0.273016	0.377441	0.027667
as2-CN	ARS-BFGL-NGS-70112	6	84448550	2.21812e-07	6.65402	-0.281656	0.215706	0.784294	0.273016	0.377441	0.0268417
as2-CN	Hapmap47405-BTA-76965	6	83117772	3.61342e-07	6.44208	0.603542	0.0371287	0.962871	0.273016	0.377441	0.0260449
as2-CN	ARS-BFGL-NGS-36707	6	86354888	5.33827e-07	6.2726	-0.337551	0.134195	0.865805	0.273016	0.377441	0.0264768
as2-CN	Hapmap25708-BTC-043671	6	87113639	5.46017e-07	6.26279	-0.251395	0.294263	0.705737	0.273016	0.377441	0.0262496
as2-CN	Hapmap46932-BTA-111719	6	84819700	8.19753e-07	6.08632	-0.280456	0.211211	0.788789	0.273016	0.377441	0.0262083
as2-CN	Hapmap33485-BTA-144281	6	94744842	1.20287e-06	5.91978	0.490691	0.0510406	0.948959	0.273016	0.377441	0.0233243
as2-CN	BTB-00264565	6	79705920	1.32723e-06	5.87706	0.75663	0.0212661	0.978734	0.273016	0.377441	0.0238314
as2-CN	ARS-BFGL-NGS-12798	6	78561987	2.59213e-06	5.58634	0.547216	0.0368526	0.963147	0.273016	0.377441	0.0212573
as2-CN	ARS-BFGL-NGS-60491	6	85703164	2.6922e-06	5.56989	-0.220855	0.387324	0.612676	0.273016	0.377441	0.0231499
as2-CN	Hapmap49058-BTA-121772	6	94228599	2.94184e-06	5.53138	0.551628	0.0356436	0.964356	0.273016	0.377441	0.020919
as2-CN	Hapmap49297-BTA-76961	6	83147633	2.95692e-06	5.52916	-0.239492	0.25198	0.74802	0.273016	0.377441	0.0216218
as2-CN	Hapmap44699-BTA-122320	6	77228984	6.68134e-06	5.17514	-0.23351	0.246976	0.753024	0.273016	0.377441	0.0202817
as2-CN	Hapmap52160-rs29020798	6	94141326	7.61419e-06	5.11838	0.47849	0.0450942	0.954906	0.273016	0.377441	0.0197177
as2-CN	Hapmap36639-SCAFFOLD206090_3335	6	94036712	7.62098e-06	5.11799	0.480886	0.0445104	0.95549	0.273016	0.377441	0.0196699
as2-CN	ARS-BFGL-NGS-111636	6	68546212	1.97374e-05	4.70471	0.438025	0.0497512	0.950249	0.273016	0.377441	0.0181413
as2-CN	BTA-122637-no-rs	6	88442145	2.15214e-05	4.66713	0.391517	0.0658416	0.934158	0.273016	0.377441	0.0188561
as2-CN	BTA-76623-no-rs	6	71154473	3.39254e-05	4.46947	0.529444	0.0316518	0.968348	0.273016	0.377441	0.0171831
as2-CN	BTB-00264815	6	81019581	3.43071e-05	4.46462	-0.239336	0.183482	0.816518	0.273016	0.377441	0.0171634
as2-CN	Hapmap41098-BTA-86027	6	84889974	3.51239e-05	4.4544	-0.275712	0.133069	0.866931	0.273016	0.377441	0.0175389
b-LG	Hapmap28023-BTC-060518	6	87201599	8.21437e-10	9.08543	-0.403347	0.175074	0.824926	0.466588	0.496021	0.046992
b-LG	Hapmap24184-BTC-070077	6	87245049	1.24103e-09	8.90622	-0.403988	0.170341	0.829659	0.466588	0.496021	0.0461302
b-LG	Hapmap25708-BTC-043671	6	87113639	2.67673e-09	8.5724	-0.330765	0.294263	0.705737	0.466588	0.496021	0.045441
b-LG	ARS-BFGL-NGS-24522	6	87878364	3.25009e-08	7.4881	-0.493564	0.0811078	0.918892	0.466588	0.496021	0.0363114
b-LG	BTA-77057-no-rs	6	87365840	3.63903e-05	4.43901	-0.363896	0.0900099	0.90999	0.466588	0.496021	0.0216925
b-LG	ARS-BFGL-NGS-114609	6	84713584	4.74631e-05	4.32364	-0.24248	0.233135	0.766865	0.466588	0.496021	0.0210237
b-CN	Hapmap28023-BTC-060518	6	87201599	3.4131e-47	46.4669	1.92682	0.175074	0.824926	1.97703	0.637007	1.07238
b-CN	Hapmap24184-BTC-070077	6	87245049	9.88613e-46	45.005	1.90616	0.170341	0.829659	1.97703	0.637007	1.02699
b-CN	ARS-BFGL-NGS-36707	6	86354888	1.69434e-28	27.771	1.68031	0.134195	0.865805	1.97703	0.637007	0.656093
b-CN	Hapmap41098-BTA-86027	6	84889974	5.74431e-26	25.2408	1.57602	0.133069	0.866931	1.97703	0.637007	0.573076
b-CN	Hapmap46932-BTA-111719	6	84819700	5.91431e-25	24.2281	1.30299	0.211211	0.788789	1.97703	0.637007	0.565701
b-CN	Hapmap25708-BTC-043671	6	87113639	2.0608e-23	22.686	1.12677	0.294263	0.705737	1.97703	0.637007	0.527323
b-CN	BTA-111108-no-rs	6	85424500	1.03615e-22	21.9846	1.46517	0.134062	0.865938	1.97703	0.637007	0.498423
b-CN	ARS-BFGL-NGS-114609	6	84713584	2.19345e-18	17.6589	1.05962	0.233135	0.766865	1.97703	0.637007	0.401471
b-CN	Hapmap23387-BTC-072905	6	82078166	7.67981e-14	13.1146	1.07965	0.143422	0.856578	1.97703	0.637007	0.286405
b-CN	Hapmap32475-BTC-050530	6	82047313	7.67981e-14	13.1146	1.07965	0.143422	0.856578	1.97703	0.637007	0.286405
b-CN	Hapmap30192-BTC-072881	6	87281196	1.13665e-13	12.9444	-1.64004	0.0584737	0.941526	1.97703	0.637007	0.296165
b-CN	ARS-BFGL-NGS-70112	6	84448550	2.16757e-13	12.664	0.895793	0.215706	0.784294	1.97703	0.637007	0.27151
b-CN	Hapmap23522-BTC-047379	6	87222751	3.92361e-13	12.4063	-1.60573	0.0579208	0.942079	1.97703	0.637007	0.281384
b-CN	ARS-BFGL-NGS-37271	6	85743833	7.14593e-12	11.1459	-1.37596	0.0687438	0.931256	1.97703	0.637007	0.242407
b-CN	Hapmap49297-BTA-76961	6	83147633	1.54053e-10	9.81233	0.738549	0.25198	0.74802	1.97703	0.637007	0.205621
b-CN	BTA-121766-no-rs	6	83256899	1.73516e-10	9.76066	0.686344	0.336967	0.663033	1.97703	0.637007	0.210492
b-CN	ARS-BFGL-NGS-24522	6	87878364	3.05233e-10	9.51537	1.143	0.0811078	0.918892	1.97703	0.637007	0.194739
b-CN	Hapmap54015-rs29022799	6	88421804	9.90133e-10	9.00431	-1.16734	0.0746785	0.925321	1.97703	0.637007	0.188327
b-CN	BTA-121763-no-rs	6	84968944	1.05108e-09	8.97837	-0.773799	0.19604	0.80396	1.97703	0.637007	0.18874
b-CN	ARS-BFGL-NGS-118182	6	88592295	1.29196e-09	8.88875	-0.721518	0.234127	0.765873	1.97703	0.637007	0.186695
b-CN	ARS-BFGL-NGS-63312	6	82965163	1.78839e-09	8.74754	0.773796	0.187933	0.812067	1.97703	0.637007	0.182758
b-CN	Hapmap27307-BTC-043200	6	82605943	7.29054e-09	8.13724	-0.725847	0.194857	0.805143	1.97703	0.637007	0.165313
b-CN	ARS-BFGL-NGS-2391	6	91187144	1.39534e-08	7.85532	-1.30756	0.0514342	0.948566	1.97703	0.637007	0.16683
b-CN	Hapmap33631-BTC-043555	6	87327708	1.58132e-08	7.80098	0.624289	0.347652	0.652348	1.97703	0.637007	0.176777
b-CN	BTB-00133212	6	88656290	4.37294e-08	7.35923	-0.873806	0.112265	0.887735	1.97703	0.637007	0.152191
b-CN	BTA-22106-no-rs	6	89104201	5.11943e-08	7.29078	-1.15758	0.061569	0.938431	1.97703	0.637007	0.154843
b-CN	Hapmap43767-BTA-113302	6	85646902	5.58385e-08	7.25307	0.580505	0.382295	0.617705	1.97703	0.637007	0.159155
b-CN	Hapmap26317-BTC-059618	6	82253271	6.8743e-08	7.16277	0.601697	0.293274	0.706726	1.97703	0.637007	0.150075
b-CN	BTB-00264815	6	81019581	7.96923e-08	7.09858	0.698352	0.183482	0.816518	1.97703	0.637007	0.146129
b-CN	BTB-01654826	6	88891318	1.2054e-07	6.91887	-0.703437	0.176063	0.823937	1.97703	0.637007	0.143563
b-CN	Hapmap23419-BTC-059652	6	82314634	1.32246e-07	6.87862	0.590031	0.293069	0.706931	1.97703	0.637007	0.144254
b-CN	Hapmap31932-BTC-042947	6	82350917	1.79441e-07	6.74608	0.581333	0.295747	0.704253	1.97703	0.637007	0.140776
b-CN	ARS-BFGL-NGS-60491	6	85703164	2.42245e-07	6.61574	0.544735	0.387324	0.612676	1.97703	0.637007	0.140833
b-CN	Hapmap39786-BTA-86142	6	89133819	2.72152e-07	6.56519	-1.10922	0.0589411	0.941059	1.97703	0.637007	0.136489
b-CN	ARS-BFGL-NGS-80814	6	90783153	3.01272e-07	6.52104	-0.736015	0.147379	0.852621	1.97703	0.637007	0.136143
b-CN	BTB-01393607	6	80062406	3.70277e-07	6.43147	0.647872	0.1909	0.8091	1.97703	0.637007	0.129663
b-CN	Hapmap43417-BTA-96760	6	83416784	4.0083e-07	6.39704	-1.17091	0.0519802	0.94802	1.97703	0.637007	0.135123
b-CN	Hapmap42616-BTA-64032	6	90217183	4.77881e-07	6.32068	-0.694145	0.173267	0.826733	1.97703	0.637007	0.138042
b-CN	ARS-BFGL-NGS-116877	6	90966250	6.79256e-07	6.16797	-0.808421	0.108309	0.891691	1.97703	0.637007	0.126236
b-CN	Hapmap31617-BTC-043368	6	82458774	1.25711e-06	5.90063	-0.667344	0.15396	0.84604	1.97703	0.637007	0.116019
b-CN	ARS-BFGL-NGS-60568	6	92465869	4.98058e-06	5.30272	-0.683482	0.130564	0.869436	1.97703	0.637007	0.106058
b-CN	BTB-01995503	6	92527885	8.25709e-06	5.08317	-0.673859	0.129703	0.870297	1.97703	0.637007	0.102515
b-CN	ARS-BFGL-NGS-42175	6	79544981	1.12237e-05	4.94987	0.550988	0.198813	0.801187	1.97703	0.637007	0.0967148
b-CN	BTB-01458572	6	91106000	1.18311e-05	4.92697	-0.57012	0.194252	0.805748	1.97703	0.637007	0.101748
b-CN	BTA-77034-no-rs	6	82540280	2.45688e-05	4.60962	-0.56818	0.171457	0.828543	1.97703	0.637007	0.0917217
b-CN	BTA-77154-no-rs	6	93551941	2.67795e-05	4.5722	-0.480047	0.281188	0.718812	1.97703	0.637007	0.0931559
b-CN	Hapmap60030-rs29013992	6	77585276	2.93412e-05	4.53252	0.566251	0.159046	0.840954	1.97703	0.637007	0.0857714
b-CN	Hapmap27109-BTC-060711	6	87152621	3.88198e-05	4.41095	0.443948	0.319802	0.680198	1.97703	0.637007	0.0857453
b-CN	BTA-121695-no-rs	6	92552055	4.60332e-05	4.33693	-0.621525	0.125124	0.874876	1.97703	0.637007	0.0845734
b-CN	Hapmap35196-BES10_Contig207_566	6	92578562	4.60332e-05	4.33693	-0.621525	0.125124	0.874876	1.97703	0.637007	0.0845734
CN	Hapmap27849-BTC-071108	6	39503443	1.48727e-05	4.82761	0.501052	0.0311881	0.968812	0.0830707	0.116993	0.0151713
CN	Hapmap26618-BTC-070864	6	39597740	1.89329e-05	4.72278	0.488728	0.0321464	0.967854	0.0830707	0.116993	0.014863
Nmin	ARS-BFGL-NGS-24522	6	87878364	3.44527e-08	7.46278	0.746781	0.0811078	0.918892	0.712675	0.325002	0.0831274
Nmin	Hapmap25708-BTC-043671	6	87113639	7.02854e-08	7.15313	0.454215	0.294263	0.705737	0.712675	0.325002	0.0856903
Nmin	Hapmap24184-BTC-070077	6	87245049	9.11235e-07	6.04037	0.495701	0.170341	0.829659	0.712675	0.325002	0.0694526
Nmin	Hapmap28023-BTC-060518	6	87201599	1.19758e-06	5.92169	0.4835	0.175074	0.824926	0.712675	0.325002	0.0675242
Nmin	ARS-BFGL-NGS-27958	6	84689991	1.82988e-06	5.73758	0.499883	0.156931	0.843069	0.712675	0.325002	0.0661207
Nmin	BTA-76960-no-rs	6	83229855	3.18852e-06	5.49641	0.473658	0.16271	0.83729	0.712675	0.325002	0.0611295
Nmin	Hapmap33210-BTA-144234	6	87838493	5.36863e-06	5.27014	0.698186	0.0660377	0.933962	0.712675	0.325002	0.0601303
Nmin	BTA-77057-no-rs	6	87365840	2.50065e-05	4.60195	0.563027	0.0900099	0.90999	0.712675	0.325002	0.0519297
Nmin	ARS-BFGL-NGS-114609	6	84713584	2.69365e-05	4.56966	0.379413	0.233135	0.766865	0.712675	0.325002	0.051473
Nmin	ARS-BFGL-NGS-112872	6	88069548	2.89809e-05	4.53789	0.447964	0.144554	0.855446	0.712675	0.181786	0.0496294
k-CN	Hapmap54015-rs29022799	6	88421804	8.64285e-21	20.0633	0.762886	0.0746785	0.925321	0.124437	0.181786	0.0804337
k-CN	Hapmap30192-BTC-072881	6	87281196	7.98617e-20	19.0977	0.860254	0.0584737	0.941526	0.124437	0.181786	0.0814847
k-CN	Hapmap23522-BTC-047379	6	87222751	1.37082e-19	18.863	0.857191	0.0579208	0.942079	0.124437	0.181786	0.0801875
k-CN	ARS-BFGL-NGS-37271	6	85743833	4.46838e-17	16.3499	0.720089	0.0687438	0.931256	0.124437	0.181786	0.0663904
k-CN	Hapmap43417-BTA-96760	6	83416784	6.38171e-12	11.1951	0.678096	0.0519802	0.94802	0.124437	0.181786	0.0453177
k-CN	BTA-22106-no-rs	6	89104201	2.19214e-11	10.6591	0.608217	0.061569	0.938431	0.124437	0.181786	0.0427477
k-CN	ARS-BFGL-NGS-2391	6	91187144	2.701e-10	9.56848	0.621507	0.0514342	0.948566	0.124437	0.181786	0.0376913
k-CN	Hapmap39786-BTA-86142	6	89133819	2.86347e-10	9.54311	0.584206	0.0589411	0.941059	0.124437	0.181786	0.0378614
k-CN	ARS-BFGL-NGS-80814	6	90783153	3.29102e-09	8.48267	0.36303	0.147379	0.852621	0.124437	0.181786	0.0331212
k-CN	BTB-01428718	6	92195532	9.11439e-09	8.04027	0.404485	0.108911	0.891089	0.124437	0.181786	0.0317561
k-CN	Hapmap48129-BTA-95633	6	91578337	1.89458e-08	7.72249	0.483776	0.066271	0.933729	0.124437	0.181786	0.0289643
k-CN	Hapmap25708-BTC-043671	6	87113639	1.93236e-08	7.71391	-0.271149	0.294263	0.705737	0.124437	0.181786	0.0305368
k-CN	ARS-BFGL-NGS-116877	6	90966250	6.42674e-08	7.19201	0.375782	0.108309	0.891691	0.124437	0.181786	0.0272759
k-CN	Hapmap43045-BTA-76998	6	90730485	1.41846e-07	6.84818	-0.986737	0.0138477	0.986152	0.124437	0.181786	0.0265922
k-CN	Hapmap42616-BTA-64032	6	90217183	1.71852e-07	6.76485	0.307743	0.173267	0.826733	0.124437	0.181786	0.0271323
k-CN	BTB-00267167	6	92922752	5.62782e-07	6.24966	0.418562	0.0724926	0.927507	0.124437	0.181786	0.0235592
k-CN	ARS-BFGL-NGS-114609	6	84713584	1.06646e-06	5.97205	-0.251788	0.233135	0.766865	0.124437	0.181786	0.0226687
k-CN	BTB-00268287	6	93646389	1.30859e-06	5.8832	0.232723	0.270875	0.729125	0.124437	0.181786	0.0213934
k-CN	BTA-111108-no-rs	6	85424500	1.3557e-06	5.86784	-0.307147	0.134062	0.865938	0.124437	0.181786	0.0219035
k-CN	ARS-BFGL-NGS-115085	6	93297733	2.11326e-06	5.67505	0.313822	0.121891	0.878109	0.124437	0.181786	0.0210822
k-CN	ARS-BFGL-NGS-45355	6	95443904	3.41615e-06	5.46646	0.381565	0.0756677	0.924332	0.124437	0.181786	0.020366
k-CN	Hapmap54336-rs29010419	6	88132026	3.43511e-06	5.46406	0.613023	0.0281899	0.97181	0.124437	0.181786	0.0205901
k-CN	Hapmap41098-BTA-86027	6	84889974	4.27327e-06	5.36924	-0.294055	0.133069	0.866931	0.124437	0.181786	0.0199502
k-CN	BTB-01466878	6	91785150	4.46531e-06	5.35015	0.314847	0.11276	0.88724	0.124437	0.181786	0.0198346
k-CN	BTB-01428761	6	92422088	5.77935e-06	5.23812	0.292008	0.121662	0.878338	0.124437	0.181786	0.0182236
k-CN	BTB-01428914	6	92363326	1.55788e-05	4.80747	0.26043	0.147671	0.852329	0.124437	0.181786	0.0170732
k-CN	BTB-00271368	6	94691064	1.98009e-05	4.70332	0.257065	0.144411	0.855589	0.124437	0.181786	0.0163298
k-CN	BTB-00133212	6	88656290	2.09536e-05	4.67874	0.289978	0.112265	0.887735	0.124437	0.181786	0.0167605
k-CN	BTB-00271219	6	94737883	2.17198e-05	4.66314	0.239557	0.18546	0.81454	0.124437	0.181786	0.0173385
k-CN	BTB-01654826	6	88891318	2.26781e-05	4.64439	0.240479	0.176063	0.823937	0.124437	0.181786	0.0167782
k-CN	Hapmap24184-BTC-070077	6	87245049	2.43315e-05	4.61383	-0.243687	0.170341	0.829659	0.124437	0.181786	0.0167847
k-CN	BTB-00271969	6	95924980	2.53482e-05	4.59605	0.352456	0.0709325	0.929067	0.124437	0.181786	0.0163731
k-CN	ARS-BFGL-NGS-36707	6	86354888	2.97847e-05	4.52601	-0.270103	0.134195	0.865805	0.124437	0.181786	0.0169529
k-CN	BTB-00265222	6	81169373	3.42536e-05	4.46529	-0.413195	0.0499505	0.950049	0.124437	0.181786	0.0162041
k-CN	Hapmap42318-BTA-76987	6	90902316	3.78571e-05	4.42185	0.27238	0.123145	0.876855	0.124437	0.181786	0.0160224
k-CN	Hapmap28023-BTC-060518	6	87201599	3.84671e-05	4.41491	-0.234766	0.175074	0.824926	0.124437	0.181786	0.0159198
k-CN	Hapmap32578-BTA-144239	6	88111170	3.90938e-05	4.40789	0.2032	0.272321	0.727679	0.124437	0.181786	0.0163643
milk	Hapmap31921-BTC-033863	6	37019972	1.66031e-05	4.77981	-2.12034	0.0470297	0.95297	2.07229	0.103518	0.40299
milk	BTA-110240-no-rs	6	81652194	4.1799e-05	4.37883	-1.08972	0.203759	0.796241	2.07229	0.103518	0.385316
prot	Hapmap24184-BTC-070077	6	87245049	3.9882e-09	8.39922	-0.578356	0.170341	0.829659	0.746627	0.360751	0.0945452
prot	Hapmap28023-BTC-060518	6	87201599	5.98109e-09	8.22322	-0.563658	0.175074	0.824926	0.746627	0.360751	0.0917694
prot	Hapmap25708-BTC-043671	6	87113639	7.9964e-09	8.09711	-0.473024	0.294263	0.705737	0.746627	0.360751	0.0929342
prot	ARS-BFGL-NGS-24522	6	87878364	1.21052e-07	6.91703	-0.69706	0.0811078	0.918892	0.746627	0.360751	0.0724266
prot	Hapmap33210-BTA-144234	6	87838493	6.64069e-06	5.17779	-0.672672	0.0660377	0.933962	0.746627	0.360751	0.0558159
prot	ARS-BFGL-NGS-114609	6	84713584	8.51159e-06	5.06999	-0.39158	0.233135	0.766865	0.746627	0.360751	0.0548273
prot	BTA-77057-no-rs	6	87365840	4.01332e-05	4.3965	-0.533867	0.0900099	0.90999	0.746627	0.360751	0.04669
prot	BTA-76960-no-rs	6	83229855	4.24931e-05	4.37168	-0.405054	0.16271	0.83729	0.746627	0.360751	0.0447041
WP	Hapmap25708-BTC-043671	6	87113639	4.1153e-11	10.3856	-0.411556	0.294263	0.705737	0.546536	0.463311	0.0703505
WP	Hapmap28023-BTC-060518	6	87201599	1.94312e-10	9.7115	-0.469053	0.175074	0.824926	0.546536	0.463311	0.0635493
WP	Hapmap24184-BTC-070077	6	87245049	2.77624e-10	9.55654	-0.470582	0.170341	0.829659	0.546536	0.463311	0.0625919
WP	ARS-BFGL-NGS-24522	6	87878364	5.92722e-10	9.22715	-0.620284	0.0811078	0.918892	0.546536	0.463311	0.0573506
WP	Hapmap33210-BTA-144234	6	87838493	4.38256e-06	5.35827	-0.521863	0.0660377	0.933962	0.546536	0.463311	0.0335942
WP	BTA-77057-no-rs	6	87365840	6.69399e-06	5.17432	-0.44518	0.0900099	0.90999	0.546536	0.463311	0.032466
WP	ARS-BFGL-NGS-112872	6	88069548	1.11647e-05	4.95215	-0.348522	0.144554	0.855446	0.546536	0.463311	0.0300409
WP	ARS-BFGL-NGS-27958	6	84689991	1.39903e-05	4.85417	-0.336793	0.156931	0.843069	0.546536	0.463311	0.0300142
WP	Hapmap33631-BTC-043555	6	87327708	1.5744e-05	4.80288	-0.262192	0.347652	0.652348	0.546536	0.463311	0.0311812
WP	ARS-BFGL-NGS-114609	6	84713584	1.69746e-05	4.7702	-0.287614	0.233135	0.766865	0.546536	0.463311	0.0295785
WP	Hapmap38371-BTA-105598	6	87715723	2.00517e-05	4.69785	-0.290383	0.212661	0.787339	0.546536	0.463311	0.0282373
WP	BTA-76960-no-rs	6	83229855	2.19615e-05	4.65834	-0.31935	0.16271	0.83729	0.546536	0.463311	0.0277877
WP	BTA-121766-no-rs	6	83256899	2.5185e-05	4.59886	-0.250593	0.336967	0.663033	0.546536	0.463311	0.0280602
OtherN	BTA-118685-no-rs	11	101706587	1.0793e-05	4.96686	-0.538648	0.10259	0.89741	0.746627	0.361	0.0534238
OtherN	ARS-USMARC-Parent-AY851163-rs17871661	11	103047474	1.78312e-05	4.74882	-0.41666	0.173611	0.826389	0.746627	0.361	0.0498146
OtherN	ARS-BFGL-NGS-26919	11	103352220	2.17636e-05	4.66227	0.815685	0.0375865	0.962413	0.746627	0.361	0.0481359
b-LG	ARS-USMARC-Parent-AY851163-rs17871661	11	103047474	9.30417e-08	7.03132	0.351083	0.173611	0.826389	0.466588	0.496021	0.0353681
b-LG	ARS-BFGL-NGS-26919	11	103352220	3.6389e-07	6.43903	-0.662462	0.0375865	0.962413	0.466588	0.496021	0.0317502
b-LG	BTA-118685-no-rs	11	101706587	3.65109e-07	6.43758	0.421063	0.10259	0.89741	0.466588	0.496021	0.0326452
b-LG	ARS-BFGL-NGS-115328	11	103110855	6.22558e-06	5.20582	0.239867	0.334158	0.665842	0.466588	0.496021	0.0256032
prot	BTA-118685-no-rs	11	101706587	1.07915e-05	4.96692	0.538648	0.10259	0.89741	0.746627	0.360751	0.0534239
prot	ARS-USMARC-Parent-AY851163-rs17871661	11	103047474	1.78288e-05	4.74888	0.41666	0.173611	0.826389	0.746627	0.360751	0.0498146
prot	ARS-BFGL-NGS-26919	11	103352220	2.17604e-05	4.66233	-0.815686	0.0375865	0.962413	0.746627	0.360751	0.048136
WP	ARS-USMARC-Parent-AY851163-rs17871661	11	103047474	1.71659e-07	6.76533	0.385415	0.173611	0.826389	0.546536	0.463311	0.0426236
WP	BTA-118685-no-rs	11	101706587	3.57856e-07	6.44629	0.47271	0.10259	0.89741	0.546536	0.463311	0.0411447
WP	ARS-BFGL-NGS-115328	11	103110855	3.99519e-06	5.39846	0.27462	0.334158	0.665842	0.546536	0.463311	0.0335597
WP	ARS-BFGL-NGS-26919	11	103352220	1.57788e-05	4.80193	-0.630743	0.0375865	0.962413	0.546536	0.463311	0.0287825
