# Supplementary material for: Integration of GWAS, pathway and network analyses reveals novel mechanistic insights into the synthesis of milk proteins in dairy cows
Source: Sci Rep. 2018 Jan 12;8:566. doi: 10.1038/s41598-017-18916-4 (PMC5766549; doi:10.1038/s41598-017-18916-4)
Supplement: Supplementary file 2 — Table S2 [file 41598_2017_18916_MOESM2_ESM.xlsx]

## Sheet: KEGG_as1
Supplementary Table S2. Significantly enriched GO terms and KEGG pathways.
category	description	q-value	numDEInCat	numInCat
4970	Salivary secretion	5.20087e-05	10	54
Name	Chromosome	Location	EntrezID	Gene	SYMBOL	keggcategory
ARS-BFGL-NGS-53832	22	55296176	613800	ENSBTAG00000001305	ATP2B2	4970
Hapmap52285-rs29018888	13	836904	287026	ENSBTAG00000008338	PLCB1	4970
ARS-BFGL-NGS-17087	28	33570352	282573	ENSBTAG00000013300	KCNMA1	4970
ARS-BFGL-NGS-115685	6	115813300	327677	ENSBTAG00000013569	CD38	4970
BTA-113590-no-rs	26	8035401	282004	ENSBTAG00000018404	PRKG1	4970
ARS-BFGL-NGS-24736	20	65661986	NA	ENSBTAG00000019210	ADCY2	4970
Hapmap24184-BTC-070077	6	87245049	286765	ENSBTAG00000024683	STATH	4970
ARS-BFGL-NGS-113874	10	28889886	NA	ENSBTAG00000025642	RYR3	4970
ARS-BFGL-NGS-33216	15	16809081	613600	ENSBTAG00000044144	GUCY1A2	4970
Hapmap28023-BTC-060518	6	87201599	100302500	ENSBTAG00000048250	HSTN	4970

## Sheet: KEGG_as1ph
category	description	q-value	numDEInCat	numInCat
4666	Fc gamma R-mediated phagocytosis	8.8628e-05	14	59
Name	Chromosome	Location	EntrezID	Gene	SYMBOL	keggcategory
ARS-BFGL-NGS-37074	11	88028793	NA	ENSBTAG00000002329	ASAP2	4666
ARS-BFGL-NGS-79338	14	11683342	327705	ENSBTAG00000003185	ASAP1	4666
ARS-BFGL-NGS-100752	25	37559923	508402	ENSBTAG00000004242	ARPC1A	4666
Hapmap43626-BTA-58917	4	88834366	281577	ENSBTAG00000004643	WASL	4666
ARS-BFGL-NGS-16504	19	55967853	618605	ENSBTAG00000008507	SPHK1	4666
BTB-00344991	8	45335032	NA	ENSBTAG00000009917	PIP5K1B	4666
ARS-BFGL-NGS-23779	17	72132391	513539	ENSBTAG00000010662	LIMK2	4666
Hapmap38450-BTA-96009	20	11401692	282307	ENSBTAG00000010989	PIK3R1	4666
BTB-00632794	16	34134877	100137872	ENSBTAG00000017788	AKT3	4666
ARS-BFGL-NGS-113797	29	44649908	534553	ENSBTAG00000021455	CFL1	4666
BTB-01261088	4	83238386	614722	ENSBTAG00000031967	AMPH	4666
ARS-BFGL-NGS-10138	10	13239142	533199	ENSBTAG00000033983	MAP2K1	4666
ARS-BFGL-NGS-32883	25	33773540	535225	ENSBTAG00000044083	LIMK1	4666
ARS-BFGL-NGS-100752	25	37559923	326600	ENSBTAG00000046248	ARPC1B	4666

## Sheet: KEGG_cas
category	description	q-value	numDEInCat	numInCat
4360	axon gtuidance	3.92259e-07	20	77
Name	Chromosome	Location	EntrezID	Gene	SYMBOL	keggcategory
BTA-75665-no-rs	6	30694723	533256	ENSBTAG00000002084	UNC5C	4360
BTB-00890676	4	41178661	281790	ENSBTAG00000002714	GNAI1	4360
ARS-BFGL-NGS-62416	8	104484489	527349	ENSBTAG00000004499	RGS3	4360
Hapmap26845-BTC-037406	6	41282225	534164	ENSBTAG00000005108	SLIT2	4360
ARS-BFGL-NGS-64298	1	83212365	540907	ENSBTAG00000005313	EPHB3	4360
Hapmap53648-rs29021240	11	86569656	282041	ENSBTAG00000005847	ROCK2	4360
Hapmap53172-rs29012675	6	82706745	100337226	ENSBTAG00000009438	EPHA5	4360
BTB-01616515	27	30771367	520004	ENSBTAG00000010241	UNC5D	4360
ARS-BFGL-NGS-6931	19	29192454	522767	ENSBTAG00000012137	NTN1	4360
BTB-00710724	18	36895563	538523	ENSBTAG00000013412	NFAT5	4360
ARS-BFGL-NGS-37346	4	96934320	407104	ENSBTAG00000014543	PLXNA4	4360
ARS-BFGL-NGS-2595	1	135444745	NA	ENSBTAG00000015377	EPHB1	4360
ARS-BFGL-NGS-41730	6	119181201	NA	ENSBTAG00000015926	ABLIM2	4360
Hapmap40826-BTA-87264	20	496304	NA	ENSBTAG00000017746	SLIT3	4360
BTB-01228342	4	36656495	537777	ENSBTAG00000018133	SEMA3A	4360
ARS-BFGL-NGS-95398	13	80120883	530401	ENSBTAG00000018270	NFATC2	4360
ARS-BFGL-NGS-64215	3	15525599	507319	ENSBTAG00000020244	EFNA1	4360
ARS-BFGL-NGS-67011	11	2798959	526028	ENSBTAG00000021920	SEMA4C	4360
ARS-BFGL-NGS-15454	19	51478494	619066	ENSBTAG00000022927	RAC3	4360
ARS-BFGL-NGS-106725	1	41577955	100336601	ENSBTAG00000044111	EPHA6	4360

## Sheet: KEGG_kCN
category	description	q-value	numDEInCat	numInCat
5412	Arrhythmogenic right ventricular cardiomyopathy (ARVC)	7.21963e-06	15	48
5410	Hypertrophic cardiomyopathy (HCM)	2.73422e-05	15	53
5414	Dilated cardiomyopathy	8.62952e-05	15	58
Name	Chromosome	Location	EntrezID	Gene	SYMBOL	keggcategory
Hapmap58501-rs29017499	9	30134814	281193	ENSBTAG00000001835	GJA1	5412
Hapmap40237-BTA-122861	6	18399373	535399	ENSBTAG00000006844	LEF1	5412
ARS-BFGL-NGS-29647	13	30480475	511976	ENSBTAG00000007602	ITGA8	5412
ARS-BFGL-NGS-117894	10	15202658	523755	ENSBTAG00000008380	ITGA11	5412
ARS-BFGL-NGS-28703	22	50562087	NA	ENSBTAG00000009489	CACNA2D2	5412
Hapmap40676-BTA-121691	5	75461246	286800	ENSBTAG00000010865	CACNG2	5412
BTB-00849757	22	46751219	NA	ENSBTAG00000013117	CACNA2D3	5412
ARS-USMARC-646	5	25800581	281873	ENSBTAG00000013745	ITGA5	5412
ARS-BFGL-NGS-66628	22	11246732	532127	ENSBTAG00000016566	ITGA9	5412
ARS-BFGL-NGS-5790	5	26986116	514031	ENSBTAG00000018993	ITGB7	5412
ARS-BFGL-NGS-13972	18	62133252	521616	ENSBTAG00000021657	CACNG6	5412
ARS-BFGL-NGS-18294	5	108746845	784075	ENSBTAG00000021994	CACNA2D4	5412
ARS-BFGL-NGS-25890	28	10044965	537376	ENSBTAG00000022886	RYR2	5412
ARS-BFGL-NGS-33929	7	69898570	517059	ENSBTAG00000044046	SGCD	5412
ARS-BFGL-NGS-107295	28	23317139	780777	ENSBTAG00000045699	CTNNA3	5412
Hapmap48751-BTA-41232	17	58016927	534107	ENSBTAG00000005940	PRKAB1	5410
ARS-BFGL-NGS-29647	13	30480475	511976	ENSBTAG00000007602	ITGA8	5410
ARS-BFGL-NGS-117894	10	15202658	523755	ENSBTAG00000008380	ITGA11	5410
ARS-BFGL-NGS-28703	22	50562087	NA	ENSBTAG00000009489	CACNA2D2	5410
Hapmap40676-BTA-121691	5	75461246	286800	ENSBTAG00000010865	CACNG2	5410
BTB-00849757	22	46751219	NA	ENSBTAG00000013117	CACNA2D3	5410
ARS-USMARC-646	5	25800581	281873	ENSBTAG00000013745	ITGA5	5410
ARS-BFGL-NGS-66628	22	11246732	532127	ENSBTAG00000016566	ITGA9	5410
ARS-BFGL-NGS-118650	17	56963536	505519	ENSBTAG00000018369	MYL2	5410
ARS-BFGL-NGS-5790	5	26986116	514031	ENSBTAG00000018993	ITGB7	5410
Hapmap52049-ss46526423	18	50793970	NA	ENSBTAG00000020457	TGFB1	5410
ARS-BFGL-NGS-13972	18	62133252	521616	ENSBTAG00000021657	CACNG6	5410
ARS-BFGL-NGS-18294	5	108746845	784075	ENSBTAG00000021994	CACNA2D4	5410
ARS-BFGL-NGS-25890	28	10044965	537376	ENSBTAG00000022886	RYR2	5410
ARS-BFGL-NGS-33929	7	69898570	517059	ENSBTAG00000044046	SGCD	5410
BTA-100347-no-rs	26	34800551	281604	ENSBTAG00000001242	ADRB1	5414
ARS-BFGL-NGS-29647	13	30480475	511976	ENSBTAG00000007602	ITGA8	5414
ARS-BFGL-NGS-117894	10	15202658	523755	ENSBTAG00000008380	ITGA11	5414
ARS-BFGL-NGS-28703	22	50562087	NA	ENSBTAG00000009489	CACNA2D2	5414
Hapmap40676-BTA-121691	5	75461246	286800	ENSBTAG00000010865	CACNG2	5414
BTB-00849757	22	46751219	NA	ENSBTAG00000013117	CACNA2D3	5414
ARS-USMARC-646	5	25800581	281873	ENSBTAG00000013745	ITGA5	5414
ARS-BFGL-NGS-66628	22	11246732	532127	ENSBTAG00000016566	ITGA9	5414
ARS-BFGL-NGS-118650	17	56963536	505519	ENSBTAG00000018369	MYL2	5414
ARS-BFGL-NGS-5790	5	26986116	514031	ENSBTAG00000018993	ITGB7	5414
Hapmap52049-ss46526423	18	50793970	NA	ENSBTAG00000020457	TGFB1	5414
ARS-BFGL-NGS-13972	18	62133252	521616	ENSBTAG00000021657	CACNG6	5414
ARS-BFGL-NGS-18294	5	108746845	784075	ENSBTAG00000021994	CACNA2D4	5414
ARS-BFGL-NGS-25890	28	10044965	537376	ENSBTAG00000022886	RYR2	5414
ARS-BFGL-NGS-33929	7	69898570	517059	ENSBTAG00000044046	SGCD	5414

## Sheet: GO_byCN
category	ontology	term	q-value	numDEInCat	numInCat
GO:0097305	BP	response to alcohol	2.89418e-06	5	16
GO:0031960	BP	response to corticosteroid	2.30002e-05	4	12
GO:1901654	BP	response to ketone	4.5417e-05	4	14
Name	Chromosome	Location	EntrezID	Gene	SYMBOL	category
Hapmap28023-BTC-060518	6	87201599	NA	ENSBTAG00000002632	CSN2	GO:0097305
Hapmap30192-BTC-072881	6	87281196	282209	ENSBTAG00000005005	CSN1S2	GO:0097305
Hapmap27109-BTC-060711	6	87152621	282208	ENSBTAG00000007695	CSN1S1	GO:0097305
Hapmap40464-BTA-79604	7	65071894	281783	ENSBTAG00000014395	GLRA1	GO:0097305
Hapmap52348-rs29024684	6	87396306	281728	ENSBTAG00000039787	CSN3	GO:0097305
Hapmap28023-BTC-060518	6	87201599	NA	ENSBTAG00000002632	CSN2	GO:0031960
Hapmap30192-BTC-072881	6	87281196	282209	ENSBTAG00000005005	CSN1S2	GO:0031960
Hapmap27109-BTC-060711	6	87152621	282208	ENSBTAG00000007695	CSN1S1	GO:0031960
Hapmap52348-rs29024684	6	87396306	281728	ENSBTAG00000039787	CSN3	GO:0031960
Hapmap28023-BTC-060518	6	87201599	NA	ENSBTAG00000002632	CSN2	GO:1901654
Hapmap30192-BTC-072881	6	87281196	282209	ENSBTAG00000005005	CSN1S2	GO:1901654
Hapmap27109-BTC-060711	6	87152621	282208	ENSBTAG00000007695	CSN1S1	GO:1901654
Hapmap52348-rs29024684	6	87396306	281728	ENSBTAG00000039787	CSN3	GO:1901654

## Sheet: GO_cas
category	ontology	term	q-value	numDEInCat	numInCat
GO:0006813	BP	potassium ion transport	0.000104318	10	34
GO:0071804	BP	cellular potassium ion transport	0.000146352	9	29
GO:0071805	BP	potassium ion transmembrane transport	0.000146352	9	29
GO:0008076	CC	voltage-gated potassium channel complex	6.07137e-06	7	12
GO:0034705	CC	potassium channel complex	1.23266e-05	7	13
GO:0098797	CC	plasma membrane protein complex	1.33274e-05	18	80
GO:0071944	CC	cell periphery	8.938e-05	77	688
GO:0005886	CC	plasma membrane	0.000109686	75	670
GO:0005267	MF	potassium channel activity	1.15691e-05	9	22
GO:0015079	MF	potassium ion transmembrane transporter activity	5.57053e-05	9	26
Name	Chromosome	Location	EntrezID	Gene	SYMBOL	category
ARS-BFGL-NGS-40987	6	68366910	281700	ENSBTAG00000002205	CNGA1	GO:0006813
ARS-BFGL-NGS-35804	20	2159884	407176	ENSBTAG00000002985	KCNMB1	GO:0006813
ARS-BFGL-NGS-36950	28	6499231	505563	ENSBTAG00000004515	KCNK1	GO:0006813
ARS-BFGL-NGS-99769	2	41353953	526088	ENSBTAG00000006159	KCNJ3	GO:0006813
ARS-BFGL-NGS-20274	16	74335322	281881	ENSBTAG00000008710	KCNH1	GO:0006813
Hapmap42596-BTA-58793	24	62169295	539357	ENSBTAG00000010492	VPS4B	GO:0006813
ARS-BFGL-NGS-17087	28	33570352	282573	ENSBTAG00000013300	KCNMA1	GO:0006813
Hapmap59964-rs29021041	7	6324097	532775	ENSBTAG00000013614	TMEM38A	GO:0006813
BTB-01190209	14	38203453	535990	ENSBTAG00000040496	KCNB2	GO:0006813
BTB-00250665	6	41795944	614299	ENSBTAG00000047743	KCNIP4	GO:0006813
ARS-BFGL-NGS-40987	6	68366910	281700	ENSBTAG00000002205	CNGA1	GO:0071804
ARS-BFGL-NGS-35804	20	2159884	407176	ENSBTAG00000002985	KCNMB1	GO:0071804
ARS-BFGL-NGS-36950	28	6499231	505563	ENSBTAG00000004515	KCNK1	GO:0071804
ARS-BFGL-NGS-99769	2	41353953	526088	ENSBTAG00000006159	KCNJ3	GO:0071804
ARS-BFGL-NGS-20274	16	74335322	281881	ENSBTAG00000008710	KCNH1	GO:0071804
ARS-BFGL-NGS-17087	28	33570352	282573	ENSBTAG00000013300	KCNMA1	GO:0071804
Hapmap59964-rs29021041	7	6324097	532775	ENSBTAG00000013614	TMEM38A	GO:0071804
BTB-01190209	14	38203453	535990	ENSBTAG00000040496	KCNB2	GO:0071804
BTB-00250665	6	41795944	614299	ENSBTAG00000047743	KCNIP4	GO:0071804
ARS-BFGL-NGS-40987	6	68366910	281700	ENSBTAG00000002205	CNGA1	GO:0071805
ARS-BFGL-NGS-35804	20	2159884	407176	ENSBTAG00000002985	KCNMB1	GO:0071805
ARS-BFGL-NGS-36950	28	6499231	505563	ENSBTAG00000004515	KCNK1	GO:0071805
ARS-BFGL-NGS-99769	2	41353953	526088	ENSBTAG00000006159	KCNJ3	GO:0071805
ARS-BFGL-NGS-20274	16	74335322	281881	ENSBTAG00000008710	KCNH1	GO:0071805
ARS-BFGL-NGS-17087	28	33570352	282573	ENSBTAG00000013300	KCNMA1	GO:0071805
Hapmap59964-rs29021041	7	6324097	532775	ENSBTAG00000013614	TMEM38A	GO:0071805
BTB-01190209	14	38203453	535990	ENSBTAG00000040496	KCNB2	GO:0071805
BTB-00250665	6	41795944	614299	ENSBTAG00000047743	KCNIP4	GO:0071805
ARS-BFGL-NGS-35804	20	2159884	407176	ENSBTAG00000002985	KCNMB1	GO:0008076
ARS-BFGL-NGS-36950	28	6499231	505563	ENSBTAG00000004515	KCNK1	GO:0008076
ARS-BFGL-NGS-20274	16	74335322	281881	ENSBTAG00000008710	KCNH1	GO:0008076
ARS-BFGL-NGS-17087	28	33570352	282573	ENSBTAG00000013300	KCNMA1	GO:0008076
ARS-BFGL-BAC-3741	25	34055277	788566	ENSBTAG00000017075	STX1A	GO:0008076
BTB-01190209	14	38203453	535990	ENSBTAG00000040496	KCNB2	GO:0008076
BTB-00250665	6	41795944	614299	ENSBTAG00000047743	KCNIP4	GO:0008076
ARS-BFGL-NGS-35804	20	2159884	407176	ENSBTAG00000002985	KCNMB1	GO:0034705
ARS-BFGL-NGS-36950	28	6499231	505563	ENSBTAG00000004515	KCNK1	GO:0034705
ARS-BFGL-NGS-20274	16	74335322	281881	ENSBTAG00000008710	KCNH1	GO:0034705
ARS-BFGL-NGS-17087	28	33570352	282573	ENSBTAG00000013300	KCNMA1	GO:0034705
ARS-BFGL-BAC-3741	25	34055277	788566	ENSBTAG00000017075	STX1A	GO:0034705
BTB-01190209	14	38203453	535990	ENSBTAG00000040496	KCNB2	GO:0034705
BTB-00250665	6	41795944	614299	ENSBTAG00000047743	KCNIP4	GO:0034705
Hapmap58501-rs29017499	9	30134814	281193	ENSBTAG00000001835	GJA1	GO:0098797
BTB-00890676	4	41178661	281790	ENSBTAG00000002714	GNAI1	GO:0098797
ARS-BFGL-NGS-35804	20	2159884	407176	ENSBTAG00000002985	KCNMB1	GO:0098797
ARS-BFGL-NGS-73579	19	45164235	511119	ENSBTAG00000004036	GJC1	GO:0098797
ARS-BFGL-NGS-36950	28	6499231	505563	ENSBTAG00000004515	KCNK1	GO:0098797
BTB-01234565	16	36630447	281452	ENSBTAG00000005410	RGS7	GO:0098797
ARS-BFGL-BAC-42506	25	26899864	281874	ENSBTAG00000007103	ITGAL	GO:0098797
ARS-BFGL-NGS-20274	16	74335322	281881	ENSBTAG00000008710	KCNH1	GO:0098797
BTA-82678-no-rs	3	78265433	282452	ENSBTAG00000009455	IL12RB2	GO:0098797
ARS-BFGL-NGS-26909	20	33551316	507339	ENSBTAG00000011766	C7	GO:0098797
ARS-BFGL-NGS-17087	28	33570352	282573	ENSBTAG00000013300	KCNMA1	GO:0098797
ARS-BFGL-NGS-35445	6	69512310	535372	ENSBTAG00000014601	SGCB	GO:0098797
BTB-00172973	4	31573521	280826	ENSBTAG00000014921	IL6	GO:0098797
ARS-BFGL-NGS-39442	22	43620882	505283	ENSBTAG00000016615	ABHD6	GO:0098797
ARS-BFGL-BAC-3741	25	34055277	788566	ENSBTAG00000017075	STX1A	GO:0098797
ARS-BFGL-NGS-82930	19	42636853	445543	ENSBTAG00000017685	JUP	GO:0098797
BTB-01190209	14	38203453	535990	ENSBTAG00000040496	KCNB2	GO:0098797
BTB-00250665	6	41795944	614299	ENSBTAG00000047743	KCNIP4	GO:0098797
Hapmap43905-BTA-66358	29	9795645	614406	ENSBTAG00000000460	SYTL2	GO:0071944
ARS-BFGL-NGS-96340	1	81209053	280988	ENSBTAG00000000522	AHSG	GO:0071944
ARS-BFGL-NGS-87352	24	1261041	510301	ENSBTAG00000001224	ATP9B	GO:0071944
ARS-BFGL-BAC-649	1	1312323	615627	ENSBTAG00000001258	TMEM50B	GO:0071944
Hapmap58501-rs29017499	9	30134814	281193	ENSBTAG00000001835	GJA1	GO:0071944
ARS-BFGL-NGS-80386	15	43496588	533720	ENSBTAG00000001987	SWAP70	GO:0071944
ARS-BFGL-NGS-102269	25	17222665	539978	ENSBTAG00000002101	GDE1	GO:0071944
ARS-BFGL-NGS-40987	6	68366910	281700	ENSBTAG00000002205	CNGA1	GO:0071944
ARS-BFGL-NGS-91325	17	56023773	506764	ENSBTAG00000002315	RNF34	GO:0071944
BTB-00890676	4	41178661	281790	ENSBTAG00000002714	GNAI1	GO:0071944
ARS-BFGL-NGS-35804	20	2159884	407176	ENSBTAG00000002985	KCNMB1	GO:0071944
ARS-BFGL-NGS-73579	19	45164235	511119	ENSBTAG00000004036	GJC1	GO:0071944
ARS-BFGL-NGS-36950	28	6499231	505563	ENSBTAG00000004515	KCNK1	GO:0071944
ARS-USMARC-172	5	100244820	281368	ENSBTAG00000004547	OLR1	GO:0071944
BTA-85287-no-rs	9	15057179	505797	ENSBTAG00000005100	TMEM30A	GO:0071944
BTB-01234565	16	36630447	281452	ENSBTAG00000005410	RGS7	GO:0071944
ARS-USMARC-Parent-AY937242-rs17872223	23	27306795	505554	ENSBTAG00000005674	NEU1	GO:0071944
Hapmap53648-rs29021240	11	86569656	282041	ENSBTAG00000005847	ROCK2	GO:0071944
ARS-BFGL-NGS-99769	2	41353953	526088	ENSBTAG00000006159	KCNJ3	GO:0071944
ARS-BFGL-NGS-85942	3	32634203	505040	ENSBTAG00000006466	CD53	GO:0071944
BTA-121254-no-rs	2	125098723	NA	ENSBTAG00000006667	EPB41	GO:0071944
ARS-BFGL-NGS-95533	21	56601433	281799	ENSBTAG00000006738	GPR68	GO:0071944
ARS-BFGL-BAC-42506	25	26899864	281874	ENSBTAG00000007103	ITGAL	GO:0071944
ARS-BFGL-NGS-55348	17	54207428	338038	ENSBTAG00000007272	ATP6V0A2	GO:0071944
BTB-00634141	16	38182476	281484	ENSBTAG00000007307	SELE	GO:0071944
ARS-BFGL-NGS-97267	20	41016884	281358	ENSBTAG00000007665	NPR3	GO:0071944
ARS-BFGL-NGS-105337	19	35528889	526652	ENSBTAG00000008010	FLCN	GO:0071944
ARS-BFGL-NGS-20274	16	74335322	281881	ENSBTAG00000008710	KCNH1	GO:0071944
ARS-BFGL-NGS-10357	2	132764293	616227	ENSBTAG00000009156	CAMK2N1	GO:0071944
BTA-82678-no-rs	3	78265433	282452	ENSBTAG00000009455	IL12RB2	GO:0071944
ARS-BFGL-NGS-31909	19	20811074	NA	ENSBTAG00000010073	FLOT2	GO:0071944
ARS-BFGL-NGS-23369	1	41639553	519014	ENSBTAG00000010091	ARL6	GO:0071944
ARS-BFGL-NGS-24873	29	29615691	538735	ENSBTAG00000010859	HYLS1	GO:0071944
BTB-01211624	6	62979121	317692	ENSBTAG00000011156	ATP8A1	GO:0071944
Hapmap57082-ss46526507	15	66540919	281057	ENSBTAG00000011578	CD44	GO:0071944
ARS-BFGL-NGS-27852	3	90258405	617707	ENSBTAG00000011640	PLPP3	GO:0071944
ARS-BFGL-NGS-26909	20	33551316	507339	ENSBTAG00000011766	C7	GO:0071944
ARS-BFGL-NGS-97095	1	71431023	516626	ENSBTAG00000012347	SLC51A	GO:0071944
ARS-BFGL-NGS-112242	6	109345352	511956	ENSBTAG00000012575	MAEA	GO:0071944
ARS-BFGL-NGS-17087	28	33570352	282573	ENSBTAG00000013300	KCNMA1	GO:0071944
ARS-BFGL-NGS-105265	29	38038122	280745	ENSBTAG00000013730	CD5	GO:0071944
Hapmap23765-BTA-151182	11	22518581	337925	ENSBTAG00000013861	SLC8A1	GO:0071944
ARS-BFGL-NGS-35445	6	69512310	535372	ENSBTAG00000014601	SGCB	GO:0071944
BTB-00172973	4	31573521	280826	ENSBTAG00000014921	IL6	GO:0071944
ARS-BFGL-NGS-7080	8	76231601	281781	ENSBTAG00000015249	B4GALT1	GO:0071944
ARS-BFGL-NGS-118603	19	50504976	281515	ENSBTAG00000015414	TBCD	GO:0071944
ARS-BFGL-NGS-26897	19	17859454	522967	ENSBTAG00000015527	MYO1D	GO:0071944
ARS-BFGL-BAC-12549	13	54397045	282216	ENSBTAG00000015796	DNAJC5	GO:0071944
Hapmap40539-BTA-44669	19	20878990	539038	ENSBTAG00000015979	SEZ6	GO:0071944
BTA-57141-no-rs	23	8513266	520488	ENSBTAG00000016124	PACSIN1	GO:0071944
ARS-BFGL-NGS-107989	25	3857054	618676	ENSBTAG00000016330	SEPT12	GO:0071944
ARS-BFGL-NGS-39442	22	43620882	505283	ENSBTAG00000016615	ABHD6	GO:0071944
ARS-USMARC-540	17	2061283	281943	ENSBTAG00000016633	NPY2R	GO:0071944
Hapmap25044-BTA-136851	19	42696815	511135	ENSBTAG00000016740	ACLY	GO:0071944
ARS-BFGL-BAC-3741	25	34055277	788566	ENSBTAG00000017075	STX1A	GO:0071944
ARS-BFGL-NGS-32376	20	3876182	526376	ENSBTAG00000017457	STK10	GO:0071944
ARS-BFGL-NGS-82930	19	42636853	445543	ENSBTAG00000017685	JUP	GO:0071944
Hapmap57276-ss46526009	20	37596667	282354	ENSBTAG00000018245	SLC1A3	GO:0071944
ARS-BFGL-NGS-12343	7	75305297	540657	ENSBTAG00000018585	GABRB2	GO:0071944
ARS-BFGL-NGS-12196	19	59015012	615681	ENSBTAG00000018837	SLC39A11	GO:0071944
ARS-BFGL-NGS-104225	10	12707435	534708	ENSBTAG00000018959	RAB11A	GO:0071944
ARS-BFGL-NGS-67171	20	56351713	281935	ENSBTAG00000020126	MYO10	GO:0071944
ARS-BFGL-NGS-8471	28	29547026	533360	ENSBTAG00000020218	ANXA7	GO:0071944
ARS-BFGL-NGS-64215	3	15525599	507319	ENSBTAG00000020244	EFNA1	GO:0071944
ARS-BFGL-NGS-11636	7	64972893	534214	ENSBTAG00000020309	G3BP1	GO:0071944
ARS-BFGL-NGS-53243	8	69550332	514036	ENSBTAG00000020665	GFRA2	GO:0071944
ARS-BFGL-NGS-10233	5	40274550	281705	ENSBTAG00000020679	CNTN1	GO:0071944
Hapmap54918-rs29023719	19	28677989	317655	ENSBTAG00000021151	MYH10	GO:0071944
BTB-00672453	14	17288504	614243	ENSBTAG00000022114	TMEM65	GO:0071944
BTA-31991-no-rs	13	26446051	538123	ENSBTAG00000023920	GPR158	GO:0071944
ARS-BFGL-NGS-86744	19	40108101	532851	ENSBTAG00000030587	LASP1	GO:0071944
ARS-BFGL-NGS-23358	11	31259588	281172	ENSBTAG00000032424	FSHR	GO:0071944
Hapmap46826-BTA-47345	2	36441803	317777	ENSBTAG00000032515	PLA2R1	GO:0071944
UA-IFASA-4131	20	53424203	512080	ENSBTAG00000037844	CDH18	GO:0071944
ARS-BFGL-NGS-101040	15	53500910	282638	ENSBTAG00000039050	P2RY2	GO:0071944
BTB-01190209	14	38203453	535990	ENSBTAG00000040496	KCNB2	GO:0071944
BTB-00250665	6	41795944	614299	ENSBTAG00000047743	KCNIP4	GO:0071944
Hapmap43905-BTA-66358	29	9795645	614406	ENSBTAG00000000460	SYTL2	GO:0005886
ARS-BFGL-NGS-96340	1	81209053	280988	ENSBTAG00000000522	AHSG	GO:0005886
ARS-BFGL-NGS-87352	24	1261041	510301	ENSBTAG00000001224	ATP9B	GO:0005886
ARS-BFGL-BAC-649	1	1312323	615627	ENSBTAG00000001258	TMEM50B	GO:0005886
Hapmap58501-rs29017499	9	30134814	281193	ENSBTAG00000001835	GJA1	GO:0005886
ARS-BFGL-NGS-80386	15	43496588	533720	ENSBTAG00000001987	SWAP70	GO:0005886
ARS-BFGL-NGS-102269	25	17222665	539978	ENSBTAG00000002101	GDE1	GO:0005886
ARS-BFGL-NGS-40987	6	68366910	281700	ENSBTAG00000002205	CNGA1	GO:0005886
ARS-BFGL-NGS-91325	17	56023773	506764	ENSBTAG00000002315	RNF34	GO:0005886
BTB-00890676	4	41178661	281790	ENSBTAG00000002714	GNAI1	GO:0005886
ARS-BFGL-NGS-35804	20	2159884	407176	ENSBTAG00000002985	KCNMB1	GO:0005886
ARS-BFGL-NGS-73579	19	45164235	511119	ENSBTAG00000004036	GJC1	GO:0005886
ARS-BFGL-NGS-36950	28	6499231	505563	ENSBTAG00000004515	KCNK1	GO:0005886
ARS-USMARC-172	5	100244820	281368	ENSBTAG00000004547	OLR1	GO:0005886
BTA-85287-no-rs	9	15057179	505797	ENSBTAG00000005100	TMEM30A	GO:0005886
BTB-01234565	16	36630447	281452	ENSBTAG00000005410	RGS7	GO:0005886
ARS-USMARC-Parent-AY937242-rs17872223	23	27306795	505554	ENSBTAG00000005674	NEU1	GO:0005886
Hapmap53648-rs29021240	11	86569656	282041	ENSBTAG00000005847	ROCK2	GO:0005886
ARS-BFGL-NGS-99769	2	41353953	526088	ENSBTAG00000006159	KCNJ3	GO:0005886
ARS-BFGL-NGS-85942	3	32634203	505040	ENSBTAG00000006466	CD53	GO:0005886
BTA-121254-no-rs	2	125098723	NA	ENSBTAG00000006667	EPB41	GO:0005886
ARS-BFGL-NGS-95533	21	56601433	281799	ENSBTAG00000006738	GPR68	GO:0005886
ARS-BFGL-BAC-42506	25	26899864	281874	ENSBTAG00000007103	ITGAL	GO:0005886
ARS-BFGL-NGS-55348	17	54207428	338038	ENSBTAG00000007272	ATP6V0A2	GO:0005886
BTB-00634141	16	38182476	281484	ENSBTAG00000007307	SELE	GO:0005886
ARS-BFGL-NGS-97267	20	41016884	281358	ENSBTAG00000007665	NPR3	GO:0005886
ARS-BFGL-NGS-105337	19	35528889	526652	ENSBTAG00000008010	FLCN	GO:0005886
ARS-BFGL-NGS-20274	16	74335322	281881	ENSBTAG00000008710	KCNH1	GO:0005886
ARS-BFGL-NGS-10357	2	132764293	616227	ENSBTAG00000009156	CAMK2N1	GO:0005886
BTA-82678-no-rs	3	78265433	282452	ENSBTAG00000009455	IL12RB2	GO:0005886
ARS-BFGL-NGS-31909	19	20811074	NA	ENSBTAG00000010073	FLOT2	GO:0005886
ARS-BFGL-NGS-23369	1	41639553	519014	ENSBTAG00000010091	ARL6	GO:0005886
ARS-BFGL-NGS-24873	29	29615691	538735	ENSBTAG00000010859	HYLS1	GO:0005886
BTB-01211624	6	62979121	317692	ENSBTAG00000011156	ATP8A1	GO:0005886
Hapmap57082-ss46526507	15	66540919	281057	ENSBTAG00000011578	CD44	GO:0005886
ARS-BFGL-NGS-27852	3	90258405	617707	ENSBTAG00000011640	PLPP3	GO:0005886
ARS-BFGL-NGS-26909	20	33551316	507339	ENSBTAG00000011766	C7	GO:0005886
ARS-BFGL-NGS-97095	1	71431023	516626	ENSBTAG00000012347	SLC51A	GO:0005886
ARS-BFGL-NGS-112242	6	109345352	511956	ENSBTAG00000012575	MAEA	GO:0005886
ARS-BFGL-NGS-17087	28	33570352	282573	ENSBTAG00000013300	KCNMA1	GO:0005886
ARS-BFGL-NGS-105265	29	38038122	280745	ENSBTAG00000013730	CD5	GO:0005886
Hapmap23765-BTA-151182	11	22518581	337925	ENSBTAG00000013861	SLC8A1	GO:0005886
ARS-BFGL-NGS-35445	6	69512310	535372	ENSBTAG00000014601	SGCB	GO:0005886
BTB-00172973	4	31573521	280826	ENSBTAG00000014921	IL6	GO:0005886
ARS-BFGL-NGS-7080	8	76231601	281781	ENSBTAG00000015249	B4GALT1	GO:0005886
ARS-BFGL-NGS-118603	19	50504976	281515	ENSBTAG00000015414	TBCD	GO:0005886
ARS-BFGL-NGS-26897	19	17859454	522967	ENSBTAG00000015527	MYO1D	GO:0005886
ARS-BFGL-BAC-12549	13	54397045	282216	ENSBTAG00000015796	DNAJC5	GO:0005886
Hapmap40539-BTA-44669	19	20878990	539038	ENSBTAG00000015979	SEZ6	GO:0005886
BTA-57141-no-rs	23	8513266	520488	ENSBTAG00000016124	PACSIN1	GO:0005886
ARS-BFGL-NGS-39442	22	43620882	505283	ENSBTAG00000016615	ABHD6	GO:0005886
ARS-USMARC-540	17	2061283	281943	ENSBTAG00000016633	NPY2R	GO:0005886
Hapmap25044-BTA-136851	19	42696815	511135	ENSBTAG00000016740	ACLY	GO:0005886
ARS-BFGL-BAC-3741	25	34055277	788566	ENSBTAG00000017075	STX1A	GO:0005886
ARS-BFGL-NGS-32376	20	3876182	526376	ENSBTAG00000017457	STK10	GO:0005886
ARS-BFGL-NGS-82930	19	42636853	445543	ENSBTAG00000017685	JUP	GO:0005886
Hapmap57276-ss46526009	20	37596667	282354	ENSBTAG00000018245	SLC1A3	GO:0005886
ARS-BFGL-NGS-12343	7	75305297	540657	ENSBTAG00000018585	GABRB2	GO:0005886
ARS-BFGL-NGS-12196	19	59015012	615681	ENSBTAG00000018837	SLC39A11	GO:0005886
ARS-BFGL-NGS-104225	10	12707435	534708	ENSBTAG00000018959	RAB11A	GO:0005886
ARS-BFGL-NGS-67171	20	56351713	281935	ENSBTAG00000020126	MYO10	GO:0005886
ARS-BFGL-NGS-8471	28	29547026	533360	ENSBTAG00000020218	ANXA7	GO:0005886
ARS-BFGL-NGS-64215	3	15525599	507319	ENSBTAG00000020244	EFNA1	GO:0005886
ARS-BFGL-NGS-11636	7	64972893	534214	ENSBTAG00000020309	G3BP1	GO:0005886
ARS-BFGL-NGS-53243	8	69550332	514036	ENSBTAG00000020665	GFRA2	GO:0005886
ARS-BFGL-NGS-10233	5	40274550	281705	ENSBTAG00000020679	CNTN1	GO:0005886
Hapmap54918-rs29023719	19	28677989	317655	ENSBTAG00000021151	MYH10	GO:0005886
BTB-00672453	14	17288504	614243	ENSBTAG00000022114	TMEM65	GO:0005886
BTA-31991-no-rs	13	26446051	538123	ENSBTAG00000023920	GPR158	GO:0005886
ARS-BFGL-NGS-23358	11	31259588	281172	ENSBTAG00000032424	FSHR	GO:0005886
Hapmap46826-BTA-47345	2	36441803	317777	ENSBTAG00000032515	PLA2R1	GO:0005886
UA-IFASA-4131	20	53424203	512080	ENSBTAG00000037844	CDH18	GO:0005886
ARS-BFGL-NGS-101040	15	53500910	282638	ENSBTAG00000039050	P2RY2	GO:0005886
BTB-01190209	14	38203453	535990	ENSBTAG00000040496	KCNB2	GO:0005886
BTB-00250665	6	41795944	614299	ENSBTAG00000047743	KCNIP4	GO:0005886
ARS-BFGL-NGS-40987	6	68366910	281700	ENSBTAG00000002205	CNGA1	GO:0005267
ARS-BFGL-NGS-35804	20	2159884	407176	ENSBTAG00000002985	KCNMB1	GO:0005267
ARS-BFGL-NGS-36950	28	6499231	505563	ENSBTAG00000004515	KCNK1	GO:0005267
ARS-BFGL-NGS-99769	2	41353953	526088	ENSBTAG00000006159	KCNJ3	GO:0005267
ARS-BFGL-NGS-20274	16	74335322	281881	ENSBTAG00000008710	KCNH1	GO:0005267
ARS-BFGL-NGS-17087	28	33570352	282573	ENSBTAG00000013300	KCNMA1	GO:0005267
Hapmap59964-rs29021041	7	6324097	532775	ENSBTAG00000013614	TMEM38A	GO:0005267
BTB-01190209	14	38203453	535990	ENSBTAG00000040496	KCNB2	GO:0005267
BTB-00250665	6	41795944	614299	ENSBTAG00000047743	KCNIP4	GO:0005267
ARS-BFGL-NGS-40987	6	68366910	281700	ENSBTAG00000002205	CNGA1	GO:0015079
ARS-BFGL-NGS-35804	20	2159884	407176	ENSBTAG00000002985	KCNMB1	GO:0015079
ARS-BFGL-NGS-36950	28	6499231	505563	ENSBTAG00000004515	KCNK1	GO:0015079
ARS-BFGL-NGS-99769	2	41353953	526088	ENSBTAG00000006159	KCNJ3	GO:0015079
ARS-BFGL-NGS-20274	16	74335322	281881	ENSBTAG00000008710	KCNH1	GO:0015079
ARS-BFGL-NGS-17087	28	33570352	282573	ENSBTAG00000013300	KCNMA1	GO:0015079
Hapmap59964-rs29021041	7	6324097	532775	ENSBTAG00000013614	TMEM38A	GO:0015079
BTB-01190209	14	38203453	535990	ENSBTAG00000040496	KCNB2	GO:0015079
BTB-00250665	6	41795944	614299	ENSBTAG00000047743	KCNIP4	GO:0015079

## Sheet: GO_Nmin
category	ontology	term	q-value	numDEInCat	numInCat
GO:0030001	BP	metal ion transport	1.03756e-05	24	127
Name	Chromosome	Location	EntrezID	Gene	SYMBOL	category
Hapmap34135-BES5_Contig253_343	8	71874533	338078	ENSBTAG00000001687	STC1	GO:0030001
ARS-BFGL-NGS-4683	5	83926146	281878	ENSBTAG00000002313	ITPR2	GO:0030001
Hapmap54015-rs29022799	6	88421804	282360	ENSBTAG00000002348	SLC4A4	GO:0030001
Hapmap28023-BTC-060518	6	87201599	NA	ENSBTAG00000002632	CSN2	GO:0030001
ARS-BFGL-NGS-35804	20	2159884	407176	ENSBTAG00000002985	KCNMB1	GO:0030001
ARS-BFGL-NGS-36950	28	6499231	505563	ENSBTAG00000004515	KCNK1	GO:0030001
UA-IFASA-7303	15	77543720	280685	ENSBTAG00000007148	F2	GO:0030001
BTA-40122-no-rs	16	74212100	281881	ENSBTAG00000008710	KCNH1	GO:0030001
ARS-BFGL-NGS-101609	11	100573430	NA	ENSBTAG00000008726	NCS1	GO:0030001
ARS-BFGL-NGS-41667	17	56181953	338036	ENSBTAG00000010812	P2RX4	GO:0030001
Hapmap35973-SCAFFOLD370608_251	15	7702552	407151	ENSBTAG00000011227	TRPC6	GO:0030001
BTB-00448385	10	104136694	280729	ENSBTAG00000012330	B2M	GO:0030001
BTA-75458-no-rs	5	120037175	100125923	ENSBTAG00000012609	SCO2	GO:0030001
Hapmap34673-BES10_Contig743_1320	28	33123471	282573	ENSBTAG00000013300	KCNMA1	GO:0030001
BTA-94679-no-rs	7	6276053	532775	ENSBTAG00000013614	TMEM38A	GO:0030001
ARS-BFGL-NGS-43804	11	22588525	337925	ENSBTAG00000013861	SLC8A1	GO:0030001
BTB-00411248	10	11484520	100125317	ENSBTAG00000015716	ERO1A	GO:0030001
BTA-33168-no-rs	13	63257337	281989	ENSBTAG00000017098	BPIFA1	GO:0030001
Hapmap54103-rs29010895	6	38042011	530393	ENSBTAG00000020031	PKD2	GO:0030001
BTA-23303-no-rs	25	21808238	282325	ENSBTAG00000020921	PRKCB	GO:0030001
BTA-96265-no-rs	15	58146005	507621	ENSBTAG00000021858	SLC5A12	GO:0030001
UA-IFASA-6479	13	33201457	327667	ENSBTAG00000022000	CACNB2	GO:0030001
ARS-USMARC-Parent-AY853302-no-rs	13	47397987	281427	ENSBTAG00000027937	PrP	GO:0030001
BTB-00250665	6	41795944	614299	ENSBTAG00000047743	KCNIP4	GO:0030001
