# Supplementary material for: Integration of GWAS, pathway and network analyses reveals novel mechanistic insights into the synthesis of milk proteins in dairy cows
Source: Sci Rep. 2018 Jan 12;8:566. doi: 10.1038/s41598-017-18916-4 (PMC5766549; doi:10.1038/s41598-017-18916-4)
Supplement: Supplementary file 3 — Table S3 [file 41598_2017_18916_MOESM3_ESM.xlsx]

## Sheet: Foglio4
Supplementary Table S3. List of the most informative nodes based on Network Analyzer results. The nodes were ranked according to node degree, BetweenessCentrality, and Closeness/Centrality.
DEGREE
Description	Symbol	Type(s)	Degree	BetweennessCentrality	ClosenessCentrality
BPI_fold_containing_family_B_member_1	BPIFB1	other	481	0.00160988	0.382343
family_with_sequence_similarity_169_member_A	FAM169A	other	477	0.00078728	0.424665
potassium_two_pore_domain_channel_subfamily_K_member_9	KCNK9	ion_channel	455	0.00080663	0.418333
cellular_retinoic_acid_binding_protein_1	CRABP1	transporter	450	0.0001175	0.446373
ring_finger_protein_175	RNF175	other	450	0.0004435	0.432982
vanin_2	VNN2	enzyme	445	0.00130873	0.385451
family_with_sequence_similarity_105_member_A	FAM105A	other	436	7.026e-05	0.445613
coiled-coil_domain_containing_102A	CCDC102A	other	432	0.00158983	0.32
solute_carrier_family_4_member_7	SLC4A7	transporter	420	0.00092171	0.393105
phospholipid_phosphatase_7_(inactive)	PLPP7	phosphatase	418	0.00037652	0.424708
BetweennessCentrality
Description	Symbol	Type(s)	BetweennessCentrality	ClosenessCentrality	Degree
adenylate_cyclase_activating_polypeptide_1	ADCYAP1	other	0.00416087	0.364969	239
-	KRT34	-	0.00364031	0.370179	197
TP53_regulating_kinase	TP53RK	kinase	0.00310756	0.348837	120
platelet_derived_growth_factor_receptor_alpha	PDGFRA	kinase	0.00294622	0.272987	39
signal_recognition_particle_68	SRP68	other	0.00286112	0.321649	245
chromosome_16_open_reading_frame_62	C16orf62	other	0.00275499	0.329018	107
chromosome_4_open_reading_frame_32	C4orf32	other	0.00271805	0.346821	325
dopey_family_member_2	DOPEY2	other	0.00245893	0.336177	105
synaptotagmin_13	SYT13	transporter	0.00242261	0.326476	108
X-ray_radiation_resistance_associated_1	XRRA1	other	0.00237991	0.340925	187
ClosenessCentrality
Description	Symbol	Type(s)	ClosenessCentrality	Degree	BetweennessCentrality
bromodomain_adjacent_to_zinc_finger_domain_2B	BAZ2B	other	1	27	0.00041984
TNF_receptor_associated_factor_5	TRAF5	transporter	1	11	0.00040669
zinc_finger_protein_18	ZNF18	transcription_regulator	1	8	0.00029592
methionyl_aminopeptidase_1	METAP1	peptidase	1	65	0.00025878
ATPase_secretory_pathway_Ca2+_transporting_1	ATP2C1	transporter	1	3	0.00023889
thiamin_pyrophosphokinase_1	TPK1	kinase	1	5	0.00022823
olfactory_receptor_family_10_subfamily_A_member_6_(gene/pseudogene)	OR10A6	G-protein_coupled_receptor	1	10	0.000225
follistatin_like_3	FSTL3	other	1	9	0.00019042
-	KIAA0825	-	1	5	0.00018965
Rap_guanine_nucleotide_exchange_factor_4	RAPGEF4	other	1	5	0.00016675
Scm-like_with_four_mbt_domains_2	SFMBT2	other	1	11	0.00012875
mucosal_vascular_addressin_cell_adhesion_molecule_1	MADCAM1	other	1	7	0.00011631
T-box_20	TBX20	transcription_regulator	1	11	0.00010203
Nedd4_family_interacting_protein_2	NDFIP2	other	1	14	0.00010127
erythrocyte_membrane_protein_band_4.1_like_4A	EPB41L4A	other	1	11	9.629e-05
"FYVE,_RhoGEF_and_PH_domain_containing_5"	FGD5	other	1	222	9.442e-05
"inositol_1,4,5-trisphosphate_receptor_type_2"	ITPR2	ion_channel	1	117	8.61e-05
protein_regulator_of_cytokinesis_1	PRC1	other	1	50	8.573e-05
-	Pga5	-	1	29	8.553e-05
ELOVL_fatty_acid_elongase_6	ELOVL6	enzyme	1	4	7.524e-05
-	ENSBTAG00000018151	-	1	7	6.951e-05
roundabout_guidance_receptor_3	ROBO3	transmembrane_receptor	1	8	5.386e-05
-	TMX4	-	1	25	4.69e-05
RNA_3'-terminal_phosphate_cyclase	RTCA	enzyme	1	229	3.722e-05
MKL1/myocardin_like_2	MKL2	transcription_regulator	1	20	3.652e-05
crystallin_zeta	CRYZ	enzyme	1	20	3.511e-05
CDK5_regulatory_subunit_associated_protein_1	CDK5RAP1	enzyme	1	72	2.662e-05
-	ENSBTAG00000047543	-	1	11	2.555e-05
-	CSRNP3	-	1	6	2.265e-05
-	ENSBTAG00000023157	-	1	7	2.048e-05
spermatogenesis_associated_18	SPATA18	other	1	6	2.003e-05
IQ_motif_containing_GTPase_activating_protein_1	IQGAP1	other	1	132	1.978e-05
plexin_domain_containing_2	PLXDC2	other	1	43	1.649e-05
transient_receptor_potential_cation_channel_subfamily_C_member_4_associated_protein	TRPC4AP	transporter	1	17	1.541e-05
-	ENSBTAG00000040601	-	1	9	1.411e-05
euchromatic_histone_lysine_methyltransferase_1	EHMT1	transcription_regulator	1	214	1.342e-05
"FosB_proto-oncogene,_AP-1_transcription_factor_subunit"	FOSB	transcription_regulator	1	2	1.16e-05
"fucosidase,_alpha-L-_2,_plasma"	FUCA2	enzyme	1	9	8.1e-06
splicing_factor_3a_subunit_3	SF3A3	other	1	5	7.28e-06
chromosome_6_open_reading_frame_222	C6orf222	other	1	3	6.99e-06
-	ENSBTAG00000033695	-	1	7	6.3e-06
lactation_elevated_1	LACE1	other	1	125	6.27e-06
-	ENSBTAG00000009937	-	1	7	6.11e-06
"tetratricopeptide_repeat,_ankyrin_repeat_and_coiled-coil_containing_2"	TANC2	transcription_regulator	1	2	5.16e-06
-	Slc25a48	-	1	3	4.86e-06
SH3_and_cysteine_rich_domain	STAC	other	1	22	4.83e-06
WAS_protein_family_member_1	WASF1	other	1	3	3.96e-06
glycoprotein_2	GP2	other	1	14	3.01e-06
netrin_G1	NTNG1	other	1	5	3.01e-06
laminin_subunit_alpha_2	LAMA2	other	1	5	2.26e-06
von_Willebrand_factor_C_domain_containing_protein_2-like	VWC2L	other	1	3	1.2e-06
structural_maintenance_of_chromosomes_2	SMC2	transporter	1	17	1.16e-06
ATP_binding_cassette_subfamily_G_member_4	ABCG4	transporter	1	4	1.11e-06
integrin_subunit_beta_5	ITGB5	other	1	3	1.11e-06
ubiquitin_protein_ligase_E3_component_n-recognin_1	UBR1	enzyme	1	3	9e-07
transglutaminase_6	TGM6	enzyme	1	12	5.5e-07
leucine_rich_repeat_transmembrane_neuronal_3	LRRTM3	other	1	2	2.8e-07
striatin_interacting_protein_2	STRIP2	other	1	2	0
KIAA0319_like	KIAA0319L	other	1	1	0
