# Supplementary material for: Integration of GWAS, pathway and network analyses reveals novel mechanistic insights into the synthesis of milk proteins in dairy cows
Source: Sci Rep. 2018 Jan 12;8:566. doi: 10.1038/s41598-017-18916-4 (PMC5766549; doi:10.1038/s41598-017-18916-4)
Supplement: Supplementary file 4 — Table S4 [file 41598_2017_18916_MOESM4_ESM.xlsx]

## Sheet: TFBS
Supplementary Table S4. LASAGNA analysis of putative TF binding sites in the promoter for key regulators of the networks.
GFI1B NM_001192920
Name	Sequence	Position(0-based)	Strand	Score	p-value	E-value
CdxA(M00100)	CTTTAAG	166	+	5.91	0.00075	0.37
CdxA(M00101)	ATTTCCG	212	+	7.02	0	0
MZF1(M00083)	AATGGGGA	260	+	7.26	0.000625	0.308
STAT1(M00496)	AATTTCCG	211	+	7.97	0	0
STAT5A(M00499)	GAGTTCTC	104	+	7.48	0.000425	0.21
Lmo2 complex(M00278)	TGATACGC	486	+	11.69	0.00095	0.47
Msx-1(M00394)	AAGTAAATG	131	+	7.6	0.00045	0.221
Pax-2(M00486)	CTTAAAGTT	164	-	7.43	0.00025	0.123
Zic1(M00448)	GAGTTAGTC	92	-	6.56	0.00075	0.37
GATA-1(M00346)	TTTGATAAGC	280	+	7.95	0.0009	0.44
GATA-1(M00075)	GCTGATAC	484	+	12.24	0.000825	0.41
GATA-1(M00347)	CAAGATCAGG	116	+	8.07	0.0008	0.39
GATA-2(M00348)	TTTGATAAGC	280	+	8.81	0.000725	0.36
GATA-3(M00351)	CCTGATCTTG	116	-	8.19	0.000625	0.307
GATA-6(M00462)	GCTGATACGC	484	+	8.18	0.000425	0.209
HSF2(M00147)	GAAGTATCT	441	+	10.61	0.0008	0.39
NF-kappaB (p50)(M00051)	GGGGAGTCCT	263	+	7.07	0.000425	0.209
Evi-1(M00082)	AGCTTTGATA	277	+	11.66	0.00045	0.221
NF-Y(M00185)	CAGCCAATGGA	318	-	8.38	0.0006	0.294
Pax-4(M00377)	AAAATTTCC	209	+	12.71	0.000625	0.306
TGIF(M00418)	TGTCAAAA	345	-	15.55	0.00055	0.27
AP-2(M00189)	AATCTGGCGGCG	335	-	7.72	0.000725	0.35
CCAAT box(M00254)	AACAGCCAATGG	319	-	10.98	0.000175	0.086
FOXD3(M00130)	CAACATTTACTT	131	-	8.14	0.00045	0.22
FOXD3(M00130)	GATTATTTGTGT	350	-	7.5	0.000875	0.43
Ik-2(M00087)	CTCCAGGACTCC	265	-	9.21	0.0005	0.244
MEIS1(M00419)	TTTTGACAC	345	+	14.64	0.000875	0.43
MyoD(M00001)	GATCAGGTTTTT	119	+	8.36	0.000575	0.281
NF-AT(M00302)	CTACGGAAATTT	210	-	7.64	0.000975	0.48
NF-kappaB(M00208)	AGGACTCCCCA	262	-	11.11	0.000175	0.086
RP58(M00532)	TCAAAATCTGGC	339	-	8.33	0.000125	0.061
AP-1(M00517)	CCGAGAGTCACGA	457	+	8.17	0.00075	0.37
c-Ets-1(p54)(M00074)	CGGAAATTT	210	-	13.48	0.000325	0.159
HFH-3(M00289)	CTCTATTTGCTTA	285	-	8.81	0.00035	0.171
Ik-1(M00086)	GCGAGGGAACAGC	325	-	7.86	0.0009	0.44
IRF-1(M00062)	AAAGCGAAAGA	65	+	7.33	0.0009	0.44
IRF-2(M00063)	AAAGCGAAAGA	65	+	7.5	0.0009	0.44
RORalpha1(M00156)	ACCACCGGGTCA	472	-	11.67	0.0006	0.293
RORalpha2(M00157)	TTATTTGTGTCAA	347	-	7.56	0.000425	0.207
Xvent-1(M00445)	GCTCTATTTGC	288	-	15.76	5e-05	0.0244
Xvent-1(M00445)	CGGAAATTTTT	208	-	14.16	0.00045	0.22
Xvent-1(M00445)	GGTCAATTCGT	466	-	14.11	0.000475	0.232
C/EBPbeta(M00109)	GGATTTAGCCATCA	172	+	8.9	0.000575	0.28
Elk-1(M00025)	CTCTACGGAAATTT	210	-	11.67	2.5e-05	0.0122
FAC1(M00456)	ATCCACAAGTTGTT	194	+	8.22	0.000125	0.061
XFD-1(M00267)	TAAGTAAATGTTGT	130	+	8.37	0.000725	0.35
XFD-3(M00269)	TGTGTCAAAATCTG	341	-	9.66	0.000175	0.085
Bach1(M00495)	GCCGAGAGTCACGAA	456	+	6.4	0.00055	0.267
Barbie Box(M00238)	GTCAAAATCTGGCGG	337	-	9.05	0.0004	0.194
HNF-1(M00132)	GTTAAAAATTTCCG	205	+	13.66	0.00025	0.121
HNF-1(M00132)	TGTTAAAAATTTCC	204	+	12.11	0.00075	0.36
HNF-3beta(M00131)	CAACATTTACTTA	130	-	16.37	0	0
HNF-3beta(M00131)	CTCTATTTGCTTA	285	-	14.52	0.000375	0.182
NF-Y(M00287)	CAGCCAATGGAGAC	315	-	15.2	0.000175	0.085
Tal-1alpha:E47(M00066)	GCCGCCAGATTTTGAC	336	+	8.71	0.0002	0.097
Tal-1alpha:E47(M00066)	TTGACCCGGTGGTGCT	471	+	4.65	0.00095	0.46
Tal-1beta:ITF-2(M00070)	GCCGCCAGATTTTGAC	336	+	5.48	0.00045	0.218
YY1(M00059)	CGCCGCCAGATTTTGAC	335	+	8.92	0.0003	0.145
FOXJ2(M00422)	TGATAAGCAAATAGAGCT	282	+	9.93	0.0002	0.097
FOXJ2(M00422)	TTTTAAGTAAATGTTGTA	127	+	9.61	0.000275	0.133
GCNF(M00526)	TTGTATTTCAACTTCACT	140	+	3.79	0.000625	0.302
GCNF(M00526)	GTGAAGTTGAAATACAAC	139	-	3.68	0.0007	0.34
GCNF(M00526)	CTCAAGATCAGGTTTTTA	114	+	2.96	0.0009	0.43
IRF-7(M00453)	GAAAGCGAAAGAAAG	64	+	17.65	0.000725	0.35
PPARG(M00512)	CCCGGAGTGAAGGGTTA	235	+	9.11	0.00035	0.168
Staf(M00264)	CCTTTCCATCCTCCCTTCC	12	-	16.3	0.000175	0.084
Olf-1(M00261)	AAAATTTCCGTAGAGAGAGTGC	209	+	10.45	0.000175	0.084
BSAP(M00143)	TTTTAAGTAAATGTTGTATTTCAACTTC	127	+	8.33	0.000525	0.248
NR5A1 NM_174403
Name	Sequence	Position(0-based)	Strand	Score	p-value	E-value
AP-2rep(M00468)	CAGTAGG	402	-	7.33	0.00035	0.173
AP-2rep(M00468)	CAGTGGC	476	-	6.59	0.000775	0.38
CdxA(M00100)	CTTTACG	430	-	6.81	0	0
En-1(M00396)	ATACTCC	219	-	6.65	0.00075	0.37
ATF6(M00483)	TCACGTGG	316	+	7.93	0.0005	0.246
STAT1(M00496)	AGTTTCCG	438	+	6.98	0.0008	0.39
TBP(M00471)	CATAAATC	54	+	8.2	0	0
USF(M00217)	CACGTGA	316	-	12.69	0.000125	0.062
USF(M00217)	CCACGTG	317	-	12.23	0.000275	0.136
Lyf-1(M00141)	TTTAGGAGA	237	+	9.45	0.000125	0.061
Msx-1(M00394)	ACCTAAATG	268	+	7.21	0.00075	0.37
Poly A downstream element(M00211)	ATTGGTCTC	329	-	8.23	0.000775	0.38
STATx(M00223)	TTCTCCTAA	238	-	8.06	0.00055	0.271
AP-4(M00176)	CACAGCGGCC	137	+	8.09	0.00085	0.42
GATA-1(M00075)	CGAGATAG	208	+	12.08	0.00095	0.47
HSF1(M00146)	AGAAGTTTCC	435	+	9.75	0.000175	0.086
HSF2(M00147)	GAAACTTCT	435	-	11.87	0.000175	0.086
HSF2(M00147)	GAAGTTTCC	436	+	10.9	0.0006	0.295
MyoD(M00184)	GCCAGCTGGC	154	+	9.48	0.00035	0.172
NF-kappaB(M00054)	GGGAAGCTCC	482	-	8.54	0.00055	0.27
NF-kappaB (p50)(M00051)	GGGAAGCTCC	482	-	8.49	0.000175	0.086
Sp1(M00008)	AAGGCACTCT	174	-	8.24	2.5e-05	0.0123
Sp1(M00008)	GAGGCAGGGA	119	-	7.65	0.0002	0.098
Sp1(M00008)	CAGGCTGGGT	32	+	6.73	0.000875	0.43
USF(M00187)	GTCACGTGGG	315	+	11.5	7.5e-05	0.037
AP-1(M00188)	CGTGACTCTGC	310	-	8.07	0.000975	0.48
AP-1(M00174)	CGTGACTCTGC	310	-	8.92	0.000625	0.306
deltaEF1(M00073)	CCCCACCTGG	466	+	12.56	0.0005	0.245
NF-E2(M00037)	TGCAGAGTCAC	309	+	12.13	5e-05	0.0245
NF-Y(M00185)	AGACCAATTGG	330	+	8.45	0.000575	0.282
SREBP-1(M00220)	AGTCACGTG	314	+	10.27	0.000275	0.135
SREBP-1(M00220)	CCCCACGTGAC	315	-	8.08	0.000925	0.45
AREB6(M00414)	CCCCACCTGGGC	466	+	8.63	0.000475	0.232
c-Myc:Max(M00123)	CCCCACGTGAC	315	-	13.17	0.000725	0.35
CCAAT box(M00254)	GGTAGCCATTCA	0	+	11.42	0.000125	0.061
CCAAT box(M00254)	CTGGGCCACTGG	472	+	9.04	0.000425	0.208
CREB(M00177)	CGTGGCGTAAAG	425	+	8.16	0.000775	0.38
Egr-2(M00246)	CACGTAGGCGG	105	-	9.94	0.0004	0.196
Egr-3(M00245)	CCACGTAGGCG	106	-	9.93	0.0009	0.44
Egr-3(M00245)	CCACGTAGGCGG	105	-	9.29	0.00095	0.46
Egr-3(M00245)	CCACGTAGGC	107	-	9.02	0.001	0.49
Lmo2 complex(M00277)	CCCAGGTGGGG	466	-	11.29	0.000925	0.45
N-Myc(M00055)	CCCCACGTGACT	314	-	10.92	0.00015	0.073
NF-kappaB(M00208)	GGGAAGCTCCA	481	-	11.28	0.000175	0.086
NGFI-C(M00244)	ACGTAGGCGG	105	-	13.01	0.00015	0.073
SRY(M00160)	GCTAACAAGCGG	83	+	8.58	0.000425	0.208
AREB6(M00412)	GCCCCACCTGGGC	465	+	8.57	0.000875	0.43
C/EBP(M00159)	GCAGTGCAGAGGC	124	-	7.77	0.0008	0.39
Oct-1(M00137)	GGCGTAAAGA	428	+	12.64	0.0007	0.34
Xvent-1(M00445)	GCCCAATTGGT	332	-	13.53	0.000875	0.43
Xvent-1(M00445)	GGTCTATTTTT	260	-	13.45	0.0009	0.44
c-Myc:Max(M00118)	GAGTCACGTGGGGG	313	+	3.25	0.000725	0.35
GATA-1(M00126)	GATAGGAGT	215	+	15.71	0.000775	0.38
GC box(M00255)	GATAGGAGTATTTT	215	+	7.64	0.000775	0.38
Max(M00119)	CCCCCACGTGACTC	313	-	7.99	0.00015	0.073
NF-kappaB(M00194)	AGGGGAAGCTCCAG	480	-	13.07	0	0
NF-kappaB(M00194)	AGGGGAAGCTCCA	481	-	9.64	0.000175	0.085
NF-kappaB(M00194)	ATGGGCAGCTCCCC	43	-	7.03	0.000975	0.47
NF-Y(M00209)	CTTGAATGGCTACC	0	-	13.22	2.5e-05	0.0122
NF-Y(M00209)	CTTGAATGGCTAC	1	-	9.54	0.00025	0.122
SOX-9(M00410)	AGAGACCAATTGGG	328	+	8.27	0.0007	0.34
SRF(M00186)	AGCCATTCAAGGGG	3	+	8.18	0.000625	0.304
USF(M00121)	CACGTGACTC	313	-	16.3	0.00015	0.073
USF(M00122)	GAGTCACGTGG	313	+	14.26	5e-05	0.0244
SRF(M00215)	CCATTCAAGGGGAG	5	+	16.17	0.00015	0.073
SRF(M00215)	CCTTGAATGGCTAC	1	-	14	0.00065	0.316
TATA(M00252)	CCATAAATCAGGCCC	53	+	9.1	0.0006	0.292
Arnt(M00236)	AGAGTCACGTGGGGGC	312	+	12.49	7.5e-05	0.036
Freac-7(M00293)	TGCCCATAAATCAGGC	50	+	9.41	0.00035	0.17
Hand1:E47(M00222)	ACAGCGGCCTGGAACA	138	+	9.19	0.00025	0.121
Tal-1alpha:E47(M00066)	ACAGCCAGCTGGCCAA	151	+	8.39	0.000225	0.109
Tal-1alpha:E47(M00066)	TGGCCCAGGTGGGGCG	464	-	5.69	0.000625	0.303
Tal-1beta:ITF-2(M00070)	TTGGCCAGCTGGCTGT	151	-	6.08	0.000325	0.158
HNF-1(M00206)	TGTTGGTGTTTCTCTTC	276	-	8.54	0.0007	0.34
YY1(M00059)	GGTAGCCATTCAAGGGG	0	+	8.42	0.000475	0.23
AP-4(M00005)	AGAGTCACGTGGGGGCAG	312	+	10.06	0.000375	0.181
NF-1(M00193)	CCTTGGCCAGCTGGCTGT	151	-	9.6	0.000325	0.157
NF-1(M00193)	CCTTGGCCTCCGCCCCCA	180	+	9.54	0.000375	0.181
SEF-1(M00214)	ACCCGCCTACGTGGGGTC	103	+	6.46	0.000325	0.157
SEF-1(M00214)	TACCCGCCTACGTGGGGTC	102	+	6.46	0.000325	0.157
Arnt(M00539)	GCAGAGTCACGTGGGGGCAG	310	+	5.95	0.0005	0.24
c-Myc:Max(M00615)	CTGCCCCCACGTGACTCTGC	310	-	9.68	0.0002	0.096
R(M00273)	CCCGCCGCCCGCCGTGGCGTA	413	+	8.46	0.00025	0.12
Staf(M00264)	CCCACCCAGCCTGCAGCCC	26	-	13.67	0.001	0.48
Staf(M00262)	GGCCTCCAGAGTGCCTTGGCCT	167	+	4.63	0.0003	0.144
TCF11:MafG(M00284)	CCCACGTGACTCTGCAGGCCT	304	-	17.08	7.5e-05	0.036
TCF11:MafG(M00284)	CCCACGTGACTCTGCAGGCCTC	303	-	13.31	0.000275	0.132
TCF11:MafG(M00284)	CCCACGTGACTCTGCAGGCC	305	-	12.18	0.000425	0.204
Gfi-1(M00250)	TAAATCAGGCCCCACTCC	56	+	17.14	0.00085	0.41
Pax-4(M00380)	AGTGCCTTGGCCTCCGCCCCCATCCG	176	+	17.7	0.000175	0.082
Pax-4(M00380)	AATTGGGCCTCCGGTGGCCCCCCCACC	335	+	17.51	0.000225	0.106
Pax-4(M00380)	ATTGGGCCTCCGGTGGCCCCCCCACC	336	+	16.82	0.000375	0.177
Pax-4(M00380)	AGAGTGCCTTGGCCTCCGCCCCCATCCG	174	+	16.35	0.0006	0.283
Pax-4(M00380)	AATTGGTCTCTGCCCCCACGTGACTCT	312	-	16.2	0.00075	0.35
BPIFB1 NM_174697
Name	Sequence	Position(0-based)	Strand	Score	p-value	E-value
AP-2rep(M00468)	CAGTGAG	346	-	6.45	0.00095	0.47
ATF6(M00483)	TGACTTGG	379	-	7.93	0.0005	0.246
cap(M00253)	TCAGTTTT	263	-	6.88	0.000875	0.43
STAT3(M00497)	GGATTCCC	156	-	8.1	0.000125	0.062
USF(M00217)	CACGTGC	461	+	12.32	0.0002	0.099
USF(M00217)	CCACGTG	460	+	12.23	0.000275	0.136
AP-2alpha(M00469)	GCCTGGAGG	1	-	7.34	0.000925	0.46
Lyf-1(M00141)	CCTGGCAGG	121	+	8.63	0.0005	0.246
Pbx-1(M00096)	AGGCATCAT	240	-	7.49	0.000475	0.234
v-Myb(M00227)	CTAACGGA	426	+	14.21	0	0
AP-4(M00176)	CACACCTGGT	386	-	9.38	0.000425	0.209
AP-4(M00176)	CTCATCTGGA	253	-	8.5	0.000775	0.38
c-Rel(M00053)	TGGAGAATCC	23	-	8.33	0.000675	0.33
GATA-2(M00349)	TGAGATAATA	201	-	9.46	0.0005	0.245
GATA-3(M00350)	TGAGATAATA	201	-	8.98	0.0004	0.196
HLF(M00260)	GTTCTGCCAC	454	+	7.75	0.000975	0.48
MyoD(M00184)	GCCACCTGCC	466	+	9.85	0.0003	0.147
MyoD(M00184)	CACACCTGGT	386	-	8.54	0.00055	0.27
MyoD(M00184)	GGCACGTGGC	459	-	8.19	0.0007	0.34
NF-kappaB(M00054)	GGGATTCTCC	22	+	9.67	0.000425	0.209
NF-kappaB (p50)(M00051)	GGGATTCCC	156	-	10.9	7.5e-05	0.037
NF-kappaB (p50)(M00051)	GGGATTCTCC	22	+	7.62	0.000275	0.135
NF-kappaB (p65)(M00052)	TGGGATTCCC	156	-	11.61	0	0
NF-kappaB (p65)(M00052)	TGGGAATCCC	155	+	9.92	0.00015	0.074
NF-kappaB (p65)(M00052)	GGGATTCTCC	22	+	7.41	0.00075	0.37
p53(M00272)	CATGCCT	175	-	10.9	0.000575	0.282
Sp1(M00008)	AAGGCATGGT	174	+	9.38	0	0
Sp1(M00008)	AGGGCATGGC	55	-	6.9	0.0008	0.39
Sp1(M00008)	CAGGCAGGTT	126	+	6.83	0.000825	0.41
USF(M00187)	GCCACGTGCC	459	+	9.41	0.00035	0.172
CP2(M00072)	GCTCATCCCAG	443	+	8.57	0.000475	0.233
deltaEF1(M00073)	CCACACCTGG	387	-	12.4	0.000525	0.257
deltaEF1(M00073)	CACCACCTGG	148	+	12.11	0.00065	0.32
NF-E2(M00037)	AACTGAGGCAC	265	+	12	5e-05	0.0245
NF-E2(M00037)	ACTGAGGCAC	266	+	8.73	0.00065	0.32
AP-2(M00189)	ATTCTCCAGACA	25	+	7.81	0.00065	0.32
AREB6(M00414)	CCACACCTGGTG	385	-	12.07	2.5e-05	0.0122
AREB6(M00414)	CCACACCTGGT	386	-	8.96	0.000425	0.208
AREB6(M00413)	CCACACCTGGTG	385	-	8.61	0.000725	0.35
AREB6(M00413)	TGCCACCTGCCG	465	+	7.8	0.001	0.49
c-Myc:Max(M00123)	TGGCACGTGGC	459	-	13.28	0.00065	0.32
CCAAT box(M00254)	TCTGTCCATGGG	13	+	7.66	0.0009	0.44
Ik-2(M00087)	ACCTGGGAATCC	152	+	10.93	7.5e-05	0.037
Ik-2(M00087)	TGGTGGGATTCC	157	-	8.73	0.000825	0.4
Ik-2(M00087)	CTCCGGGACTCT	361	+	8.71	0.000825	0.4
Lmo2 complex(M00277)	CCCAGGTGGTG	148	-	13.36	0.000175	0.086
Lmo2 complex(M00277)	ACCAGGTGTGG	386	+	11.73	0.0006	0.293
MyoD(M00001)	CGGCAGGTGGCA	465	-	10.5	0.0001	0.049
MyoD(M00001)	CCACACCTGGTG	385	-	9.12	0.00035	0.171
MyoD(M00001)	CGGCAGGTGGC	466	-	7.92	0.00095	0.46
N-Myc(M00055)	TGCCACGTGCCA	458	+	12.05	7.5e-05	0.037
NF-AT(M00302)	ATCTGGAAAATA	248	-	7.92	0.00085	0.42
NF-kappaB(M00208)	GGGATTCTCCA	22	+	17.79	0	0
NF-kappaB(M00208)	TGGGATTCTCCA	21	+	15.34	0	0
NF-kappaB(M00208)	GGATTCTCCA	23	+	11.52	0.000125	0.061
NF-kappaB(M00208)	GGGAATCCCAC	156	+	10.49	0.000225	0.11
NF-kappaB(M00208)	GGGATTCCCAG	154	-	9.61	0.0004	0.196
RP58(M00532)	TTCTCATCTGGA	253	-	8.15	0.000125	0.061
SRY(M00160)	CCATACAAAAGG	166	+	7.96	0.000725	0.35
AP-1(M00517)	CTGTGCCTCAGTT	265	-	8.21	0.0007	0.34
C/EBP(M00159)	TCTGTGCTCATCC	438	+	9.52	0.0001	0.049
CHOP:C/EBPalpha(M00249)	GGTTGCCATGCCC	51	+	8.79	0.0007	0.34
Ik-1(M00086)	ACCTGGGAATCCC	152	+	13.87	0	0
Ik-1(M00086)	CCTGGGAATCCC	153	+	9.14	0.000225	0.11
Ik-1(M00086)	CCATGGGATTCTC	18	+	8.99	0.000375	0.183
Ik-3(M00088)	ACCTGGGAATCCC	152	+	10.97	5e-05	0.0244
Ik-3(M00088)	CCTGGGAATCCC	153	+	7.4	0.000825	0.4
MZF1(M00084)	GTGCTAGTGGTAA	138	-	7.52	0.000575	0.281
RORalpha1(M00156)	GACTTGGGGTCA	374	-	11.37	0.000675	0.33
TCF11(M00285)	GTCATGATGC	237	+	16.35	5e-05	0.0244
TCF11(M00285)	GTCATAGAGT	368	-	15.07	0.000625	0.305
ZID(M00085)	AGGCTCCAGCACC	318	+	14.71	0	0
ZID(M00085)	GGACTCTATGACC	366	+	12.43	2.5e-05	0.0122
ZID(M00085)	GGCTCCAGCACC	319	+	10.36	0.00015	0.073
ZID(M00085)	GACTCTATGACC	367	+	6.95	0.000825	0.4
c-Myc:Max(M00118)	CTGCCACGTGCCAC	457	+	9.76	2.5e-05	0.0122
c-Myc:Max(M00118)	GTGGCACGTGGCA	458	-	3.02	0.0009	0.44
C/EBP(M00190)	CCATTGCAGTATTC	38	-	8.3	0.00075	0.37
COUP-TF, HNF-4(M00158)	TGTCCTTTGACAAT	291	-	9.59	0.0003	0.146
FOXO4(M00476)	AGGTTCTTTACC	131	+	14.39	0.0004	0.195
GATA-1(M00127)	GATTCCCAG	154	-	17.68	0.00085	0.41
Max(M00119)	GTGGCACGTGGCAG	457	-	9.7	0.0001	0.049
NF-kappaB(M00194)	ATGGGATTCTCCAG	20	+	11.54	0	0
NF-kappaB(M00194)	TGGGATTCTCCAG	21	+	7.06	0.000975	0.47
RREB-1(M00257)	CCCCAAGTCACCAG	377	+	8.02	0.0002	0.097
USF(M00121)	CACGTGGCAG	457	-	15.39	0.000275	0.134
USF(M00121)	CACGTGCCAC	461	+	14.09	0.000675	0.33
USF(M00121)	CCACGTGCCAC	460	+	13.98	0.000675	0.33
USF(M00121)	GCCACGTGCCAC	459	+	13.54	0.000925	0.45
USF(M00122)	CACGTGGCAG	457	-	13.14	0.00085	0.41
USF(M00122)	CCACGTGCCAC	460	+	12.85	0.000975	0.47
Barbie Box(M00238)	CTAGAAAGCATTTAG	185	-	7.52	0.000925	0.45
E47(M00002)	TCGGCAGGTGGCAC	464	-	11.86	0.000975	0.47
HNF-4alpha1(M00411)	TTGTCAAAGGACAC	292	+	10.49	0.000425	0.207
HNF-4alpha1(M00411)	ATTGTCAAAGGACA	291	+	9.49	0.000825	0.4
Tax/CREB(M00115)	ATGATGCCTATTTTC	240	+	6.88	0.0008	0.39
Arnt(M00236)	GGTGGCACGTGGCAGA	456	-	12.35	0.0001	0.049
Arnt(M00236)	TGCCACGTGCCACC	458	+	7.02	0.001	0.48
ARP-1(M00155)	GGACTCTATGACCCCA	366	+	9.57	5e-05	0.0243
ARP-1(M00155)	GACTCTATGACCCCA	367	+	9.57	5e-05	0.0243
ARP-1(M00155)	TGACCCCAAGTCACCA	374	+	6.39	0.0008	0.39
E47(M00071)	TTCCCAGGTGGTGCT	146	-	14.2	0.000225	0.109
E47(M00071)	TCACCAGGTGTGGCA	384	+	13.72	0.000275	0.133
Evi-1(M00078)	AGATTAAATGAGATAA	203	-	6.33	0.000325	0.158
Hand1:E47(M00222)	TTTCTCATCTGGAAAA	250	-	10.73	5e-05	0.0243
Hand1:E47(M00222)	ATTCTTGTCTGGAGAA	26	-	8	0.0007	0.34
Tal-1alpha:E47(M00066)	ATTCCCAGGTGGTGCT	146	-	8.89	0.0002	0.097
Tal-1alpha:E47(M00066)	GTCACCAGGTGTGGCA	383	+	7.98	0.000275	0.133
Tal-1alpha:E47(M00066)	GTCGGCAGGTGGCACG	463	-	7.24	0.00035	0.17
Tal-1beta:E47(M00065)	ATTCCCAGGTGGTGCT	146	-	9.59	0.000175	0.085
Tal-1beta:ITF-2(M00070)	GTCGGCAGGTGGCACG	463	-	4.84	0.00075	0.36
v-ErbA(M00239)	ACTTGGGGTCATAGAG	369	-	7.99	0.000775	0.38
HNF-1(M00206)	GGCAGGTTCTTTACCAC	128	+	8.7	0.000625	0.302
YY1(M00059)	GAATCCCATGGACAGAG	12	-	7.86	0.00095	0.46
AP-4(M00005)	TGCCACACCTGGTGACTT	381	-	10.34	0.00035	0.169
ER(M00191)	CCGGGACTCTATGACCCCA	363	+	9.7	0.00035	0.169
ER(M00191)	AAAGGACACAGAGACCCAG	297	+	8.43	0.00085	0.41
GR(M00192)	ACGGAGCCCTCTGTGCTCA	429	+	11	2.5e-05	0.012
GR(M00192)	CTGGGTCTCTGTGTCCTTT	297	-	10.22	0.00015	0.072
v-Maf(M00035)	ACCTGCCGACCCTGAAGAA	469	+	9.09	0.000425	0.205
Arnt(M00539)	GTTCTGCCACGTGCCACCTG	454	+	6.32	0.000475	0.228
c-Myc:Max(M00615)	CAGGTGGCACGTGGCAGAAC	454	-	11.6	5e-05	0.0241
c-Myc:Max(M00615)	TTCTGCCACGTGCCACCTG	455	+	6.86	0.000525	0.253
YY1(M00069)	GGTAGGCCATCTTCTTCAGG	479	-	9.03	0.000475	0.228
YY1(M00069)	ACGGAGCCCTCTGTGCTCAT	429	+	7.84	0.00085	0.41
PPARG(M00512)	TTGATTGTCAAAGGACA	288	+	8.04	0.000575	0.276
HEN1(M00068)	CAAGTCACCAGGTGTGGCA	380	+	9.96	0.000775	0.37
Olf-1(M00261)	CTCAACTCCATGAAGTAGCAGT	217	+	8.01	0.000675	0.32
TCF11:MafG(M00284)	ACTCCATGAAGTAGCAGTCAT	221	+	11.57	0.000625	0.299
PPARG(M00515)	GACTGGGTCTCTGTGTCCTT	298	-	10.82	0.00055	0.263
PPARG(M00515)	GAGAAGGGCATGGCAACCCA	49	-	10.75	0.00055	0.263
PPARG(M00515)	AGAAGGGCATGGCAACCCATTG	46	-	9.17	0.000825	0.39
PPARG(M00515)	GAGAAGGGCATGGCAACCCATT	47	-	8.84	0.0009	0.43
PPARG(M00515)	TGGGTCTCTGTGTCCTTTGA	295	-	8.57	0.000975	0.47
PPARG(M00515)	AAAGGACACAGAGACCCAGTC	297	+	8.54	0.000975	0.47
Brachyury(M00150)	TCTTCCCCACCCAGGGATCAAACC	76	+	-4.01	0.00095	0.45
STAT5A (homotetramer)(M00460)	TTCATGGAGTTGAGATTAAATGAG	207	-	8.24	0.000325	0.155
STAT5A (homotetramer)(M00460)	TCCCGGAGAGTCTGTTCAGTGAG	346	-	7.93	0.000425	0.203
myogenin / NF-1(M00056)	CAGTTTTCTCATCTGGAAAATAGGCATCA	241	-	10.51	2.5e-05	0.0118
myogenin / NF-1(M00056)	CAGTTTTCTCATCTGGAAAATAGGCATC	242	-	6.35	0.000725	0.34
Pax-4(M00380)	ATCTGGAAAATAGGCATCATGACTGC	234	-	16.34	0.000625	0.294
FAM169A NM_001205854
Name	Sequence	Position(0-based)	Strand	Score	p-value	E-value
AP-2rep(M00468)	CAGTGGT	368	+	7.38	0.00025	0.123
CdxA(M00100)	CTTTCTG	308	+	6.11	0.000475	0.235
En-1(M00396)	GTAATCC	236	+	7.84	0.0001	0.049
En-1(M00396)	GTAATGC	16	-	6.54	0.00085	0.42
Nkx2-5(M00240)	TCAAGTA	49	-	9.02	0.000875	0.43
MZF1(M00083)	CCTGGGGA	167	+	8.59	2.5e-05	0.0123
MZF1(M00083)	CCCGGGGA	467	-	7.92	0.000175	0.086
MZF1(M00083)	CCCGGGGA	469	+	7.92	0.000175	0.086
STAT1(M00496)	GATTTAGG	339	+	7.18	0.000425	0.21
STAT3(M00497)	AAATTCCC	433	+	7.8	0.00015	0.074
STAT3(M00497)	AGATTCCC	217	-	7.56	0.0004	0.197
STAT3(M00497)	AATTCCC	434	+	7.3	0.00065	0.32
STAT4(M00498)	GACTTCCA	248	-	8.13	0.000775	0.38
STAT4(M00498)	GATTTC	29	-	7.97	0.00085	0.42
STAT5A(M00499)	GACTTCCA	248	-	8.25	7.5e-05	0.037
STAT5A(M00499)	GAGTTCTC	461	-	7.48	0.000425	0.21
STAT6(M00500)	GACTTCC	249	-	8.69	7.5e-05	0.037
STAT6(M00500)	GACTTCCA	248	-	8.69	7.5e-05	0.037
STAT6(M00500)	GACTTC	250	-	8.17	0.00095	0.47
TBP(M00471)	GGTAAATT	430	+	7.01	0.000625	0.308
AP-2gamma(M00470)	GCCCGAGGT	400	+	7.53	0.00095	0.47
AREB6(M00415)	CCGTTTGCA	478	-	8.64	0.0002	0.098
GATA-3(M00077)	CAGATTGGG	281	+	8.19	0.000475	0.234
GATA-3(M00077)	CAGATTGGG	266	+	8.19	0.000475	0.234
GATA-3(M00077)	CAGATTCCC	217	-	7.81	0.000875	0.43
Lyf-1(M00141)	GCTGGGAGA	123	+	8.62	0.000525	0.258
Lyf-1(M00141)	TTTAGGAGG	341	+	8.23	0.00065	0.32
Poly A downstream element(M00211)	AGTGGTCCT	369	+	8.8	0.0004	0.197
STATx(M00223)	TTCCCGGA	436	+	9.11	0.00035	0.172
STATx(M00223)	TTCCTGGTA	230	+	7.62	0.000775	0.38
c-Myb(M00183)	GCAAACGGGC	479	+	8.3	0.000875	0.43
c-Rel(M00053)	TGGGATTACC	235	-	10.74	0.00015	0.074
c-Rel(M00053)	GGTAAATTCC	430	+	10.43	0.00015	0.074
c-Rel(M00053)	TGGAAAAACC	273	-	9.02	0.000425	0.209
c-Rel(M00053)	GGGTTTTTCC	272	+	8.94	0.000425	0.209
GATA-6(M00462)	CCAGATTCCC	217	-	8.52	0.00015	0.074
Lhx3(M00510)	GTGTAATTAG	78	+	8.54	0.000875	0.43
MyoD(M00184)	TTCATCTGCC	109	-	7.95	0.000875	0.43
NF-kappaB(M00054)	GGGAATTTAC	431	-	13.68	0.0001	0.049
NF-kappaB(M00054)	GGTAAATTCC	430	+	8.33	0.000575	0.282
NF-kappaB (p50)(M00051)	GGGAATTTAC	431	-	7.79	0.00025	0.123
NF-kappaB (p65)(M00052)	GGGAATTTAC	431	-	10.54	0.000125	0.061
NF-kappaB (p65)(M00052)	GGTAAATTCC	430	+	9.13	0.0002	0.098
NF-kappaB (p65)(M00052)	TGGGATTACC	235	-	7.93	0.000425	0.209
Nkx2-2(M00485)	CAAGTATTT	46	-	13.37	0.000375	0.184
NRF-2(M00108)	CCCGGAGGTC	438	+	7.93	0.00065	0.32
p53(M00272)	AGACAAGC	58	-	11.12	0.000375	0.184
p53(M00272)	AGACAAGCT	57	-	10.55	0.0008	0.39
POU3F2(M00464)	TTTTGCTAAT	83	-	10.14	0.000525	0.258
Evi-1(M00079)	GGACAAGACAA	256	-	11.93	0.000125	0.061
Evi-1(M00079)	GGACAAGACA	257	-	7.59	0.000675	0.33
NF-Y(M00185)	GGACCACTGGC	366	-	9.43	0.000325	0.159
Ik-2(M00087)	TTTTGGGATTAC	236	-	12.01	0	0
Ik-2(M00087)	CTCCGGGAATTT	433	-	9.18	0.0005	0.244
Ik-2(M00087)	GATTGGGAATGG	283	+	8.52	0.00095	0.46
NF-AT(M00302)	ATCTGGAAAAAC	274	-	8.57	0.000525	0.257
NF-kappaB(M00208)	GGGAATTTACC	430	-	14.15	2.5e-05	0.0122
NF-kappaB(M00208)	GGGTTTTTCCA	272	+	12.49	7.5e-05	0.037
NF-kappaB(M00208)	TGGGTTTTTCCA	271	+	10.05	0.000275	0.134
SRY(M00160)	TTCTTCAATGGG	65	+	7.74	0.00085	0.42
C/EBP(M00159)	CGTTTGCATTCCC	473	-	8.5	0.000325	0.159
CHOP:C/EBPalpha(M00249)	AGATGAAATATGC	112	+	10.04	0.000425	0.207
Ik-1(M00086)	TTTTGGGATTACC	235	-	13.6	0	0
Ik-1(M00086)	ACGCGGGAATCTG	213	+	8.92	0.000375	0.183
Ik-1(M00086)	GATTGGGAATGGG	283	+	8.82	0.000425	0.207
Ik-1(M00086)	CTCCGGGAATTTA	432	-	8.81	0.000425	0.207
Ik-1(M00086)	CCCGGGGAATGCA	469	+	8.32	0.000625	0.305
Ik-3(M00088)	TTTTGGGATTACC	235	-	10.95	7.5e-05	0.037
Ik-3(M00088)	TCCTGGTAATCCC	231	+	6.89	0.00095	0.46
Oct-1(M00137)	CTGGTAATC	233	+	12.56	0.0009	0.44
RORalpha1(M00156)	GAGAAAAGGTCA	201	+	13.44	0.00025	0.122
Sp1(M00196)	GAGGGGCGGGACC	444	-	8.31	0.0003	0.146
Xvent-1(M00445)	ACCCAATCTGG	265	-	13.85	0.00065	0.32
ZID(M00085)	CGGCTCCACCCTC	147	-	6.93	0.00085	0.41
CHX10(M00437)	GTAATTAGCAAA	80	+	16.98	2.5e-05	0.0122
CHX10(M00437)	GTGTAATTAGC	78	+	15.39	0.000225	0.11
CHX10(M00437)	TGTAATTAGCAAA	79	+	14.26	0.000675	0.33
COUP-TF, HNF-4(M00158)	TGACCTTTTCTCTT	199	-	8.89	0.000375	0.183
GATA-1(M00127)	GATTCCCGC	215	-	19.79	0.0001	0.049
GATA-1(M00127)	GATTACCAG	233	-	19.57	0.0001	0.049
GC box(M00255)	GAGGGGCGGGACCT	443	-	9	0.00025	0.122
NF-kappaB(M00194)	TGGGTAAATTCCCG	428	+	9.27	0.00025	0.122
NF-kappaB(M00194)	CCGGGAATTTACCC	429	-	8.31	0.00035	0.17
Oct-1(M00161)	GTAATTAGCAAAAG	80	+	8.89	0.00065	0.32
p300(M00033)	GGGAGTTCTCC	460	-	15.69	0	0
SOX-9(M00410)	CTTCTTCAATGGGA	64	+	9.37	0.00035	0.17
SRF(M00186)	TTCCATTTTGGGAT	239	-	10.04	0.0002	0.097
SRF(M00186)	TTCCAGATTGGGAA	278	+	7.16	0.000875	0.43
Evi-1(M00081)	GGACAAGACAAGACT	252	-	8.6	0.00045	0.219
HNF-4alpha1(M00411)	AAGAGAAAAGGTCA	199	+	10.4	0.000525	0.255
HNF-4alpha1(M00411)	AGAGAAAAGGTCAA	200	+	9.21	0.0009	0.44
Oct-1(M00195)	GGGAATGCAAACGGG	473	+	8.77	0.000475	0.231
STAT5A (homodimer)(M00457)	ATTCCCGGAGGTC	435	+	13.17	0.000575	0.279
STAT5A (homodimer)(M00457)	TTACCAGGAACCA	227	-	13.06	0.0006	0.292
STAT5A (homodimer)(M00457)	GTTCCTGGTAATC	229	+	13.02	0.0006	0.292
STAT5A (homodimer)(M00457)	AATTCCCGGAGGTC	434	+	12.29	0.000825	0.4
STAT5A (homodimer)(M00457)	CCTCCGGGAATTT	433	-	12.18	0.000875	0.43
STAT5B (homodimer)(M00459)	ATTCCCGGAGGTC	435	+	14.06	0.00015	0.073
STAT5B (homodimer)(M00459)	GTTCCTGGTAATC	229	+	13.35	0.00025	0.121
STAT5B (homodimer)(M00459)	AATTCCCGGAGGTC	434	+	12.8	0.000325	0.158
STAT5B (homodimer)(M00459)	TTACCAGGAACCA	227	-	12	0.000625	0.304
STAT5B (homodimer)(M00459)	CCTCCGGGAATTT	433	-	11.4	0.00095	0.46
Tst-1(M00133)	CGGGAATTTACCCAG	427	-	8.97	0.00055	0.267
Tst-1(M00133)	GAGGATTTAGGAGGG	336	+	8.61	0.000725	0.35
Evi-1(M00078)	GGACAAGACAAGACTT	251	-	13.66	0	0
Evi-1(M00078)	GGACAAGACAAGACT	252	-	10.96	0	0
Evi-1(M00078)	GGACAAGACAAGAC	253	-	8.27	0.000125	0.061
Hand1:E47(M00222)	ACGGGCGTCTGCGAAT	483	+	9.83	0.00015	0.073
Hand1:E47(M00222)	TATTTCATCTGCCTTA	106	-	9.11	0.00025	0.121
Hand1:E47(M00222)	TTCCCAATCTGGAAAA	276	-	7.64	0.00085	0.41
S8(M00099)	TTTTGCTAATTA	81	-	15.49	0.000825	0.4
v-ErbA(M00239)	CCCGGAGGTCCCGCCC	438	+	8.33	0.000725	0.35
PPAR(M00528)	ATGCAGGCCATGGTTTA	3	-	9.54	0.00035	0.169
PPAR(M00528)	AGAAAGAGAAAAGGTCA	196	+	7.18	0.001	0.48
YY1(M00059)	GACTTCCATTTTGGGAT	239	-	11.96	0	0
YY1(M00059)	GCAGGCCATGGTTTAAA	1	-	9.09	0.00025	0.121
YY1(M00059)	GACTTCCATTTTGGGA	240	-	8.09	0.000775	0.38
NF-1(M00193)	CACTGGCACCCGCCCACC	355	-	9.37	0.00045	0.217
PPARalpha:RXR-alpha(M00242)	GTAATGCAGGCCATGGTTTA	3	-	10.89	7.5e-05	0.036
PPARalpha:RXR-alpha(M00242)	CTAAGAAAGAGAAAAGGTCA	193	+	9.18	0.000175	0.084
PPARalpha:RXR-alpha(M00242)	GTAATGCAGGCCATGGTT	5	-	6.79	0.00035	0.168
PPARalpha:RXR-alpha(M00242)	GTAATGCAGGCCATGGTTT	4	-	6.79	0.00035	0.168
Staf(M00264)	AATTCCCGGAGGTCCCGCC	434	+	14.21	0.000725	0.35
STAT1(M00224)	GGTAAATTCCCGGA	430	+	15.83	0	0
STAT3(M00225)	TCCGGGAATTTACC	430	-	12.11	0.000325	0.156
STAT3(M00225)	AATTCCCGGAGGTCCCG	434	+	11.25	0.0004	0.192
Olf-1(M00261)	GAGAACTCCCCGGGGAATGCAA	461	+	15.01	0	0
Olf-1(M00261)	AGAACTCCCCGGGGAATGCAA	462	+	12.05	5e-05	0.024
Olf-1(M00261)	GAACTCCCCGGGGAATGCAA	463	+	8.19	0.000575	0.275
Olf-1(M00261)	GGAATTTACCCAGGGTGGGCGA	418	-	8.09	0.000575	0.275
Olf-1(M00261)	GGCGGGACCTCCGGGAATTTAC	431	-	7.48	0.00095	0.46
Staf(M00262)	TTTACCCAGGGTGGGCGAGGCC	414	-	7.08	0.00015	0.072
Staf(M00262)	GATTACCAGGAACCACCAGATT	220	-	3.6	0.000775	0.37
Staf(M00262)	TAATCCCAAAATGGAAGTCTTG	237	+	3.47	0.00085	0.41
STAT5A (homotetramer)(M00460)	TTCCTGGTAATCCCAAAATGGAAG	230	+	7.49	0.000525	0.25
STAT5A (homotetramer)(M00460)	TTCCCGGAGGTCCCGCCCCTCGCC	436	+	6.94	0.000675	0.32
BSAP(M00143)	TACACTCCCATTGAAGAAGACAAGCTCT	55	-	10.91	5e-05	0.0237
Pax-4(M00380)	AGAAAGGAGGTAGAGAGCCCCATTCC	288	-	16.41	0.000575	0.271
