# Supplementary material for: Integration of GWAS, pathway and network analyses reveals novel mechanistic insights into the synthesis of milk proteins in dairy cows
Source: Sci Rep. 2018 Jan 12;8:566. doi: 10.1038/s41598-017-18916-4 (PMC5766549; doi:10.1038/s41598-017-18916-4)
Supplement: Supplementary file 5 — Table S5 [file 41598_2017_18916_MOESM5_ESM.xlsx]

## Sheet: full network
Supplementary Table S5. List of significantly enriched GO terms and KEGG pathways identified by ClueGo analysis in both the full-and the TF-network. The P-value was calculated using right-sided hypergeometric tests, and corrected by FDR (cut-off of 0.05).
GOID	Ontology Source	GOTerm	% Associated Genes	Term PValue Corrected with Benjamini-Hochberg	Associated Genes Found
GO:0007275	GO_BiologicalProcess-GOA_18.04.2017_00h00	multicellular organism development	12.2381	1.64992e-11	[A1CF, AATF, ABCA12, ABCB5, ABL1, ACVR1B, ADAM10, ADAMTS12, ADAMTS2, ADAMTS6, ADAMTS7, ADAMTSL2, ADCYAP1, ADGRL1, ADNP2, AES, AHSG, AK8, AKT3, ALOX15, AMBN, AMTN, ANKH, ANKRD11, ANKRD17, ANKRD54, ANKRD6, ANXA2, ANXA3, APBB2, ARCN1, ARHGEF10, ARID1A, ARID1B, ARIH2, ARL6, ASAP1, ASIC2, ATCAY, ATF3, ATP2B2, ATP7B, ATP8B1, B2M, B4GALT1, BANP, BARX2, BBX, BCAS3, BCL11B, BCL2, BCL2L11, BDNF, BICC1, BMP…
GO:0097458	GO_CellularComponent-GOA_18.04.2017_00h00	neuron part	17.1359	2.30552e-11	[AAK1, ABCA4, ABL1, ADGRL1, ANK3, AP3M2, ARID1A, ARID1B, ASAP1, ASIC2, ATCAY, ATP2B2, ATP8B1, AZIN2, BCL11B, BRINP1, BRINP2, BRINP3, CACNA1A, CACNA1B, CADPS2, CALB1, CAMK2B, CASR, CDH13, CRTAC1, CTNND2, DAGLA, DENND1A, DLG1, DNAJC5, DNM1, DOC2B, DOCK4, DPF3, DSCAM, ERC1, ERC2, FAM168B, FBXO7, GABBR2, GABRG2, GAP43, GDPD5, GLRA1, GNAQ, GPM6A, GRIK2, GRIN2A, GRM3, GRM7, HPN, ICA1, IQGAP1, KCNB1, KC…
GO:0032879	GO_BiologicalProcess-GOA_18.04.2017_00h00	regulation of localization	13.6101	1.95504e-10	[AAK1, ABCA12, ABHD6, ABL1, ACVR1B, ADAM10, ADCYAP1, AHSG, AKAP6, AKAP9, ALOX15, AMOTL1, ANKFY1, ANXA2, ANXA3, ARHGAP1, ARIH2, ARSB, ASIC1, ASIC2, ATCAY, ATP2B2, ATP8A1, AZIN2, B2M, B4GALT1, BCAS3, BCL2, BMP6, BOK, BPIFA1, C2CD4C, CABP1, CACNA1A, CACNA1B, CACNA1E, CACNA1I, CACNA2D1, CADPS2, CASP4, CASR, CCBE1, CCL1, CD40, CDH13, CDH2, CEMIP, CLCN6, CLDN18, CLIC5, CLOCK, CMKLR1, CNIH3, CNN2, CNST,…
GO:0048731	GO_BiologicalProcess-GOA_18.04.2017_00h00	system development	12.2079	3.00125e-10	[ABCA12, ABCB5, ABL1, ACVR1B, ADAMTS12, ADAMTS2, ADAMTS6, ADAMTS7, ADAMTSL2, ADCYAP1, ADGRL1, ADNP2, AES, AHSG, AK8, AKT3, ALOX15, AMBN, AMTN, ANKH, ANKRD11, ANKRD17, ANKRD54, ANKRD6, ANXA2, ANXA3, APBB2, ARCN1, ARHGEF10, ARID1A, ARID1B, ARIH2, ARL6, ASAP1, ASIC2, ATCAY, ATF3, ATP2B2, ATP7B, ATP8B1, B2M, B4GALT1, BARX2, BBX, BCL11B, BCL2, BCL2L11, BDNF, BICC1, BMP5, BMP6, BMP7, BRINP1, BRINP2, BR…
GO:0022008	GO_BiologicalProcess-GOA_18.04.2017_00h00	neurogenesis	15.2115	3.33536e-10	[ABL1, ADCYAP1, ADNP2, APBB2, ARHGEF10, ARID1B, ASAP1, ATCAY, ATP2B2, ATP8B1, B2M, BCL11B, BCL2, BDNF, BMP5, BMP6, BMP7, BRINP1, BRINP2, BRINP3, BTBD1, CACNA1A, CAMK2B, CAMSAP1, CAPZB, CDH2, CDK6, CDON, CHN1, CNTN1, CNTN3, CNTN6, COL25A1, CRMP1, CRTAC1, CTNND2, CUX2, CXCL12, DAGLA, DOCK7, DSCAM, DTX1, EFNA5, EML1, EPHA5, ETV6, FAT4, FBXO7, FGF2, FGF5, FGFR2, FSHR, GABRB2, GAP43, GDPD5, GJA1, GNAQ…
GO:0007399	GO_BiologicalProcess-GOA_18.04.2017_00h00	nervous system development	14.1558	3.35275e-10	[ABL1, ADCYAP1, ADGRL1, ADNP2, AK8, AKT3, APBB2, ARCN1, ARHGEF10, ARID1A, ARID1B, ARL6, ASAP1, ASIC2, ATCAY, ATP2B2, ATP8B1, B2M, BARX2, BCL11B, BCL2, BDNF, BMP5, BMP6, BMP7, BRINP1, BRINP2, BRINP3, BTBD1, CACNA1A, CAMK2B, CAMSAP1, CAPZB, CDH2, CDK6, CDON, CHN1, CLP1, CMTM8, CNTN1, CNTN3, CNTN6, COL25A1, CRMP1, CRTAC1, CTNND2, CUX2, CXCL12, DAGLA, DLG1, DOCK7, DPCD, DPF3, DSCAM, DTX1, DYNLL1, EDN…
GO:0048699	GO_BiologicalProcess-GOA_18.04.2017_00h00	generation of neurons	15.2344	2.0684e-09	[ABL1, ADCYAP1, ADNP2, APBB2, ARID1B, ASAP1, ATCAY, ATP2B2, ATP8B1, B2M, BCL11B, BCL2, BDNF, BMP5, BMP6, BMP7, BRINP1, BRINP2, BRINP3, CACNA1A, CAMK2B, CAMSAP1, CAPZB, CDH2, CDON, CHN1, CNTN1, CNTN3, CNTN6, COL25A1, CRMP1, CRTAC1, CTNND2, CUX2, CXCL12, DAGLA, DOCK7, DSCAM, DTX1, EFNA5, EML1, EPHA5, FAT4, FBXO7, FGFR2, FSHR, GABRB2, GAP43, GDPD5, GJA1, GNAQ, GPM6A, HDGFRP3, HERC1, HOOK3, ID2, INHB…
GO:0005622	GO_CellularComponent-GOA_18.04.2017_00h00	intracellular	9.94802	7.52259e-09	[A1CF, AAK1, AASS, AATF, ABCA10, ABCA12, ABCA4, ABCC9, ABCD2, ABHD6, ABL1, ABLIM2, ABO, ABTB2, ACOXL, ACR, ACSBG1, ACSM5, ACSS2, ACTL9, ACVR1B, ADAM10, ADCY2, ADCYAP1, ADD3, ADGRL1, ADNP, ADRB1, AES, AFAP1, AFAP1L2, AGMO, AGTRAP, AHSA1, AHSG, AK2, AK8, AK9, AKAP6, AKAP7, AKAP9, AKT3, ALAS1, ALKBH2, ALOX15, AMOTL1, AMPH, ANK3, ANKFY1, ANKIB1, ANKRD11, ANKRD17, ANKRD54, ANKRD6, ANO4, ANXA2, ANXA3, …
GO:0044424	GO_CellularComponent-GOA_18.04.2017_00h00	intracellular part	9.98981	9.25104e-09	[A1CF, AAK1, AASS, AATF, ABCA10, ABCA12, ABCA4, ABCC9, ABCD2, ABHD6, ABL1, ABLIM2, ABO, ABTB2, ACOXL, ACR, ACSBG1, ACSM5, ACSS2, ACTL9, ACVR1B, ADAM10, ADCY2, ADD3, ADNP, ADRB1, AES, AFAP1, AFAP1L2, AGMO, AGTRAP, AHSA1, AHSG, AK2, AK8, AK9, AKAP6, AKAP7, AKAP9, ALAS1, ALKBH2, ALOX15, AMOTL1, AMPH, ANK3, ANKFY1, ANKIB1, ANKRD11, ANKRD17, ANKRD54, ANKRD6, ANXA2, ANXA3, AP3M2, APBB2, APRT, APTX, AQP…
GO:0030182	GO_BiologicalProcess-GOA_18.04.2017_00h00	neuron differentiation	15.2524	1.25625e-08	[ABL1, ADCYAP1, ADNP2, APBB2, ARID1B, ASAP1, ATCAY, ATP2B2, ATP8B1, B2M, BCL11B, BCL2, BDNF, BMP5, BMP6, BMP7, BRINP1, BRINP2, BRINP3, CACNA1A, CAMK2B, CAMSAP1, CAPZB, CDON, CHN1, CNTN1, CNTN3, CNTN6, COL25A1, CRMP1, CRTAC1, CTNND2, CUX2, CXCL12, DOCK7, DSCAM, DTX1, EFNA5, EPHA5, FAT4, FBXO7, FGFR2, FSHR, GABRB2, GAP43, GDPD5, GJA1, GNAQ, GPM6A, HDGFRP3, HERC1, ID2, INHBA, IQGAP1, KCNIP2, KCNMA1,…
GO:0048869	GO_BiologicalProcess-GOA_18.04.2017_00h00	cellular developmental process	12.0414	1.42735e-08	[ABCA12, ABL1, ACVR1B, ADAMTS12, ADAMTS20, ADAMTS7, ADCYAP1, ADNP2, ADRB1, ANKRD17, ANKRD54, ANXA2, APBB2, ARHGEF10, ARID1A, ARID1B, ARIH2, ARL6, ASAP1, ATCAY, ATF3, ATP2B2, ATP8B1, B2M, B4GALT1, BARX2, BBS9, BCL11B, BCL2, BDNF, BMP5, BMP6, BMP7, BRINP1, BRINP2, BRINP3, BTBD1, CACNA1A, CALCR, CAMK2B, CAMSAP1, CAP2, CAPZB, CASP4, CBFA2T3, CDH2, CDK6, CDON, CHD5, CHN1, CHST11, CLDN18, CLOCK, CMKLR1…
GO:0044459	GO_CellularComponent-GOA_18.04.2017_00h00	plasma membrane part	13.2565	1.83908e-08	[AAK1, ABCA4, ABCB5, ABCC8, ABCC9, ABHD6, ABL1, ACVR1B, ADAM10, ADGRL1, ADRB1, AKAP9, ALOX15, AMOTL1, AMPH, ANK3, ANKH, ANTXR2, ANXA2, AQP4, ARL6, ASAP1, ASIC1, ASIC2, ATP12A, ATP2B2, ATP7B, ATP8B1, B2M, B4GALT1, C7, C8A, C8B, CABP1, CACNA1A, CACNA1B, CACNA1E, CACNA1I, CACNA2D1, CADM2, CADPS2, CASR, CD200, CD40, CD82, CDH13, CDH2, CDON, CHRM5, CLCA1, COL25A1, CUBN, CXCL12, DAB2, DAGLA, DCBLD2, DI…
GO:0120025	GO_CellularComponent-GOA_18.04.2017_00h00	plasma membrane bounded cell projection	14.4256	3.23748e-08	[AAK1, ABCA4, ABL1, ADGRL1, AK2, AK8, AMOTL1, ANK3, AP3M2, ARL6, ASAP1, ASIC2, ATCAY, ATP2B2, ATP8B1, AZIN2, B4GALT1, BBS9, BCL11B, BRINP1, BRINP2, BRINP3, CACNA1A, CACNA1B, CALB1, CALCR, CAMK2B, CAPZB, CASR, CDH13, CDH2, CDK6, CLCA1, CRTAC1, CTNNA3, DAAM1, DAGLA, DCXR, DENND1A, DLC1, DLG1, DNAH11, DNAH12, DNAH8, DNAH9, DOCK4, DSCAM, DYNC2LI1, DYNLL1, FAM168B, FAT1, FBXO7, GABBR2, GABRG2, GAP43, …
GO:0051239	GO_BiologicalProcess-GOA_18.04.2017_00h00	regulation of multicellular organismal process	12.7808	4.91251e-08	[ABL1, ACVR1B, ADAMTS12, ADAMTS7, ADCYAP1, ADGRL1, ADRB1, AFAP1L2, AHSG, AKAP9, ALOX15, AMOTL1, AMTN, ANKH, ANKRD17, ANKRD54, ANKRD6, ANXA2, ANXA3, ARSB, ASAP1, ASIC2, ATP2B2, B2M, B4GALT1, BCAS3, BCL11B, BCL2, BCL2L11, BDNF, BMP5, BMP6, BMP7, BRINP1, BRINP2, BRINP3, CACNA1A, CACNA1B, CACNA2D1, CALCR, CAMK2B, CASP4, CCBE1, CD40, CD96, CDH2, CDK6, CDON, CELF4, CHN1, CLDN18, CLOCK, CMKLR1, CNOT2, C…
GO:0048666	GO_BiologicalProcess-GOA_18.04.2017_00h00	neuron development	15.5792	1.23952e-07	[ABL1, ADCYAP1, APBB2, ARID1B, ASAP1, ATCAY, ATP2B2, ATP8B1, B2M, BCL11B, BCL2, BDNF, BMP5, BMP7, CACNA1A, CAMK2B, CAMSAP1, CAPZB, CHN1, CNTN1, CNTN3, COL25A1, CRMP1, CRTAC1, CTNND2, CUX2, CXCL12, DOCK7, DSCAM, EFNA5, EPHA5, FAT4, FBXO7, FGFR2, FSHR, GABRB2, GAP43, GDPD5, GJA1, GNAQ, GPM6A, HDGFRP3, HERC1, ID2, IQGAP1, KCNIP2, KDM1A, KIF5C, KLHL1, LAMA2, LEP, LIMK1, LLGL1, LRRC55, LRRC7, LRRK2, M…
GO:0048468	GO_BiologicalProcess-GOA_18.04.2017_00h00	cell development	13.3067	1.89805e-07	[ABL1, ADCYAP1, ANXA2, APBB2, ARHGEF10, ARID1B, ARIH2, ASAP1, ATCAY, ATP2B2, ATP8B1, B2M, B4GALT1, BCL11B, BCL2, BDNF, BMP5, BMP6, BMP7, BRINP1, BRINP2, BRINP3, CACNA1A, CAMK2B, CAMSAP1, CAPZB, CASP4, CDH2, CDK6, CDON, CHN1, CHST11, CLDN18, CLOCK, CNTN1, CNTN3, COL25A1, CRMP1, CRTAC1, CTNND2, CUL3, CUX2, CXCL12, DDX25, DOCK7, DSCAM, DTX1, EDNRA, EFNA5, EPHA5, FAT4, FBLN1, FBXO7, FGF2, FGFR2, FHOD…
GO:0030154	GO_BiologicalProcess-GOA_18.04.2017_00h00	cell differentiation	11.9014	1.96866e-07	[ABCA12, ABL1, ACVR1B, ADAMTS12, ADAMTS20, ADAMTS7, ADCYAP1, ADNP2, ADRB1, ANKRD17, ANKRD54, ANXA2, APBB2, ARHGEF10, ARID1A, ARID1B, ARIH2, ARL6, ASAP1, ATCAY, ATF3, ATP2B2, ATP8B1, B2M, B4GALT1, BARX2, BBS9, BCL11B, BCL2, BDNF, BMP5, BMP6, BMP7, BRINP1, BRINP2, BRINP3, BTBD1, CACNA1A, CALCR, CAMK2B, CAMSAP1, CAPZB, CASP4, CBFA2T3, CDH2, CDK6, CDON, CHD5, CHN1, CHST11, CLDN18, CLOCK, CMKLR1, CNOT…
GO:0042995	GO_CellularComponent-GOA_18.04.2017_00h00	cell projection	13.8865	3.12271e-07	[AAK1, ABCA4, ABL1, ADGRL1, AK2, AK8, AMOTL1, ANK3, AP3M2, ARL6, ASAP1, ASIC2, ATCAY, ATP2B2, ATP8B1, AZIN2, B4GALT1, BBS9, BCL11B, BRINP1, BRINP2, BRINP3, CACNA1A, CACNA1B, CALB1, CALCR, CAMK2B, CAPZB, CASR, CDH13, CDH2, CDK6, CLCA1, CRTAC1, CTNNA3, DAAM1, DAGLA, DCXR, DENND1A, DLC1, DLG1, DNAH11, DNAH12, DNAH8, DNAH9, DOCK4, DSCAM, DYNC2LI1, DYNLL1, FAM168B, FAT1, FBXO7, GABBR2, GABRG2, GAP43, …
GO:0043005	GO_CellularComponent-GOA_18.04.2017_00h00	neuron projection	16.7939	3.42577e-07	[AAK1, ABL1, ADGRL1, ANK3, AP3M2, ASAP1, ASIC2, ATCAY, AZIN2, BCL11B, BRINP1, BRINP2, BRINP3, CACNA1A, CACNA1B, CALB1, CAMK2B, CASR, CDH13, CRTAC1, DAGLA, DENND1A, DLG1, DSCAM, FAM168B, FBXO7, GABBR2, GABRG2, GAP43, GDPD5, GLRA1, GNAQ, GPM6A, GRIN2A, GRM3, GRM7, IQGAP1, KCNB1, KCND2, KCNH1, KCNMA1, KCNQ3, KIF1B, KIF5C, KLHL1, LIMK1, LLGL1, LOC531974, LRRC7, LRRK2, MAPK10, MTOR, MYH10, MYH14, MYO1…
GO:0006810	GO_BiologicalProcess-GOA_18.04.2017_00h00	transport	11.4524	4.45156e-07	[AAK1, ABCA10, ABCA12, ABCA4, ABCB5, ABCC8, ABCC9, ABCD2, ABCG4, ABL1, ADCYAP1, AHSG, AKAP6, AKAP9, ALOX15, ANK3, ANKFY1, ANKH, ANKRD54, ANO4, ANTXR2, ANXA2, ANXA3, AP3M2, AQP4, ARCN1, ARF3, ARHGAP1, ARHGAP21, ARID1A, ARIH2, ARL6, ASIC1, ASIC2, ATP10D, ATP12A, ATP2B2, ATP2C1, ATP5G2, ATP6V0A2, ATP7B, ATP8A1, ATP8B1, ATP8B4, ATP9A, ATP9B, AZIN2, B2M, BCAS3, BCL2, BCL2L11, BMP6, BOK, BPIFA1, C2CD4C…
GO:0048513	GO_BiologicalProcess-GOA_18.04.2017_00h00	animal organ development	12.0934	6.034e-07	[ABCA12, ABCB5, ABL1, ACVR1B, ADAMTS12, ADAMTS2, ADAMTS6, ADAMTS7, ADAMTSL2, AHSG, AK8, AKT3, ALOX15, AMBN, AMTN, ANKH, ANKRD11, ANKRD54, ANKRD6, ANXA2, ARCN1, ARID1A, ARIH2, ARL6, ATF3, ATP2B2, ATP7B, ATP8B1, B2M, B4GALT1, BARX2, BBX, BCL11B, BCL2, BCL2L11, BICC1, BMP5, BMP6, BMP7, CACNA1A, CALB1, CALCR, CBFA2T3, CCBE1, CDH2, CDK6, CDON, CELF4, CHST11, CLDN18, CLOCK, CLP1, CNN2, CNTN1, CPAMD8, C…
GO:0048518	GO_BiologicalProcess-GOA_18.04.2017_00h00	positive regulation of biological process	11.1487	6.22626e-07	[AAK1, AATF, ABCA12, ABCD2, ABHD6, ABL1, ACR, ACVR1B, ADAM10, ADAMTS20, ADAMTS3, ADCYAP1, ADGRL1, ADNP2, ADRB1, AES, AFAP1L2, AHSG, AKAP6, AKAP9, AKT3, ALOX15, AMOTL1, AMTN, ANKFY1, ANKIB1, ANKRD17, ANKRD54, ANKRD6, ANXA2, ANXA3, APBB2, ARHGEF10, ARID1A, ARIH2, ARNTL2, ARPC1B, ASAP1, ASIC2, ASNS, ATF3, ATP2B2, ATP2C1, ATP8A1, ATXN7, AZIN2, B2M, B4GALT1, BANP, BARX2, BCAS3, BCL11B, BCL2, BCL2L11, …
GO:0043087	GO_BiologicalProcess-GOA_18.04.2017_00h00	regulation of GTPase activity	16.7689	1.0445e-06	[ADCYAP1, ADRB1, ARAP2, ARHGAP1, ARHGAP20, ARHGAP21, ARHGAP24, ARHGAP29, ARHGAP32, ARHGEF10, ARHGEF3, ARHGEF4, ASAP1, ASAP2, BCAS3, CCL1, CD40, CHN1, CXCL13, DENND1A, DENND1C, DENND4B, DEPTOR, DLC1, DOCK10, DOCK4, DOCK7, EFNA5, ELMOD1, EPHA5, FARP1, FGD3, FGD5, GARNL3, GNAQ, GNB5, GPR65, IQGAP1, LLGL1, LRRK2, MCF2L2, MET, MTOR, NCF4, NDEL1, NTRK2, ODAM, PLCB1, PLCE1, PRKG1, PSD3, RABGAP1, RALGAPA…
GO:0030001	GO_BiologicalProcess-GOA_18.04.2017_00h00	metal ion transport	15.6646	1.14146e-06	[ABCC8, ABCC9, ABL1, AKAP6, AKAP9, ANXA2, ARHGAP1, ASIC1, ASIC2, ATP12A, ATP2B2, ATP2C1, ATP7B, B2M, BCL2, BPIFA1, CACNA1A, CACNA1B, CACNA1E, CACNA1I, CACNA2D1, CAPS2, CASR, CEMIP, CNTN1, DLG1, FAM155A, GNB5, GRIK2, GRIN2A, GRM7, HPN, ITPR2, JPH2, JPH3, KCNAB1, KCNB1, KCND2, KCNH1, KCNIP1, KCNIP2, KCNIP4, KCNJ1, KCNJ10, KCNJ3, KCNK2, KCNK9, KCNMA1, KCNMB1, KCNQ3, KCNQ5, KCNS3, KCNT1, KCNT2, LRRC5…
GO:0006928	GO_BiologicalProcess-GOA_18.04.2017_00h00	movement of cell or subcellular component	13.3434	1.18476e-06	[ABHD6, ACVR1B, ADAM10, ADAMTS12, AKAP9, ALOX15, AMOTL1, ANXA3, AP3M2, APBB2, ARHGAP21, ARSB, ATP2B2, ATP8A1, B4GALT1, BCAS3, BCL11B, BCL2, BMP7, CACNA1I, CACNA2D1, CCBE1, CCL1, CDH13, CDH2, CEMIP, CHN1, CMKLR1, CNN2, CNTN3, CRMP1, CTNNA3, CTSH, CUL3, CXCL12, CXCL13, CXCL8, DAB2, DLC1, DLG1, DNAH10, DNAH11, DNAH17, DNAH3, DNAH8, DNAH9, DOCK10, DOCK4, DOCK7, DPCD, DSCAM, DSG2, DSP, DYNC1I1, DYNC1I…
GO:0042391	GO_BiologicalProcess-GOA_18.04.2017_00h00	regulation of membrane potential	19.244	1.71069e-06	[ABCB5, AKAP6, AKAP9, ASIC1, ASIC2, BCL2, BOK, CACNA1A, CACNA1B, CACNA1E, CACNA1I, CACNA2D1, CELF4, CTNNA3, CUX2, DLG1, DSG2, DSP, GLRA1, GNAQ, GPR88, GRIK2, GRIN2A, GRIN2B, KCNB1, KCND2, KCNH1, KCNIP2, KCNJ10, KCNMA1, KCNQ3, KDR, LRRK2, MYH14, NALCN, NETO1, NRCAM, NTSR2, P2RX4, P2RX7, PANK2, PARK2, PIEZO2, PKP2, PPA2, RELN, RIMS1, RIMS2, RIMS3, RYR2, SCN1A, SLC26A7, SLMAP, STX1A, WWP2, YWHAE]
GO:2000026	GO_BiologicalProcess-GOA_18.04.2017_00h00	regulation of multicellular organismal development	13.2622	1.98996e-06	[ABL1, ACVR1B, ADAMTS12, ADAMTS7, ADGRL1, AHSG, ALOX15, AMTN, ANKH, ANKRD54, ANKRD6, ANXA3, ASAP1, ASIC2, B2M, B4GALT1, BCL11B, BCL2, BDNF, BMP5, BMP6, BMP7, BRINP1, BRINP2, BRINP3, CACNA1A, CAMK2B, CCBE1, CD40, CDH2, CDK6, CDON, CELF4, CHN1, CLDN18, CLOCK, CNTN1, CRMP1, CSN1S1, CTSH, CUX2, CXCL8, DAB2, DCSTAMP, DLG1, DSCAM, DTX1, EFNA5, FAS, FAT4, FBN2, FBXO7, FGF2, FGFR2, FSHR, FST, FSTL3, GAS2…
GO:0050793	GO_BiologicalProcess-GOA_18.04.2017_00h00	regulation of developmental process	12.5642	2.11469e-06	[ABL1, ACVR1B, ADAMTS12, ADAMTS20, ADAMTS7, ADGRL1, ADRB1, AHSG, ALOX15, AMTN, ANKH, ANKRD17, ANKRD54, ANKRD6, ANXA2, ANXA3, ASAP1, ASIC2, B2M, B4GALT1, BCL11B, BCL2, BCL2L11, BDNF, BMP5, BMP6, BMP7, BRINP1, BRINP2, BRINP3, CACNA1A, CAMK2B, CAMSAP1, CAPZB, CCBE1, CD40, CDH2, CDK6, CDON, CELF4, CHN1, CLDN18, CLOCK, CMKLR1, CNOT2, CNTN1, COCH, CRMP1, CSN1S1, CSNK1G1, CTSH, CUX2, CXCL8, DAB2, DCSTAM…
GO:0010646	GO_BiologicalProcess-GOA_18.04.2017_00h00	regulation of cell communication	12.0514	2.11791e-06	[AAK1, ABHD6, ABL1, ACVR1B, ADAMTS12, ADAMTS20, ADAMTS3, ADAMTSL2, ADCYAP1, ADRB1, AES, AFAP1, AFAP1L2, AKAP7, AKT3, ALOX15, ANKRD17, ANKRD54, ANKRD6, ANXA2, ARHGEF10, ARHGEF3, ARHGEF4, ARL6, ASIC1, ATF3, ATP2B2, ATP2C1, ATXN7, BCL2, BCL2L11, BICC1, BLNK, BMP5, BMP6, BMP7, BOK, BPIFB1, BRAP, CACNA1A, CALB1, CAPZB, CBLB, CC2D1A, CCBE1, CCL1, CD40, CDH13, CDH2, CDKN2D, CDON, CELF4, CHN1, CHST11, CL…
GO:0098793	GO_CellularComponent-GOA_18.04.2017_00h00	presynapse	21.875	2.17236e-06	[AAK1, ADGRL1, CACNA1A, CACNA1B, CADPS2, CASR, DNAJC5, DOC2B, ERC1, ERC2, GRIK2, GRIN2A, GRM3, GRM7, KCNH1, KCNJ10, KCNMA1, LRRK2, NDEL1, NTRK2, P2RX7, PARK2, PCLO, PDE4B, RAB3B, RIMS1, RIMS2, RIMS3, STX1A, STX2, STXBP1, SV2C, SYN3, SYPL1, SYT1, SYT11, SYT13, SYT2, SYT7, SYTL3, TANC1, UNC13C]
GO:0005737	GO_CellularComponent-GOA_18.04.2017_00h00	cytoplasm	10.1564	2.17816e-06	[A1CF, AAK1, AASS, AATF, ABCA12, ABCC9, ABCD2, ABHD6, ABL1, ABO, ABTB2, ACOXL, ACR, ACSBG1, ACSM5, ACSS2, ACTL9, ACVR1B, ADAM10, ADCY2, ADD3, ADRB1, AFAP1, AFAP1L2, AGMO, AGTRAP, AHSA1, AHSG, AK2, AK9, AKAP6, AKAP7, AKAP9, ALAS1, ALOX15, AMOTL1, AMPH, ANK3, ANKFY1, ANKIB1, ANKRD11, ANKRD17, ANKRD54, ANKRD6, ANXA2, ANXA3, AP3M2, APBB2, APRT, AQP4, ARCN1, ARF3, ARHGAP1, ARHGAP21, ARHGAP29, ARHGAP32…
GO:0007267	GO_BiologicalProcess-GOA_18.04.2017_00h00	cell-cell signaling	14.1339	2.21646e-06	[ABHD6, ABL1, ADCYAP1, ADRB1, AES, AMOTL1, ANKRD6, ARID1B, ARL6, ASIC1, ATP2B2, BDNF, BICC1, C2CD4C, CACNA1A, CACNA1B, CACNA2D1, CADPS2, CALB1, CDH2, CELF4, CHRM5, CLOCK, CPLX4, CSN1S1, CSNK1G1, CTNND2, CUL3, CUX2, CXCL13, DAB2, DAGLA, DEPTOR, DKK2, DLG1, DLGAP1, DNM1, DOC2B, EFNA5, EPHA5, EREG, FGF2, FGFR2, GABRG1, GABRG2, GJA1, GJC1, GLRA1, GPNMB, GPR88, GRB10, GRIK2, GRIN2A, GRIN2B, GRM3, GRM7…
GO:0051049	GO_BiologicalProcess-GOA_18.04.2017_00h00	regulation of transport	13.2206	2.4613e-06	[AAK1, ABCA12, ABL1, ADCYAP1, AHSG, AKAP6, AKAP9, ALOX15, ANKFY1, ANXA2, ARHGAP1, ARIH2, ASIC1, ASIC2, ATP2B2, ATP8A1, AZIN2, B2M, BCAS3, BCL2, BMP6, BOK, BPIFA1, C2CD4C, CABP1, CACNA1A, CACNA1B, CACNA1E, CACNA1I, CACNA2D1, CADPS2, CASP4, CASR, CD40, CDH13, CDH2, CEMIP, CLCN6, CLIC5, CLOCK, CNIH3, CNN2, CNST, CNTN1, CORIN, CPLX4, CSN1S1, DAB2, DEPTOR, DLG1, DNM1, DOC2B, EFNA5, ELMOD1, EPHA5, FAF1…
GO:0007417	GO_BiologicalProcess-GOA_18.04.2017_00h00	central nervous system development	15.4839	2.48202e-06	[ABL1, AK8, AKT3, ARCN1, ARID1A, ARL6, ATP2B2, BCL11B, BCL2, BMP5, BMP7, CACNA1A, CDH2, CDON, CLP1, CNTN1, CRTAC1, DPCD, DYNLL1, EML1, EPHA5, FAT4, FGF2, FGFR2, GDPD5, GNAQ, HERC1, HOOK3, HYDIN, ID2, IMMP2L, INHBA, KCNJ10, KDM1A, KLHL1, LAMC3, LEP, LRP6, LRRK2, MAP2K1, MAPKAP1, MCPH1, MTOR, MYH10, NAV2, NDE1, NDEL1, NPY, NR4A3, NRCAM, NTRK2, OGDH, PADI2, PAX5, PAX7, PLCB1, PLXNA4, POMK, POU1F1, P…
GO:0031175	GO_BiologicalProcess-GOA_18.04.2017_00h00	neuron projection development	15.4341	2.74701e-06	[ABL1, ADCYAP1, APBB2, ARID1B, ASAP1, ATCAY, B2M, BCL11B, BCL2, BDNF, BMP5, BMP7, CACNA1A, CAMK2B, CAMSAP1, CAPZB, CHN1, CNTN1, CNTN3, COL25A1, CRMP1, CRTAC1, CTNND2, CUX2, CXCL12, DOCK7, DSCAM, EFNA5, EPHA5, FBXO7, FGFR2, FSHR, GAP43, GDPD5, GJA1, GPM6A, HDGFRP3, HERC1, IQGAP1, KDM1A, KIF5C, KLHL1, LAMA2, LIMK1, LLGL1, LRRC55, LRRC7, LRRK2, MAP1B, MAP2K1, MYH10, NCS1, NDEL1, NPY, NR4A3, NRCAM, N…
GO:0023051	GO_BiologicalProcess-GOA_18.04.2017_00h00	regulation of signaling	11.9842	2.77077e-06	[AAK1, ABHD6, ABL1, ACVR1B, ADAMTS12, ADAMTS20, ADAMTS3, ADAMTSL2, ADCYAP1, ADRB1, AES, AFAP1, AFAP1L2, AKAP7, AKT3, ALOX15, ANKRD17, ANKRD54, ANKRD6, ANXA2, ARHGEF10, ARHGEF3, ARHGEF4, ARL6, ASIC1, ATF3, ATP2B2, ATP2C1, ATXN7, BCL2, BCL2L11, BICC1, BLNK, BMP5, BMP6, BMP7, BOK, BPIFB1, BRAP, CACNA1A, CALB1, CAPZB, CBLB, CC2D1A, CCBE1, CCL1, CD40, CDH13, CDH2, CDKN2D, CDON, CELF4, CHN1, CHST11, CL…
GO:0048519	GO_BiologicalProcess-GOA_18.04.2017_00h00	negative regulation of biological process	11.1757	3.74625e-06	[AATF, ABHD6, ABL1, ACVR1B, ADAM10, ADAMTS12, ADAMTS20, ADAMTS7, ADAMTSL2, ADCYAP1, ADNP, ADNP2, ADRB1, AES, AHSG, ALOX15, ANKRD17, ANKRD6, ANOS1, ANXA2, APBB2, ARHGAP1, ARID1A, ARID5A, ASAP1, ASIC1, ASIC2, ASNS, ATCAY, ATF3, ATP2B2, ATP8B1, ATXN7, AZIN2, B2M, B4GALT1, BAHCC1, BANP, BARX2, BCAS3, BCL11B, BCL2, BDNF, BICC1, BMP5, BMP6, BMP7, BOK, BPIFA1, BPIFB1, BRAP, BRINP1, BRINP2, BRINP3, BTC, …
GO:0098660	GO_BiologicalProcess-GOA_18.04.2017_00h00	inorganic ion transmembrane transport	15.2516	3.87788e-06	[ABCC8, ABCC9, ABL1, AKAP6, AKAP9, ANKH, ANO4, ANXA2, ARHGAP1, ASIC1, ASIC2, ATP12A, ATP2B2, ATP2C1, ATP5G2, ATP6V0A2, ATP7B, B2M, BPIFA1, CACNA1A, CACNA1B, CACNA1E, CACNA1I, CACNA2D1, CAPS2, CEMIP, CLCA1, CLCN6, CLIC5, DLG1, FAM155A, GABRB1, GABRB2, GABRG2, GLRA1, GNB5, GRIK2, GRIN2A, GRM7, HPN, ITPR2, JPH2, JPH3, KCNAB1, KCNB1, KCND2, KCNH1, KCNIP1, KCNIP2, KCNIP4, KCNJ1, KCNJ10, KCNJ3, KCNK2, …
GO:0043229	GO_CellularComponent-GOA_18.04.2017_00h00	intracellular organelle	9.9486	3.89873e-06	[A1CF, AAK1, AASS, AATF, ABCA10, ABCA12, ABCA4, ABCC9, ABCD2, ABHD6, ABL1, ABLIM2, ABO, ACOXL, ACR, ACSBG1, ACSM5, ACSS2, ACTL9, ADAM10, ADD3, ADNP, ADRB1, AES, AFAP1, AGMO, AGTRAP, AHSG, AK2, AK8, AK9, AKAP6, AKAP7, AKAP9, ALAS1, ALKBH2, ALOX15, AMOTL1, ANK3, ANKFY1, ANKRD11, ANKRD17, ANKRD54, ANKRD6, ANXA2, ANXA3, APBB2, APRT, APTX, ARCN1, ARF3, ARHGAP1, ARHGAP21, ARHGAP32, ARHGEF10, ARID1A, AR…
GO:0048522	GO_BiologicalProcess-GOA_18.04.2017_00h00	positive regulation of cellular process	11.1141	3.91089e-06	[AAK1, AATF, ABCD2, ABL1, ACR, ACVR1B, ADAM10, ADAMTS20, ADAMTS3, ADCYAP1, ADGRL1, ADNP2, ADRB1, AES, AFAP1L2, AHSG, AKAP6, AKAP9, AKT3, ALOX15, AMOTL1, ANKFY1, ANKIB1, ANKRD17, ANKRD54, ANKRD6, ANXA2, ANXA3, APBB2, ARHGEF10, ARID1A, ARIH2, ARNTL2, ARPC1B, ASAP1, ASIC2, ASNS, ATF3, ATP2B2, ATP2C1, ATP8A1, ATXN7, B2M, B4GALT1, BANP, BARX2, BCAS3, BCL11B, BCL2, BCL2L11, BDNF, BLNK, BMP5, BMP6, BMP7…
GO:0051649	GO_BiologicalProcess-GOA_18.04.2017_00h00	establishment of localization in cell	13.0022	3.97267e-06	[ABL1, ANK3, ANKFY1, ANKRD54, ANXA2, AP3M2, ARHGAP21, ARIH2, ARL6, ASIC1, ATP7B, BCAS3, BCL2, BMP6, C2CD4C, CABP1, CACNA1A, CACNA1B, CADPS2, CCDC91, CCNB1, CDH2, CEMIP, CENPC, COG3, COPE, COPG1, CPLX4, CUL3, DAB2, DDX25, DENND1A, DLG1, DNM1, DOC2B, DOPEY2, DYNC1I1, DYNC2LI1, DYNLL1, EFNA5, ELMOD1, EPHA5, ERGIC1, FAF1, FAM155A, FBXO7, FBXW7, GNAQ, GOLGA7, GPR26, GRIK2, HCLS1, HMGN3, HOOK3, ICE1, I…
GO:0031226	GO_CellularComponent-GOA_18.04.2017_00h00	intrinsic component of plasma membrane	13.8002	6.01539e-06	[ABCA4, ABCB5, ABCC8, ABCC9, ABHD6, ACVR1B, ADRB1, AKAP9, ANKH, AQP4, ASIC1, ASIC2, ATP2B2, C7, C8A, C8B, CADM2, CASR, CD200, CD40, CD82, CDON, CHRM5, CLCA1, COL25A1, DAB2, DCBLD2, DIABLO, DLG1, DSCAM, EFNA5, EPGN, EPHA5, EPHB4, FAS, FGFR2, FSHR, GABBR2, GABRB1, GABRB2, GABRG2, GLRA1, GPNMB, GPR20, GPR65, GRIK2, GRIN2A, GRIN2B, GRM3, GRM7, HCRTR2, HPN, HTR4, IFITM5, IL6R, ITGA11, ITGA2, ITGA2B, I…
GO:0098662	GO_BiologicalProcess-GOA_18.04.2017_00h00	inorganic cation transmembrane transport	15.5635	6.72992e-06	[ABCC8, ABCC9, ABL1, AKAP6, AKAP9, ANXA2, ARHGAP1, ASIC1, ASIC2, ATP12A, ATP2B2, ATP2C1, ATP5G2, ATP6V0A2, ATP7B, B2M, BPIFA1, CACNA1A, CACNA1B, CACNA1E, CACNA1I, CACNA2D1, CAPS2, CEMIP, DLG1, FAM155A, GNB5, GRIK2, GRIN2A, GRM7, HPN, ITPR2, JPH2, JPH3, KCNAB1, KCNB1, KCND2, KCNH1, KCNIP1, KCNIP2, KCNIP4, KCNJ1, KCNJ10, KCNJ3, KCNK2, KCNK9, KCNMA1, KCNMB1, KCNQ3, KCNQ5, KCNS3, KCNT1, KCNT2, LRRC52…
GO:0007420	GO_BiologicalProcess-GOA_18.04.2017_00h00	brain development	16.1765	7.04337e-06	[ABL1, AK8, AKT3, ARCN1, ARID1A, ARL6, ATP2B2, BCL11B, BCL2, BMP5, BMP7, CACNA1A, CDH2, CDON, CLP1, CNTN1, CRTAC1, DPCD, DYNLL1, EML1, EPHA5, FAT4, FGF2, FGFR2, GDPD5, GNAQ, HERC1, HOOK3, HYDIN, ID2, IMMP2L, INHBA, KDM1A, KLHL1, LRP6, LRRK2, MAP2K1, MAPKAP1, MCPH1, MYH10, NDE1, NDEL1, NPY, NR4A3, NTRK2, OGDH, PADI2, PAX5, PLCB1, PLXNA4, POMK, POU1F1, PRKG1, RELN, ROBO2, RORA, SATB2, SEMA3A, SHH, …
GO:0098655	GO_BiologicalProcess-GOA_18.04.2017_00h00	cation transmembrane transport	14.9618	7.16977e-06	[ABCC8, ABCC9, ABL1, AKAP6, AKAP9, ANXA2, ARHGAP1, ASIC1, ASIC2, ATP12A, ATP2B2, ATP2C1, ATP5G2, ATP6V0A2, ATP7B, B2M, BPIFA1, CACNA1A, CACNA1B, CACNA1E, CACNA1I, CACNA2D1, CAPS2, CEMIP, CNIH3, DLG1, FAM155A, GNB5, GRIK2, GRIN2A, GRM7, HPN, ITPR2, JPH2, JPH3, KCNAB1, KCNB1, KCND2, KCNH1, KCNIP1, KCNIP2, KCNIP4, KCNJ1, KCNJ10, KCNJ3, KCNK2, KCNK9, KCNMA1, KCNMB1, KCNQ3, KCNQ5, KCNS3, KCNT1, KCNT2,…
GO:0009653	GO_BiologicalProcess-GOA_18.04.2017_00h00	anatomical structure morphogenesis	12.1849	7.22111e-06	[ABL1, ADAMTS12, AKT3, ALOX15, AMBN, AMTN, ANKRD11, ANKRD6, ANXA2, ANXA3, APBB2, ARID1A, ARL6, ATP2B2, ATP8B1, B4GALT1, BARX2, BCAS3, BCL11B, BCL2, BCL2L11, BDNF, BMP5, BMP6, BMP7, CACNA1A, CALB1, CAMK2B, CAMSAP1, CAP2, CAPZB, CCBE1, CDH13, CDH2, CDON, CHN1, CHST11, CNOT2, CNTN3, COCH, COL25A1, CRMP1, CSNK1G1, CTNND2, CTSH, CUL3, CUX2, CXCL12, CXCL8, DAB2, DCSTAMP, DLC1, DLG1, DOCK7, DSCAM, DSP, …
GO:0016192	GO_BiologicalProcess-GOA_18.04.2017_00h00	vesicle-mediated transport	13.7255	8.21053e-06	[AAK1, ABCA12, ABL1, AHSG, ALOX15, ANK3, ANKFY1, ANXA2, ANXA3, AP3M2, ARCN1, ARF3, ARHGAP1, ATP8A1, ATP9A, ATP9B, B2M, BCAS3, C2CD4C, CACNA1A, CACNA1I, CADPS2, CCDC91, CDH13, CNN2, CNST, COG1, COG3, COG5, COPE, COPG1, CSNK1G1, CUBN, CUL3, CUX1, CUX2, CXCL8, DAB2, DENND1A, DEPTOR, DNM1, DOC2B, DOPEY2, ERGIC1, EXOC2, EXOC6B, GOLGA5, GOLGA7, GRIK2, GRK4, HOOK3, IL4, LDLRAD3, LEP, LLGL1, LMAN1, LOXL2…
GO:0044444	GO_CellularComponent-GOA_18.04.2017_00h00	cytoplasmic part	10.3691	8.78905e-06	[AAK1, AASS, ABCA12, ABCC9, ABCD2, ABHD6, ABL1, ABO, ACOXL, ACR, ACSBG1, ACSM5, ACSS2, ACVR1B, ADAM10, ADCY2, ADD3, ADRB1, AFAP1, AFAP1L2, AGMO, AGTRAP, AHSA1, AHSG, AK2, AKAP6, AKAP7, AKAP9, ALAS1, ALOX15, AMOTL1, ANK3, ANKFY1, ANKRD11, ANXA2, ANXA3, AP3M2, APRT, ARCN1, ARF3, ARHGAP1, ARHGAP21, ARHGAP32, ARHGEF10, ARID1B, ARL6, ARPC1B, ARRDC1, ARSA, ASAH2, ASIC1, ASNS, ATCAY, ATL2, ATP10D, ATP2B…
GO:0060322	GO_BiologicalProcess-GOA_18.04.2017_00h00	head development	15.8103	9.68154e-06	[ABL1, AK8, AKT3, ANKRD11, ARCN1, ARID1A, ARL6, ATP2B2, BCL11B, BCL2, BMP5, BMP7, CACNA1A, CDH2, CDON, CLP1, CNTN1, CRTAC1, DPCD, DYNLL1, EDNRA, EML1, EPHA5, FAT4, FGF2, FGFR2, GDPD5, GNAQ, HERC1, HOOK3, HYDIN, ID2, IMMP2L, INHBA, KDM1A, KLHL1, LRP6, LRRK2, MAP2K1, MAPKAP1, MCPH1, MYH10, NDE1, NDEL1, NPY, NR4A3, NTRK2, OGDH, PADI2, PAX5, PDGFRA, PLCB1, PLXNA4, POMK, POU1F1, PRKG1, RELN, ROBO2, RO…
GO:0022838	GO_MolecularFunction-GOA_18.04.2017_00h00	substrate-specific channel activity	18.25	9.89483e-06	[ABCC8, ABCC9, ANO4, ANXA2, AQP4, ASIC1, ASIC2, CACNA1A, CACNA1B, CACNA1E, CACNA1I, CACNA2D1, CLCA1, CLCN6, CLIC5, FAM155A, GABRB1, GABRB2, GABRD, GABRG1, GABRG2, GABRR3, GJC1, GLRA1, GRIK2, GRIN2A, GRIN2B, GRM7, HPN, ITPR2, JPH2, JPH3, KCNAB1, KCNB1, KCND2, KCNH1, KCNIP2, KCNIP4, KCNJ1, KCNJ10, KCNJ3, KCNK2, KCNK9, KCNMA1, KCNMB1, KCNQ3, KCNQ5, KCNS3, KCNT1, KCNT2, LRRC52, LRRC8A, NALCN, NCS1, P…
GO:0043547	GO_BiologicalProcess-GOA_18.04.2017_00h00	positive regulation of GTPase activity	16.3636	9.91057e-06	[ADCYAP1, ADRB1, ARAP2, ARHGAP1, ARHGAP20, ARHGAP21, ARHGAP24, ARHGAP29, ARHGAP32, ARHGEF10, ARHGEF3, ARHGEF4, ASAP1, ASAP2, BCAS3, CCL1, CD40, CHN1, CXCL13, DENND1A, DENND1C, DENND4B, DEPTOR, DLC1, DOCK10, DOCK4, DOCK7, ELMOD1, FARP1, FGD3, FGD5, GARNL3, GNAQ, GNB5, GPR65, LLGL1, LRRK2, MCF2L2, NCF4, NDEL1, ODAM, PLCB1, PLCE1, PSD3, RABGAP1, RALGAPA2, RALGPS1, RAP1GAP2, RAPGEF4, RAPGEF5, RASA2, …
GO:0060004	GO_BiologicalProcess-GOA_18.04.2017_00h00	reflex	52.3809	1.46703e-05	[CACNA1A, GLRA1, HPN, KCNMA1, LOC615936, NPNT, NR4A3, PCDH15, TMC1, TMC2, USP46]
GO:0005887	GO_CellularComponent-GOA_18.04.2017_00h00	integral component of plasma membrane	13.7149	1.47764e-05	[ABCA4, ABCB5, ABCC8, ABCC9, ABHD6, ACVR1B, ADRB1, AKAP9, ANKH, AQP4, ASIC1, ASIC2, ATP2B2, C7, C8A, C8B, CADM2, CASR, CD200, CD40, CD82, CDON, CHRM5, CLCA1, COL25A1, DAB2, DCBLD2, DIABLO, DLG1, DSCAM, EPGN, EPHA5, EPHB4, FAS, FGFR2, FSHR, GABBR2, GABRB1, GABRB2, GABRG2, GLRA1, GPNMB, GPR20, GPR65, GRIK2, GRIN2A, GRIN2B, GRM3, GRM7, HCRTR2, HPN, HTR4, IFITM5, IL6R, ITGA11, ITGA2, ITGA2B, ITGB5, K…
GO:0017156	GO_BiologicalProcess-GOA_18.04.2017_00h00	calcium ion regulated exocytosis	26.5957	1.49543e-05	[C2CD4C, CACNA1A, CACNA1I, CADPS2, DEPTOR, DOC2B, GRIK2, LRRK2, P2RX7, RAPGEF4, RIMS1, RIMS2, RIMS3, SCIN, STX1A, STX2, STXBP1, SYT1, SYT11, SYT13, SYT2, SYT7, SYTL2, SYTL3, UNC13C]
GO:0048523	GO_BiologicalProcess-GOA_18.04.2017_00h00	negative regulation of cellular process	11.1344	1.58768e-05	[AATF, ABHD6, ABL1, ACVR1B, ADAM10, ADAMTS12, ADAMTS20, ADAMTS7, ADAMTSL2, ADCYAP1, ADNP, ADNP2, AES, AHSG, ALOX15, ANKRD17, ANKRD6, ANOS1, ANXA2, APBB2, ARHGAP1, ARID1A, ARID5A, ASAP1, ASIC1, ASIC2, ASNS, ATCAY, ATF3, ATP2B2, ATP8B1, ATXN7, B2M, B4GALT1, BAHCC1, BARX2, BCAS3, BCL11B, BCL2, BDNF, BICC1, BMP5, BMP6, BMP7, BOK, BPIFA1, BPIFB1, BRAP, BRINP1, BRINP2, BRINP3, BTC, CACNA1A, CAPZA2, CAP…
GO:0005794	GO_CellularComponent-GOA_18.04.2017_00h00	Golgi apparatus	13.4809	1.75368e-05	[ABO, ADAM10, AHSG, AKAP9, ARCN1, ARF3, ARHGAP21, ARHGAP32, ASIC1, ATP2C1, ATP7B, ATP8A1, ATP8B1, ATP8B4, ATP9A, ATP9B, AZIN2, B2M, B4GALT1, BOK, CABP1, CALN1, CCDC91, CHST11, CHST8, CHST9, CLIC5, CLVS2, CNST, COG1, COG3, COG5, COPE, COPG1, CPQ, CSN1S1, CSN3, CUBN, CUL3, CUX1, CUX2, DCLRE1C, DDX31, DENND4B, DLG1, DOCK4, DOPEY2, ENTPD4, FAM134B, FMNL3, FTCD, GALNT1, GALNT13, GALNT14, GALNT15, GALN…
GO:0015267	GO_MolecularFunction-GOA_18.04.2017_00h00	channel activity	17.7305	1.77574e-05	[ABCC8, ABCC9, ANO4, ANXA2, AQP4, ASIC1, ASIC2, BCL2, CACNA1A, CACNA1B, CACNA1E, CACNA1I, CACNA2D1, CLCA1, CLCN6, CLIC5, FAM155A, GABRB1, GABRB2, GABRD, GABRG1, GABRG2, GABRR3, GJA1, GJC1, GLRA1, GRIK2, GRIN2A, GRIN2B, GRM7, HPN, ITPR2, JPH2, JPH3, KCNAB1, KCNB1, KCND2, KCNH1, KCNIP2, KCNIP4, KCNJ1, KCNJ10, KCNJ3, KCNK2, KCNK9, KCNMA1, KCNMB1, KCNQ3, KCNQ5, KCNS3, KCNT1, KCNT2, LRRC52, LRRC8A, NA…
GO:0099537	GO_BiologicalProcess-GOA_18.04.2017_00h00	trans-synaptic signaling	16.5414	1.86732e-05	[ABHD6, ARID1B, ASIC1, ATP2B2, C2CD4C, CACNA1A, CACNA1B, CADPS2, CALB1, CELF4, CHRM5, CPLX4, CUX2, DAGLA, DLG1, DLGAP1, DNM1, DOC2B, GABRG1, GABRG2, GJC1, GLRA1, GPR88, GRIK2, GRIN2A, GRIN2B, GRM3, GRM7, GUCY1B3, HTR4, HTR7, JPH3, KCNB1, KCNJ10, KCNMA1, KCNMB1, KIF1B, LAMA2, LRP6, LRRK2, NETO1, NTRK2, P2RX4, P2RX7, PARK2, RAB3B, RASGRF1, RELN, RIMS1, RIMS2, RIMS3, SLC24A1, STX1A, STX2, STXBP1, SY…
GO:0034220	GO_BiologicalProcess-GOA_18.04.2017_00h00	ion transmembrane transport	13.8249	1.88143e-05	[ABCC8, ABCC9, ABL1, AKAP6, AKAP9, ANKH, ANO4, ANXA2, AQP4, ARHGAP1, ASIC1, ASIC2, ATP12A, ATP2B2, ATP2C1, ATP5G2, ATP6V0A2, ATP7B, B2M, BPIFA1, CACNA1A, CACNA1B, CACNA1E, CACNA1I, CACNA2D1, CAPS2, CEMIP, CLCA1, CLCN6, CLIC5, CNIH3, DLG1, FAM155A, GABRB1, GABRB2, GABRD, GABRG1, GABRG2, GABRR3, GJA1, GJC1, GLRA1, GNB5, GRIK2, GRIN2A, GRIN2B, GRM7, HPN, ITPR2, JPH2, JPH3, KCNAB1, KCNB1, KCND2, KCNH…
GO:0051240	GO_BiologicalProcess-GOA_18.04.2017_00h00	positive regulation of multicellular organismal process	13.165	2.0565e-05	[ABL1, ACVR1B, ADCYAP1, ADGRL1, ADRB1, AFAP1L2, ALOX15, AMOTL1, AMTN, ANKRD17, ANKRD54, ANXA2, ANXA3, ASIC2, B2M, B4GALT1, BCAS3, BCL2, BDNF, BMP5, BMP6, BMP7, BRINP1, BRINP2, BRINP3, CAMK2B, CASP4, CCBE1, CD40, CDON, CNTN1, CSN1S1, CTSH, CUX2, CXCL8, DAB2, DCSTAMP, DSCAM, EDN2, EFNA5, EREG, ERG, FBN2, FGF2, FGFR2, FST, GCH1, GDPD5, GJA1, GLIPR2, HCLS1, HHLA2, HPN, ID2, IL21, IL4, IL6R, INHBA, IN…
GO:0007268	GO_BiologicalProcess-GOA_18.04.2017_00h00	chemical synaptic transmission	16.3728	3.11609e-05	[ABHD6, ARID1B, ASIC1, ATP2B2, C2CD4C, CACNA1A, CACNA1B, CADPS2, CALB1, CELF4, CHRM5, CPLX4, CUX2, DLG1, DLGAP1, DNM1, DOC2B, GABRG1, GABRG2, GJC1, GLRA1, GPR88, GRIK2, GRIN2A, GRIN2B, GRM3, GRM7, GUCY1B3, HTR4, HTR7, JPH3, KCNB1, KCNJ10, KCNMA1, KCNMB1, KIF1B, LAMA2, LRP6, LRRK2, NETO1, NTRK2, P2RX4, P2RX7, PARK2, RAB3B, RASGRF1, RELN, RIMS1, RIMS2, RIMS3, SLC24A1, STX1A, STX2, STXBP1, SYN3, SYT…
GO:0005261	GO_MolecularFunction-GOA_18.04.2017_00h00	cation channel activity	19.4444	3.16642e-05	[ABCC8, ABCC9, ANXA2, ASIC1, ASIC2, CACNA1A, CACNA1B, CACNA1E, CACNA1I, CACNA2D1, FAM155A, GRIK2, GRIN2A, GRM7, HPN, ITPR2, JPH2, JPH3, KCNAB1, KCNB1, KCND2, KCNH1, KCNIP2, KCNIP4, KCNJ1, KCNJ10, KCNJ3, KCNK2, KCNK9, KCNMA1, KCNMB1, KCNQ3, KCNQ5, KCNS3, KCNT1, KCNT2, LRRC52, NALCN, NCS1, P2RX4, P2RX7, PIEZO2, PKD2L1, RYR1, RYR2, RYR3, SCN1A, SLC24A1, SLC24A3, SLC24A4, TMC1, TMC2, TMCO1, TRPM1, TR…
GO:0048583	GO_BiologicalProcess-GOA_18.04.2017_00h00	regulation of response to stimulus	11.4198	3.64687e-05	[AAK1, ABHD6, ABL1, ACVR1B, ADAM10, ADAMTS12, ADAMTS20, ADAMTS3, ADAMTSL2, ADCYAP1, ADRB1, AES, AFAP1, AFAP1L2, AHSG, AKAP7, AKT3, ALOX15, ANKRD17, ANKRD54, ANKRD6, ANXA2, ARHGEF10, ARHGEF3, ARHGEF4, ARL6, ASIC2, ATF3, ATP2B2, ATP2C1, ATXN7, B2M, BCL2, BCL2L11, BICC1, BLNK, BMP5, BMP6, BMP7, BOK, BPIFB1, BRAP, C7, C8A, CAPZB, CASP4, CBLB, CC2D1A, CCBE1, CCL1, CD200, CD40, CD96, CDH13, CDH2, CDK6,…
GO:0051270	GO_BiologicalProcess-GOA_18.04.2017_00h00	regulation of cellular component movement	14.7059	3.6687e-05	[ABHD6, ACVR1B, ADAM10, AKAP9, ALOX15, AMOTL1, ANXA3, ARSB, ATP8A1, B4GALT1, BCAS3, BCL2, CCBE1, CCL1, CDH13, CEMIP, CMKLR1, CNN2, CTNNA3, CTSH, CXCL12, CXCL13, CXCL8, DAB2, DLC1, DLG1, DOCK10, DOCK4, DOCK7, DSCAM, DSG2, DSP, EDN2, FAM60A, FBLN1, FGF2, GLIPR2, GPNMB, HMCN2, IGFBP5, IL1R1, IL4, KDR, KRIT1, LAMA2, LDB2, LRRC15, MADCAM1, MAPK14, MET, MTOR, MYPN, P2RX4, PADI2, PDGFD, PIK3R1, PKP2, PL…
GO:0022836	GO_MolecularFunction-GOA_18.04.2017_00h00	gated channel activity	19.3103	3.68615e-05	[ANO4, ASIC1, ASIC2, CACNA1A, CACNA1B, CACNA1E, CACNA1I, CACNA2D1, CLCA1, CLCN6, CLIC5, FAM155A, GABRB1, GABRB2, GABRD, GABRG1, GABRG2, GABRR3, GLRA1, GRIK2, GRIN2A, GRIN2B, GRM7, HPN, ITPR2, JPH2, JPH3, KCNAB1, KCNB1, KCND2, KCNH1, KCNIP2, KCNIP4, KCNJ1, KCNJ10, KCNJ3, KCNK9, KCNMA1, KCNMB1, KCNQ3, KCNQ5, KCNS3, KCNT1, KCNT2, NCS1, P2RX4, P2RX7, PIEZO2, PKD2L1, RYR1, RYR2, RYR3, SCN1A, TMC1, TMC…
GO:0005509	GO_MolecularFunction-GOA_18.04.2017_00h00	calcium ion binding	16.0136	3.806e-05	[ANXA2, ANXA3, ARSA, ATP2C1, C2CD4C, CABP1, CACNA1B, CACNA1E, CALB1, CALN1, CAMKK2, CAPS2, CASR, CBLB, CCBE1, CDH13, CDH18, CDH2, CRTAC1, CUBN, DGKB, DOC2B, DSC1, DSC3, DSG2, DST, EDIL3, EPDR1, EPS15L1, FAT1, FAT3, FAT4, FBLN1, FBN2, GALNT3, HMCN2, ITPR2, KCNIP1, KCNIP2, KCNIP4, MAN1A1, MELK, MICU3, MMP20, NCS1, NPNT, OC90, PADI2, PADI3, PCDH15, PCDH7, PCDHGA2, PCDHGA7, PKD2L1, PLCB1, PLCB4, PLCZ…
GO:0071495	GO_BiologicalProcess-GOA_18.04.2017_00h00	cellular response to endogenous stimulus	13.6842	4.03503e-05	[ABL1, ADAMTS12, ADAMTS7, ADAMTSL2, AGTRAP, AKAP6, AKAP9, ARID1A, ATP2B2, BMP5, BMP6, BMP7, CDH13, CHST11, CLOCK, CNOT2, COL16A1, CTSH, CXCL13, CXCL8, DAB2, DYX1C1, EFNA5, EPHA5, ESRRG, FAT4, FBN2, FBXO18, FGF2, FGF22, FGF5, FGFR2, FSHR, FSTL3, GABRB1, GABRB2, GABRG2, GAS2L1, GLRA1, GNG2, GOT1, GRB10, HCRTR2, IGFBP5, INS, IQGAP1, ITGB5, ITPR2, KCNH1, LBH, LEP, LMO2, LMO3, LRRK2, MTMR4, MTOR, MYH1…
GO:0034703	GO_CellularComponent-GOA_18.04.2017_00h00	cation channel complex	20.8333	4.42867e-05	[ABCC8, ABCC9, ABHD6, AKAP6, AKAP9, CACNA1A, CACNA1B, CACNA1E, CACNA1I, CACNA2D1, GRIK2, GRIN2A, GRIN2B, KCNAB1, KCNB1, KCND2, KCNH1, KCNIP1, KCNIP2, KCNIP4, KCNJ3, KCNMA1, KCNMB1, KCNQ3, KCNQ5, KCNS3, KCNT1, KCNT2, OLFM3, PKD2L1, RYR2, SACM1L, SCN1A, STX1A, VWC2L]
GO:0051640	GO_BiologicalProcess-GOA_18.04.2017_00h00	organelle localization	16.4865	4.86801e-05	[AKAP9, ANKFY1, AP3M2, ARHGAP1, ARHGAP21, C2CD4C, CACNA1A, CADPS2, CCNB1, CDH2, CENPC, CUL3, DENND1A, DLG1, DNM1, DOC2B, DYNC1I1, GRIK2, HOOK3, IL4, KIF1B, LRRK2, LTV1, MAD1L1, MAP1B, MCPH1, MREG, MYH10, MYH9, NDE1, NDEL1, NR4A3, P2RX7, PEX1, PIBF1, RAB27B, RIMS1, RIMS2, RIMS3, SDAD1, SEMA6A, SH3GL2, SPRY1, STX1A, STX2, SYNE2, SYT1, SYT11, SYT13, SYT2, SYT7, SYTL2, SYTL3, TERF1, TMED10, TRAK2, TR…
GO:0044765	GO_BiologicalProcess-GOA_18.04.2017_00h00	single-organism transport	11.7793	5.15207e-05	[ABCA10, ABCA12, ABCA4, ABCC8, ABCC9, ABCG4, ABL1, ADCYAP1, AHSG, AKAP6, AKAP9, ALOX15, ANK3, ANO4, ANXA2, ANXA3, AP3M2, AQP4, ARHGAP21, ARL6, ASIC1, ATP10D, ATP2B2, ATP5G2, ATP6V0A2, ATP7B, ATP8A1, ATP8B1, ATP8B4, ATP9A, ATP9B, AZIN2, BCL2, BMP6, C2CD4C, CABP1, CACNA1A, CACNA1B, CACNA1I, CADPS2, CASP4, CD40, CEMIP, CHRM5, CLOCK, CNN2, CNST, CORIN, CPLX4, CSN1S1, CSN3, CUBN, CXCL8, DAB2, DENND1A,…
GO:0099531	GO_BiologicalProcess-GOA_18.04.2017_00h00	presynaptic process involved in chemical synaptic transmission	23.6842	5.16096e-05	[ASIC1, C2CD4C, CACNA1A, CACNA1B, CADPS2, CPLX4, DOC2B, GRIK2, LRRK2, P2RX7, PARK2, RAB3B, RIMS1, RIMS2, RIMS3, STX1A, STX2, STXBP1, SYN3, SYT1, SYT11, SYT13, SYT2, SYT7, SYTL2, SYTL3, UNC13C]
GO:0006812	GO_BiologicalProcess-GOA_18.04.2017_00h00	cation transport	13.5632	5.24489e-05	[ABCC8, ABCC9, ABL1, AKAP6, AKAP9, ANXA2, ARHGAP1, ASIC1, ASIC2, ATP12A, ATP2B2, ATP2C1, ATP5G2, ATP6V0A2, ATP7B, AZIN2, B2M, BCL2, BPIFA1, CACNA1A, CACNA1B, CACNA1E, CACNA1I, CACNA2D1, CAPS2, CASR, CEMIP, CHRM5, CNIH3, CNTN1, DLG1, FAM155A, GNB5, GRIK2, GRIN2A, GRM7, HPN, ITPR2, JPH2, JPH3, KCNAB1, KCNB1, KCND2, KCNH1, KCNIP1, KCNIP2, KCNIP4, KCNJ1, KCNJ10, KCNJ3, KCNK2, KCNK9, KCNMA1, KCNMB1, K…
GO:0044802	GO_BiologicalProcess-GOA_18.04.2017_00h00	single-organism membrane organization	14.7887	5.94672e-05	[ABCA12, ABCA4, ANK3, ANKFY1, ANO3, ANO4, ANXA2, ARL6, ASAP1, ATP10D, ATP8A1, ATP8B1, ATP8B4, ATP9A, ATP9B, BCL2, BCL2L11, BOK, C2CD4C, CDH2, CHCHD6, CMTM8, CNST, COX18, DAB2, DLG1, DNM1, DOC2B, EFR3B, EYA2, FAT4, GOLGA7, GPR158, GRIK2, KCNIP2, LRP6, LRRC15, MYH10, NPC1, NRCAM, NSG1, OPA1, P2RX7, PARK2, PIK3R1, PKP2, RAB7A, RABGAP1, RAP2A, RDX, RELN, ROCK2, SKAP1, SLMAP, SPTBN1, STX18, STX1A, STX…
GO:0006811	GO_BiologicalProcess-GOA_18.04.2017_00h00	ion transport	12.6183	6.13634e-05	[ABCA12, ABCA4, ABCC8, ABCC9, ABL1, AKAP6, AKAP9, ANKH, ANO4, ANXA2, AQP4, ARHGAP1, ASIC1, ASIC2, ATP10D, ATP12A, ATP2B2, ATP2C1, ATP5G2, ATP6V0A2, ATP7B, ATP8A1, ATP8B1, ATP8B4, ATP9A, ATP9B, AZIN2, B2M, BCL2, BPIFA1, CACNA1A, CACNA1B, CACNA1E, CACNA1I, CACNA2D1, CAPS2, CASR, CEMIP, CHRM5, CLCA1, CLCN6, CLIC5, CNIH3, CNTN1, DLG1, FAM155A, GABRB1, GABRB2, GABRD, GABRG1, GABRG2, GABRR3, GJA1, GJC1…
GO:0008015	GO_BiologicalProcess-GOA_18.04.2017_00h00	blood circulation	17.2757	6.18705e-05	[ADRB1, AGTRAP, AKAP9, ASIC2, ATP2B2, CACNA1B, CACNA2D1, CASR, CORIN, CTNNA3, DLG1, DOCK4, DSG2, DSP, ECE1, EDN2, EDNRA, ENPEP, FSHR, GCH1, GJA1, GJC1, GRIP2, HDAC4, HOPX, HTR7, ID2, IMMP2L, INS, KCNMA1, LNPEP, LOC528098, MTOR, NAV2, NPY, P2RX4, PDE3A, PDE5A, PKP2, PRKG1, PTGS1, PTPRM, RYR2, SCN1A, SEMA3A, SGCD, SLC8A1, SLIT2, STC1, TBX20, TRHDE, WNK1]
GO:0044093	GO_BiologicalProcess-GOA_18.04.2017_00h00	positive regulation of molecular function	12.5378	6.18932e-05	[ABL1, ACR, ADCYAP1, ADRB1, AFAP1L2, AHSA1, AKAP6, AKAP9, ANXA2, ANXA3, ARAP2, ARHGAP1, ARHGAP20, ARHGAP21, ARHGAP24, ARHGAP29, ARHGAP32, ARHGEF10, ARHGEF3, ARHGEF4, ASAP1, ASAP2, ATP2B2, AZIN2, B2M, BCAS3, BCL2, BCL2L11, BDNF, BOK, CAMKK2, CASR, CCL1, CCNB1, CD40, CDC20B, CEMIP, CHN1, CLOCK, CTSH, CXCL13, DCUN1D1, DCUN1D5, DENND1A, DENND1C, DENND4B, DEPTOR, DIABLO, DLC1, DLG1, DOCK10, DOCK4, DOC…
GO:0051648	GO_BiologicalProcess-GOA_18.04.2017_00h00	vesicle localization	20.7317	6.19446e-05	[ANKFY1, AP3M2, ARHGAP1, C2CD4C, CACNA1A, CADPS2, CDH2, CUL3, DENND1A, DNM1, DOC2B, DYNC1I1, GRIK2, LRRK2, MREG, NDE1, NDEL1, P2RX7, RAB27B, RIMS1, RIMS2, RIMS3, SH3GL2, STX1A, STX2, SYT1, SYT11, SYT13, SYT2, SYT7, SYTL2, SYTL3, TMED10, UNC13C]
GO:0001505	GO_BiologicalProcess-GOA_18.04.2017_00h00	regulation of neurotransmitter levels	21.6783	6.21915e-05	[ASIC1, C2CD4C, CACNA1A, CACNA1B, CADPS2, CPLX4, DAGLA, DOC2B, FSHR, GRIK2, KCNJ10, LRRK2, NAALAD2, P2RX7, PARK2, RAB3B, RIMS1, RIMS2, RIMS3, STX1A, STX2, STXBP1, SYN3, SYT1, SYT11, SYT13, SYT2, SYT7, SYTL2, SYTL3, UNC13C]
GO:0017157	GO_BiologicalProcess-GOA_18.04.2017_00h00	regulation of exocytosis	21.6783	6.21915e-05	[C2CD4C, CACNA1A, CACNA1I, CADPS2, DEPTOR, DNM1, DOC2B, GRIK2, IL4, LLGL1, LRRK2, PARK2, PCLO, RAB27B, RAB33B, RAB3B, RAB7A, RAPGEF4, RIMS1, RIMS2, RIMS3, SDC4, STX1A, STXBP1, SYT1, SYT11, SYT13, SYT2, SYT7, SYTL2, SYTL3]
GO:0098794	GO_CellularComponent-GOA_18.04.2017_00h00	postsynapse	18.8341	6.24474e-05	[ADAM10, ADD3, ASAP1, ASIC2, CABP1, CADPS2, CAP2, CDH2, CHRM5, DAGLA, DLG1, DLGAP1, GABRB1, GABRB2, GABRG2, GAP43, GLRA1, GPM6A, GRIK2, GRIN2A, GRIN2B, GRM3, KCND2, KCNH1, KCNMA1, LRRC7, LRRK2, MAP1B, MYH10, NCS1, NETO1, NSG1, NTRK2, P2RX4, P2RX7, PALMD, PCLO, PDE4B, PLCB4, SPTBN1, SYN3, SYNE1]
GO:0034702	GO_CellularComponent-GOA_18.04.2017_00h00	ion channel complex	18.75	6.56855e-05	[ABCC8, ABCC9, ABHD6, AKAP6, AKAP9, CACNA1A, CACNA1B, CACNA1E, CACNA1I, CACNA2D1, CLIC5, DLG1, GABRB1, GABRB2, GABRG2, GLRA1, GRIK2, GRIN2A, GRIN2B, KCNAB1, KCNB1, KCND2, KCNH1, KCNIP1, KCNIP2, KCNIP4, KCNJ3, KCNMA1, KCNMB1, KCNQ3, KCNQ5, KCNS3, KCNT1, KCNT2, LRRC8A, OLFM3, PKD2L1, RYR2, SACM1L, SCN1A, STX1A, VWC2L]
GO:0055085	GO_BiologicalProcess-GOA_18.04.2017_00h00	transmembrane transport	12.816	6.70616e-05	[ABCA10, ABCA12, ABCA4, ABCB5, ABCC8, ABCC9, ABCD2, ABL1, AKAP6, AKAP9, ANKH, ANO4, ANXA2, AQP4, ARHGAP1, ASIC1, ASIC2, ATP12A, ATP2B2, ATP2C1, ATP5G2, ATP6V0A2, ATP7B, ATP8B1, AZIN2, B2M, BCL2, BPIFA1, CACNA1A, CACNA1B, CACNA1E, CACNA1I, CACNA2D1, CAPS2, CEMIP, CLCA1, CLCN6, CLIC5, CNIH3, DLG1, FAM155A, GABRB1, GABRB2, GABRD, GABRG1, GABRG2, GABRR3, GADL1, GJA1, GJC1, GLRA1, GNB5, GRIK2, GRIN2A,…
GO:0061024	GO_BiologicalProcess-GOA_18.04.2017_00h00	membrane organization	14.3079	7.22231e-05	[ABCA12, ABCA4, ALOX15, ANK3, ANKFY1, ANO3, ANO4, ANXA2, ARL6, ASAP1, ATP10D, ATP8A1, ATP8B1, ATP8B4, ATP9A, ATP9B, AZIN2, BCL2, BCL2L11, BOK, C2CD4C, CDH2, CHCHD6, CMTM8, CNST, COX18, CUL3, DAB2, DCSTAMP, DLG1, DNM1, DOC2B, EFR3B, EYA2, FAT4, GOLGA7, GPR158, GRIK2, KCNIP2, LRP6, LRRC15, MEGF10, MYH10, MYH9, NPC1, NRCAM, NSG1, OPA1, P2RX7, PARK2, PIK3R1, PKP2, RAB7A, RABGAP1, RAP2A, RDX, RELN, RO…
GO:0012505	GO_CellularComponent-GOA_18.04.2017_00h00	endomembrane system	11.2934	7.37082e-05	[AAK1, ABCA12, ABO, ACR, ACSBG1, ADAM10, ADRB1, AGMO, AHSG, AK9, AKAP6, AKAP9, ANKFY1, ANKRD17, ANXA2, ANXA3, ARCN1, ARF3, ARHGAP1, ARHGAP21, ARHGAP32, ASIC1, ATL2, ATP10D, ATP2B2, ATP2C1, ATP6V0A2, ATP7B, ATP8A1, ATP8B1, ATP8B4, ATP9A, ATP9B, AZIN2, B2M, B4GALT1, BCL2, BOK, BRAP, BRINP1, BRINP2, BRINP3, CABP1, CACNA2D1, CALCR, CALN1, CAMK2B, CAPZB, CASP4, CCDC91, CDKAL1, CEMIP, CEP170, CHST11, C…
GO:0099504	GO_BiologicalProcess-GOA_18.04.2017_00h00	synaptic vesicle cycle	24.4898	8.38666e-05	[C2CD4C, CACNA1A, CADPS2, CDH2, DENND1A, DNM1, DOC2B, GRIK2, LRRK2, P2RX7, RIMS1, RIMS2, RIMS3, SH3GL2, STX1A, STX2, SYT1, SYT11, SYT13, SYT2, SYT7, SYTL2, SYTL3, UNC13C]
GO:0060284	GO_BiologicalProcess-GOA_18.04.2017_00h00	regulation of cell development	14.6384	8.7149e-05	[ABL1, ASAP1, B2M, BCL11B, BCL2, BDNF, BMP5, BMP6, BMP7, BRINP1, BRINP2, BRINP3, CACNA1A, CAMK2B, CDH2, CDON, CHN1, CLDN18, CLOCK, CNTN1, CRMP1, CUX2, DSCAM, DTX1, EFNA5, FBLN1, FBXO7, FGF2, GDPD5, HDAC4, HOOK3, ID2, INS, KDM1A, LIMK1, LRRC7, LRRK2, MAP1B, MAP2K1, MTOR, NCS1, NDEL1, NRCAM, NTRK2, PAQR3, PARK2, PDE3A, PDE5A, PLXNA4, PRRX1, PTPRZ1, RAP1GAP2, RAP2A, RELN, RIMS1, RIMS2, ROBO2, ROCK2,…
GO:0009966	GO_BiologicalProcess-GOA_18.04.2017_00h00	regulation of signal transduction	11.6472	8.79275e-05	[AAK1, ABHD6, ABL1, ACVR1B, ADAMTS12, ADAMTS20, ADAMTS3, ADAMTSL2, ADCYAP1, ADRB1, AES, AFAP1, AFAP1L2, AKAP7, AKT3, ALOX15, ANKRD17, ANKRD54, ANKRD6, ANXA2, ARHGEF10, ARHGEF3, ARHGEF4, ARL6, ATF3, ATP2B2, ATP2C1, ATXN7, BCL2, BCL2L11, BICC1, BLNK, BMP5, BMP6, BMP7, BOK, BPIFB1, BRAP, CAPZB, CBLB, CC2D1A, CCBE1, CCL1, CD40, CDH13, CDH2, CDKN2D, CDON, CELF4, CHN1, CHST11, CLOCK, CMKLR1, CNIH3, CNK…
GO:0032989	GO_BiologicalProcess-GOA_18.04.2017_00h00	cellular component morphogenesis	13.5468	0.000102032	[ABL1, APBB2, ATP2B2, BCL11B, BCL2, BDNF, BMP7, CACNA1A, CAMK2B, CAMSAP1, CAP2, CAPZB, CHN1, CNTN3, COCH, COL25A1, CRMP1, CSNK1G1, CTNND2, CUL3, CUX2, CXCL12, DLC1, DLG1, DOCK7, DSCAM, EFNA5, EPB41, EPHA5, FBLN1, FGFR2, FHOD3, FITM2, FMNL3, FRMD6, GAP43, GJA1, GPM6A, HPN, ID2, IQGAP1, KDM1A, KDR, KIF5C, LAMA2, LAMC3, LDB3, LIMD1, LIMK1, LIPA, LLGL1, LRRC55, LRRK2, MAP1B, MAP2K1, MAPK14, MET, MYBP…
GO:0034705	GO_CellularComponent-GOA_18.04.2017_00h00	potassium channel complex	27.027	0.000102251	[ABCC8, ABCC9, AKAP9, GRIK2, KCNAB1, KCNB1, KCND2, KCNH1, KCNIP1, KCNIP2, KCNIP4, KCNJ3, KCNMA1, KCNMB1, KCNQ3, KCNQ5, KCNS3, KCNT1, KCNT2, STX1A]
GO:0051656	GO_BiologicalProcess-GOA_18.04.2017_00h00	establishment of organelle localization	16.8831	0.000105761	[AP3M2, ARHGAP21, C2CD4C, CACNA1A, CADPS2, CCNB1, CENPC, CUL3, DENND1A, DLG1, DNM1, DOC2B, DYNC1I1, GRIK2, IL4, KIF1B, LRRK2, LTV1, MAD1L1, MAP1B, MCPH1, MREG, MYH10, MYH9, NDE1, NDEL1, NR4A3, P2RX7, PIBF1, RAB27B, RIMS1, RIMS2, RIMS3, SDAD1, SH3GL2, SPRY1, STX1A, STX2, SYNE2, SYT1, SYT11, SYT13, SYT2, SYT7, SYTL2, SYTL3, TERF1, TMED10, TRAK2, TRAPPC12, UNC13C, WASF1]
GO:0050767	GO_BiologicalProcess-GOA_18.04.2017_00h00	regulation of neurogenesis	15.126	0.000113206	[ABL1, ASAP1, B2M, BCL11B, BCL2, BDNF, BMP5, BMP6, BMP7, BRINP1, BRINP2, BRINP3, CACNA1A, CAMK2B, CDH2, CDON, CHN1, CNTN1, CRMP1, CUX2, DSCAM, DTX1, EFNA5, FBXO7, GDPD5, HOOK3, ID2, KDM1A, LIMK1, LRRC7, LRRK2, MAP1B, MAP2K1, MTOR, NCS1, NDEL1, NRCAM, NTRK2, PAQR3, PARK2, PLXNA4, PRRX1, PTPRZ1, RAP1GAP2, RAP2A, RELN, RIMS1, RIMS2, ROBO2, SCARF1, SEMA3A, SEMA6A, SHH, SKI, SLIT2, SLITRK1, SOX10, SPE…
GO:0030030	GO_BiologicalProcess-GOA_18.04.2017_00h00	cell projection organization	13.0172	0.000114899	[ABL1, ADCYAP1, APBB2, ARHGEF4, ARID1B, ARL6, ASAP1, ATCAY, ATP2B2, ATP8B1, B2M, BBS9, BCAS3, BCL11B, BCL2, BDNF, BMP5, BMP7, CACNA1A, CAMK2B, CAMSAP1, CAPZB, CDH13, CHN1, CNTN1, CNTN3, COL25A1, CRMP1, CRTAC1, CTNND2, CUX2, CXCL12, DOCK7, DSCAM, DYNC2LI1, DYNLL1, DYX1C1, EFNA5, EPHA5, FAT4, FBXO7, FGFR2, FSHR, GAP43, GDPD5, GJA1, GPM6A, HDGFRP3, HERC1, HYDIN, IFT81, IQGAP1, KDM1A, KIF5C, KLHL1, L…
GO:0071805	GO_BiologicalProcess-GOA_18.04.2017_00h00	potassium ion transmembrane transport	20	0.000116521	[ABCC8, ABCC9, AKAP6, AKAP9, DLG1, GRIK2, HPN, KCNAB1, KCNB1, KCND2, KCNH1, KCNIP1, KCNIP2, KCNIP4, KCNJ1, KCNJ10, KCNJ3, KCNK2, KCNK9, KCNMA1, KCNMB1, KCNQ3, KCNQ5, KCNS3, KCNT1, KCNT2, LRRC52, NETO1, OXSR1, PKD2L1, SLC9A4, SLC9C1, WWP2, YWHAE]
GO:0099003	GO_BiologicalProcess-GOA_18.04.2017_00h00	vesicle-mediated transport in synapse	23.3645	0.000117833	[AP3M2, C2CD4C, CACNA1A, CADPS2, DENND1A, DNM1, DOC2B, GRIK2, LRRK2, P2RX7, RIMS1, RIMS2, RIMS3, SH3GL2, STX1A, STX2, STXBP1, SYT1, SYT11, SYT13, SYT2, SYT7, SYTL2, SYTL3, UNC13C]
GO:0098590	GO_CellularComponent-GOA_18.04.2017_00h00	plasma membrane region	14.433	0.000118419	[ADGRL1, AMOTL1, ANK3, ANXA2, AQP4, ARL6, ASAP1, ATP12A, ATP2B2, ATP7B, ATP8B1, B4GALT1, CABP1, CADPS2, CDH13, CDH2, CHRM5, CUBN, DAGLA, DLC1, DLG1, DSP, ENPEP, GABRB1, GABRB2, GABRG2, GAP43, GLRA1, GRIK2, GRIN2A, GRIN2B, GRM3, GRM7, IL6R, KCND2, KCNH1, KCNJ10, KCNMA1, KIFAP3, LCP2, LRP6, LRRC7, LRRK2, MET, MUC13, MYO10, MYO1D, NCS1, NETO1, NSG1, NTRK2, PKHD1, PROM1, PTRF, RDX, ROBO2, SELE, SELPL…
GO:0016079	GO_BiologicalProcess-GOA_18.04.2017_00h00	synaptic vesicle exocytosis	26.6667	0.000119275	[C2CD4C, CACNA1A, CADPS2, DOC2B, GRIK2, LRRK2, P2RX7, RIMS1, RIMS2, RIMS3, STX1A, STX2, SYT1, SYT11, SYT13, SYT2, SYT7, SYTL2, SYTL3, UNC13C]
GO:0006813	GO_BiologicalProcess-GOA_18.04.2017_00h00	potassium ion transport	19.171	0.000123056	[ABCC8, ABCC9, AKAP6, AKAP9, ATP12A, DLG1, GRIK2, HPN, KCNAB1, KCNB1, KCND2, KCNH1, KCNIP1, KCNIP2, KCNIP4, KCNJ1, KCNJ10, KCNJ3, KCNK2, KCNK9, KCNMA1, KCNMB1, KCNQ3, KCNQ5, KCNS3, KCNT1, KCNT2, LRRC52, NETO1, OXSR1, PKD2L1, SLC24A1, SLC9A4, SLC9C1, TSC1, WWP2, YWHAE]
GO:0045595	GO_BiologicalProcess-GOA_18.04.2017_00h00	regulation of cell differentiation	12.618	0.000130435	[ABL1, ACVR1B, ADAMTS12, ADAMTS20, ADAMTS7, ANKRD17, ANKRD54, ASAP1, B2M, BCL11B, BCL2, BDNF, BMP5, BMP6, BMP7, BRINP1, BRINP2, BRINP3, CACNA1A, CAMK2B, CDH2, CDK6, CDON, CHN1, CLDN18, CLOCK, CMKLR1, CNTN1, CRMP1, CUX2, DAB2, DCSTAMP, DSCAM, DTX1, EFNA5, EREG, FAS, FAT4, FBLN1, FBN2, FBXO7, FGF2, FGFR2, FSHR, FSTL3, GAS2L1, GDPD5, GLIPR2, GNAQ, GRHL1, HCLS1, HDAC4, HEMGN, HOOK3, HOPX, HPN, ID2, I…
GO:0007166	GO_BiologicalProcess-GOA_18.04.2017_00h00	cell surface receptor signaling pathway	11.6931	0.000144467	[AAK1, ABL1, ACVR1B, ADAM10, ADAMTS12, ADAMTS3, ADAMTSL2, ADGRL1, ADGRL2, AES, AFAP1L2, AMOTL1, ANKRD6, ARL6, ATF3, ATXN7, BCL2, BCL2L11, BDNF, BICC1, BLNK, BMP5, BMP6, BMP7, BTBD11, BTC, CALCR, CBLB, CCBE1, CCL1, CD40, CD82, CDH13, CDH2, CDON, CELF4, CHN1, CHST11, CLDN18, CLNK, CNIH3, CNTN1, CNTN6, CSF2RB, CSNK1G1, CTNND2, CUL3, CUX2, CXCL12, CXCL13, CXCL8, DAB2, DAGLA, DEDD, DEPTOR, DKK2, DTX1,…
GO:0046873	GO_MolecularFunction-GOA_18.04.2017_00h00	metal ion transmembrane transporter activity	17.0984	0.000148621	[ABCC8, ABCC9, ANXA2, ASIC1, ASIC2, ATP12A, ATP2B2, ATP2C1, ATP7B, CACNA1A, CACNA1B, CACNA1E, CACNA1I, CACNA2D1, CAPS2, FAM155A, GRIK2, GRIN2A, GRM7, HPN, ITPR2, JPH2, JPH3, KCNAB1, KCNB1, KCND2, KCNH1, KCNIP2, KCNIP4, KCNJ1, KCNJ10, KCNJ3, KCNK2, KCNK9, KCNMA1, KCNMB1, KCNQ3, KCNQ5, KCNS3, KCNT1, KCNT2, LRRC52, NCS1, NIPAL1, PKD2L1, RYR1, RYR2, RYR3, SCN1A, SLC13A1, SLC17A1, SLC23A2, SLC24A1, SL…
GO:0034762	GO_BiologicalProcess-GOA_18.04.2017_00h00	regulation of transmembrane transport	16.7213	0.000153592	[ABL1, AKAP6, AKAP9, ASIC2, AZIN2, B2M, BCL2, BPIFA1, CACNA1A, CACNA1B, CACNA1E, CACNA1I, CACNA2D1, CEMIP, CLCN6, CLIC5, CNIH3, DLG1, GADL1, GNB5, GRIN2A, JPH2, JPH3, KCNAB1, KCNB1, KCND2, KCNH1, KCNIP1, KCNIP4, KCNJ1, KCNJ10, KCNJ3, KCNMA1, KCNQ3, KCNQ5, KCNS3, NETO1, OXSR1, P2RX7, PM20D1, RASGRF1, RELN, RYR2, SCN1A, SLMAP, STAC, STIM2, TMC1, TMC2, WWP2, YWHAE]
GO:0045055	GO_BiologicalProcess-GOA_18.04.2017_00h00	regulated exocytosis	20.5298	0.000156737	[ABCA12, ANXA3, C2CD4C, CACNA1A, CACNA1I, CADPS2, DEPTOR, DOC2B, GRIK2, IL4, LRRK2, NR4A3, P2RX7, PPBP, RAPGEF4, RIMS1, RIMS2, RIMS3, SCIN, STX1A, STX2, STXBP1, SYT1, SYT11, SYT13, SYT2, SYT7, SYTL2, SYTL3, TMED10, UNC13C]
GO:0051650	GO_BiologicalProcess-GOA_18.04.2017_00h00	establishment of vesicle localization	20.5298	0.000156737	[AP3M2, C2CD4C, CACNA1A, CADPS2, CUL3, DENND1A, DNM1, DOC2B, DYNC1I1, GRIK2, LRRK2, MREG, NDE1, NDEL1, P2RX7, RAB27B, RIMS1, RIMS2, RIMS3, SH3GL2, STX1A, STX2, SYT1, SYT11, SYT13, SYT2, SYT7, SYTL2, SYTL3, TMED10, UNC13C]
GO:0003774	GO_MolecularFunction-GOA_18.04.2017_00h00	motor activity	24.3478	0.000176102	[CCDC102A, DNAH10, DNAH11, DNAH12, DNAH17, DNAH3, DNAH8, DNAH9, DYNC1I1, DYNC1I2, DYNC2LI1, DYNLL1, GPR88, KIF1B, KIF5C, MYH10, MYH11, MYH14, MYH9, MYO10, MYO15A, MYO16, MYO18B, MYO1D, MYO1F, MYO5C, MYO6, MYO7B]
GO:0006887	GO_BiologicalProcess-GOA_18.04.2017_00h00	exocytosis	17.5299	0.000184702	[ABCA12, ANXA3, C2CD4C, CACNA1A, CACNA1I, CADPS2, DEPTOR, DNM1, DOC2B, EXOC2, EXOC6B, GRIK2, IL4, LLGL1, LRRK2, MYH10, NR4A3, P2RX7, PARK2, PCLO, PPBP, RAB27B, RAB33B, RAB3B, RAB7A, RAPGEF4, RIMS1, RIMS2, RIMS3, SCFD2, SCIN, SDC4, STX1A, STX2, STXBP1, SYT1, SYT11, SYT13, SYT2, SYT7, SYTL2, SYTL3, TMED10, UNC13C]
GO:0051128	GO_BiologicalProcess-GOA_18.04.2017_00h00	regulation of cellular component organization	11.694	0.000196836	[AAK1, ABL1, ACVR1B, ADAM10, ADGRL1, ADNP2, AFAP1, AHSG, ALOX15, ANKFY1, ANXA2, APBB2, ARHGEF10, ARIH2, ARPC1B, ASAP1, ASIC2, ATP8A1, ATP8B1, B2M, BCAS3, BCL2, BCL2L11, BDNF, BMP5, BMP7, BOK, CACNA1A, CAMK2B, CAMSAP1, CAPZA2, CAPZB, CCNB1, CDH13, CDH2, CDK6, CDKN2D, CHN1, CNN2, CNOT2, CNST, CNTN1, COCH, COL16A1, CRMP1, CSN1S1, CSNK1G1, CUL3, CUX2, CXCL13, DAB2, DCBLD2, DCSTAMP, DLC1, DLG1, DNAJA4…
GO:0051960	GO_BiologicalProcess-GOA_18.04.2017_00h00	regulation of nervous system development	14.3898	0.00022251	[ABL1, ADGRL1, ASAP1, ASIC2, B2M, BCL11B, BCL2, BDNF, BMP5, BMP6, BMP7, BRINP1, BRINP2, BRINP3, CACNA1A, CAMK2B, CDH2, CDON, CHN1, CNTN1, CRMP1, CUX2, DLG1, DSCAM, DTX1, EFNA5, FBXO7, FGF2, GDPD5, HOOK3, ID2, KDM1A, LIMK1, LRRC7, LRRK2, LRRTM3, MAP1B, MAP2K1, MTOR, NCS1, NDEL1, NRCAM, NTRK2, PAQR3, PARK2, PLXNA4, PRRX1, PTPRZ1, RAP1GAP2, RAP2A, RELN, RIMS1, RIMS2, ROBO2, SCARF1, SEMA3A, SEMA6A, S…
GO:0050794	GO_BiologicalProcess-GOA_18.04.2017_00h00	regulation of cellular process	9.81957	0.000222909	[AAK1, AATF, ABCC8, ABCC9, ABCD2, ABHD6, ABL1, ACR, ACVR1B, ADAM10, ADAMTS12, ADAMTS20, ADAMTS3, ADAMTS7, ADAMTSL2, ADCY2, ADCYAP1, ADGRL1, ADGRL2, ADNP, ADNP2, ADRB1, AES, AFAP1, AFAP1L2, AGTRAP, AHSG, AKAP6, AKAP7, AKAP9, AKT3, ALOX15, AMOTL1, ANK3, ANKFY1, ANKIB1, ANKRD17, ANKRD54, ANKRD6, ANOS1, ANXA2, ANXA3, APBB2, ARAP2, ARF3, ARHGAP1, ARHGAP11A, ARHGAP20, ARHGAP21, ARHGAP24, ARHGAP29, ARHG…
GO:0001508	GO_BiologicalProcess-GOA_18.04.2017_00h00	action potential	23.4694	0.000224316	[AKAP9, CACNA1A, CACNA1B, CACNA1E, CACNA1I, CACNA2D1, CTNNA3, DLG1, DSG2, DSP, GLRA1, GNAQ, GPR88, KCNB1, KCND2, KCNMA1, MYH14, NALCN, NRCAM, PKP2, RYR2, SCN1A, SLMAP]
GO:0051345	GO_BiologicalProcess-GOA_18.04.2017_00h00	positive regulation of hydrolase activity	13.9104	0.0002248	[ADCYAP1, ADRB1, AHSA1, ARAP2, ARHGAP1, ARHGAP20, ARHGAP21, ARHGAP24, ARHGAP29, ARHGAP32, ARHGEF10, ARHGEF3, ARHGEF4, ASAP1, ASAP2, BCAS3, BCL2L11, BOK, CASR, CCL1, CD40, CHN1, CTSH, CXCL13, DENND1A, DENND1C, DENND4B, DEPTOR, DIABLO, DLC1, DOCK10, DOCK4, DOCK7, ELMOD1, FARP1, FAS, FBLN1, FGD3, FGD5, FGFR2, GARNL3, GNAQ, GNB5, GPR65, LLGL1, LRRK2, MAP3K5, MAPK14, MCF2L2, MSH3, NCF4, NDEL1, NKX3-1,…
GO:0035556	GO_BiologicalProcess-GOA_18.04.2017_00h00	intracellular signal transduction	11.5784	0.000233516	[ABL1, ADCY2, ADCYAP1, ADGRL1, ADRB1, AKAP7, AKT3, ALOX15, AMOTL1, ANKRD17, ANKRD54, ANKRD6, ARF3, ARHGAP1, ARHGAP29, ARHGAP32, ARHGEF10, ARHGEF3, ARHGEF4, ARL5B, ARL6, ATF3, ATP2B2, ATP2C1, BCL2, BCL2L11, BLNK, BMP5, BMP6, BMP7, BOK, BRAP, CAMK2B, CAMKK2, CAPZB, CASR, CC2D1A, CCL1, CD40, CDH13, CDH2, CDKN2D, CDON, CHN1, CLNK, CMKLR1, CTSH, CUL3, CXCL8, DENND1A, DENND4B, DEPTOR, DGKB, DIABLO, DLC…
GO:0097479	GO_BiologicalProcess-GOA_18.04.2017_00h00	synaptic vesicle localization	22.3214	0.000236619	[AP3M2, C2CD4C, CACNA1A, CADPS2, CDH2, DENND1A, DNM1, DOC2B, GRIK2, LRRK2, P2RX7, RIMS1, RIMS2, RIMS3, SH3GL2, STX1A, STX2, SYT1, SYT11, SYT13, SYT2, SYT7, SYTL2, SYTL3, UNC13C]
GO:0042592	GO_BiologicalProcess-GOA_18.04.2017_00h00	homeostatic process	12.396	0.000258348	[ABCA12, ABCA4, ABL1, ACVR1B, ADCYAP1, ADRB1, AKT3, ALOX15, ANKRD11, ANKRD54, AQP4, ATP12A, ATP2B2, ATP2C1, ATP6V0A2, ATP7B, B2M, BCL2, BCL2L11, BMP6, BOK, BPIFA1, CACNA1A, CALB1, CALCR, CAPS2, CASR, CCL1, CD40, CDH2, CDK6, CEMIP, CLDN18, CORIN, CSMD1, CTSH, CUTC, CXCL13, DCLRE1C, DCSTAMP, EDN2, EFNA5, EPHA5, EXOSC10, FAM155A, FAS, FGGY, FH, FITM2, FSHR, G6PC, GAS2L1, GOT1, GPR20, GPR65, GRHL1, H…
GO:0099568	GO_CellularComponent-GOA_18.04.2017_00h00	cytoplasmic region	18.408	0.000277796	[ADD3, AGTRAP, AP3M2, ARHGAP32, CAP2, CAPZA2, CAPZB, CDH2, DLC1, EPB41, EXOC2, EXOC6B, FGFR2, GRM7, HMCN2, ITPR2, KIF1B, LLGL1, LRRK2, MAEA, MELK, MYH10, MYH9, MYO10, NDEL1, PCLO, RDX, RYR1, SCIN, SELE, SLC2A1, SPTBN1, TRAK2, TSC1, UHMK1, WASF1, WASL]
GO:0060627	GO_BiologicalProcess-GOA_18.04.2017_00h00	regulation of vesicle-mediated transport	15.896	0.000279691	[AAK1, AHSG, ALOX15, ANKFY1, ANXA2, ARHGAP1, B2M, C2CD4C, CACNA1A, CACNA1I, CADPS2, CDH13, CNN2, CNST, DAB2, DEPTOR, DNM1, DOC2B, GRIK2, IL4, LLGL1, LRRK2, PARK2, PCLO, RAB27B, RAB33B, RAB3B, RAB7A, RABGAP1, RAPGEF4, RDX, RIMS1, RIMS2, RIMS3, SDC4, SELE, SH3GL2, STX18, STX1A, STXBP1, SYT1, SYT11, SYT13, SYT2, SYT7, SYTL2, SYTL3, TBC1D10B, TBC1D2B, TBC1D5, TBC1D9B, TBCK, TFR2, UVRAG, VPS41]
GO:1902580	GO_BiologicalProcess-GOA_18.04.2017_00h00	single-organism cellular localization	13.7109	0.000296494	[ABCA12, AKAP9, ANK3, ANXA2, AP3M2, ARHGAP21, ARL6, BMP6, C2CD4C, CABP1, CACNA1A, CADPS2, CDH2, CMTM8, CNST, DAB2, DENND1A, DLG1, DNM1, DOC2B, DYNC1I1, DYNC2LI1, DYNLL1, EFR3B, FAF1, GNAQ, GOLGA7, GPR158, GRIK2, HCLS1, IFT81, IL4, KIF1B, KPNA2, LEP, LRP6, LRRC15, LRRK2, MAP1B, MAPK14, MDFIC, MREG, MTOR, NDE1, NDEL1, NR4A3, NSG1, NUP214, P2RX7, PEX1, PEX19, PEX3, PEX5L, PIK3R1, PKP2, PPM1B, RAB27B…
GO:0043085	GO_BiologicalProcess-GOA_18.04.2017_00h00	positive regulation of catalytic activity	12.5693	0.000303852	[ABL1, ACR, ADCYAP1, ADRB1, AFAP1L2, AHSA1, ARAP2, ARHGAP1, ARHGAP20, ARHGAP21, ARHGAP24, ARHGAP29, ARHGAP32, ARHGEF10, ARHGEF3, ARHGEF4, ASAP1, ASAP2, ATP2B2, AZIN2, BCAS3, BCL2, BCL2L11, BOK, CAMKK2, CASR, CCL1, CCNB1, CD40, CDC20B, CEMIP, CHN1, CTSH, CXCL13, DCUN1D1, DCUN1D5, DENND1A, DENND1C, DENND4B, DEPTOR, DIABLO, DLC1, DLG1, DOCK10, DOCK4, DOCK7, EDN2, ELMOD1, EPGN, EREG, FARP1, FAS, FBLN…
GO:0007264	GO_BiologicalProcess-GOA_18.04.2017_00h00	small GTPase mediated signal transduction	15.508	0.000338441	[ARF3, ARHGAP1, ARHGAP32, ARHGEF10, ARHGEF3, ARHGEF4, ARL5B, ARL6, BRAP, CDH13, CDON, CHN1, CUL3, DENND1A, DENND4B, DEPTOR, DLC1, DOCK10, DOCK4, DOCK7, FARP1, FGD3, FGD5, GARNL3, GPR20, GPR65, INS, KSR2, LRRK1, LRRK2, MAPKAP1, MCF2L2, MET, PLCE1, PSD3, RALGAPA2, RALGPS1, RAP1GAP2, RAP2A, RAPGEF4, RAPGEF5, RASA2, RASAL2, RASGEF1C, RASGRF1, RELN, RHOB, RHOBTB1, RIT1, ROCK2, RRAS2, SLIT2, SPRY1, TIA…
GO:0006890	GO_BiologicalProcess-GOA_18.04.2017_00h00	retrograde vesicle-mediated transport, Golgi to ER	35.2941	0.000340799	[ARCN1, ATP9A, ATP9B, COG3, COPE, COPG1, NBAS, RAB33B, STX18, TMED10, TMEM115, UVRAG]
GO:0040012	GO_BiologicalProcess-GOA_18.04.2017_00h00	regulation of locomotion	13.871	0.000344537	[ABHD6, ACVR1B, ADAM10, ALOX15, AMOTL1, ANXA3, ARSB, ATP8A1, BCAS3, BCL2, CCBE1, CCL1, CDH13, CEMIP, CMKLR1, CNN2, CTSH, CXCL12, CXCL13, CXCL8, DAB2, DLC1, DOCK10, DOCK4, DOCK7, DSCAM, EDN2, FAM60A, FBLN1, FBXO7, FGF2, GLIPR2, GPNMB, HMCN2, IGFBP5, IL1R1, IL4, KDR, KRIT1, LAMA2, LDB2, LRRC15, LRRK2, MADCAM1, MAPK14, MET, MTOR, MYPN, P2RX4, PADI2, PDGFD, PIK3R1, PLCB1, PLXNA4, PPBP, PTPRG, PTPRM, …
GO:0030424	GO_CellularComponent-GOA_18.04.2017_00h00	axon	17.8082	0.000346831	[AAK1, ADGRL1, ANK3, AP3M2, AZIN2, CALB1, DAGLA, DLG1, DSCAM, FAM168B, GABRG2, GAP43, GDPD5, GPM6A, GRM3, KCNH1, KCNMA1, KCNQ3, KIF1B, LLGL1, LOC531974, LRRK2, MYH10, MYH14, MYO1D, NCS1, NDEL1, NRCAM, NTNG2, NTRK2, PVALB, ROBO2, ROBO3, SCN1A, SLC38A7, SPTBN1, SYT1, UHMK1, UNC13C]
GO:0014069	GO_CellularComponent-GOA_18.04.2017_00h00	postsynaptic density	23.8636	0.000358179	[ADAM10, ADD3, CABP1, CAP2, CDH2, DLG1, DLGAP1, GAP43, GRIN2A, GRM3, KCNH1, LRRC7, MAP1B, NCS1, NETO1, NTRK2, PCLO, PDE4B, PLCB4, SPTBN1, SYN3]
GO:0046907	GO_BiologicalProcess-GOA_18.04.2017_00h00	intracellular transport	12.4017	0.000369631	[ANK3, ANKFY1, ANKRD54, ANXA2, AP3M2, ARHGAP21, ARIH2, ARL6, ATP7B, BCAS3, BMP6, C2CD4C, CABP1, CACNA1A, CADPS2, CCDC91, CEMIP, COG3, COPE, COPG1, CUL3, DAB2, DDX25, DENND1A, DNM1, DOC2B, DOPEY2, DYNC1I1, DYNC2LI1, DYNLL1, ELMOD1, ERGIC1, FAF1, FBXO7, FBXW7, GNAQ, GOLGA7, GPR26, GRIK2, HCLS1, HOOK3, ICE1, IFT81, IL4, IMMP2L, KCNB1, KIF1B, KIF5C, KPNA2, LEP, LMAN1, LRP6, LRRK2, LTV1, MALT1, MAP1B,…
GO:2000145	GO_BiologicalProcess-GOA_18.04.2017_00h00	regulation of cell motility	14.1071	0.000399546	[ABHD6, ACVR1B, ADAM10, ALOX15, AMOTL1, ANXA3, ARSB, ATP8A1, BCAS3, BCL2, CCBE1, CCL1, CDH13, CEMIP, CMKLR1, CNN2, CTSH, CXCL12, CXCL13, CXCL8, DAB2, DLC1, DOCK10, DOCK4, DOCK7, EDN2, FAM60A, FBLN1, FGF2, GLIPR2, GPNMB, HMCN2, IGFBP5, IL1R1, IL4, KDR, KRIT1, LAMA2, LDB2, LRRC15, MADCAM1, MAPK14, MET, MTOR, MYPN, P2RX4, PADI2, PDGFD, PIK3R1, PLCB1, PPBP, PTPRG, PTPRM, PTPRR, PTPRU, RAP2A, RDX, REL…
GO:0048791	GO_BiologicalProcess-GOA_18.04.2017_00h00	calcium ion-regulated exocytosis of neurotransmitter	32.5	0.000401719	[C2CD4C, CACNA1A, DOC2B, RIMS1, RIMS2, RIMS3, SYT1, SYT11, SYT13, SYT2, SYT7, SYTL2, SYTL3]
GO:0050804	GO_BiologicalProcess-GOA_18.04.2017_00h00	modulation of synaptic transmission	18.4211	0.000411813	[ABHD6, ASIC1, ATP2B2, CACNA1A, CALB1, CELF4, CPLX4, CUX2, GRIK2, GRIN2A, GRM3, GRM7, GUCY1B3, JPH3, KCNB1, KCNJ10, LAMA2, LRRK2, NETO1, NTRK2, PARK2, RAB3B, RASGRF1, RELN, RIMS1, RIMS2, RIMS3, SLC24A1, STX1A, STXBP1, SYT1, SYT7, UNC13C, USP46, YWHAG]
GO:0000902	GO_BiologicalProcess-GOA_18.04.2017_00h00	cell morphogenesis	13.3244	0.000421248	[ABL1, APBB2, ATP2B2, BCL11B, BCL2, BDNF, BMP7, CACNA1A, CAMK2B, CAMSAP1, CAP2, CAPZB, CHN1, CNTN3, COCH, COL25A1, CRMP1, CSNK1G1, CTNND2, CUL3, CUX2, CXCL12, DLC1, DLG1, DOCK7, DSCAM, EFNA5, EPB41, EPHA5, FBLN1, FGFR2, FITM2, FMNL3, FRMD6, GAP43, GJA1, GPM6A, HPN, ID2, IQGAP1, KDM1A, KDR, KIF5C, LAMA2, LAMC3, LIMD1, LIMK1, LIPA, LLGL1, LRRC55, LRRK2, MAP1B, MAP2K1, MAPK14, MET, MYH10, MYH9, MYO1…
GO:0031982	GO_CellularComponent-GOA_18.04.2017_00h00	vesicle	10.832	0.000428346	[AAK1, ABCA12, ABHD6, ABO, ACR, ACSBG1, ACVR1B, ADAM10, ADAMTS3, ADRB1, AHSA1, AHSG, AK2, ALOX15, AMOTL1, ANGPTL2, ANKFY1, ANXA2, ANXA3, APRT, ARCN1, ARHGAP1, ARL6, ARPC1B, ARRDC1, ARSB, ATP2B2, ATP6V0A2, ATP7B, ATP8A1, ATP9A, ATP9B, AZIN2, B2M, B4GALT1, BCAS1, BDNF, BLVRA, BOK, BPIFB1, C7, C8A, C8B, CACNA2D1, CADPS2, CALB1, CALCR, CAPZA2, CAPZB, CC2D1A, CD40, CD82, CDH13, CDH2, CEMIP, CISD1, CLC…
GO:0071944	GO_CellularComponent-GOA_18.04.2017_00h00	cell periphery	10.5081	0.00043191	[AAK1, ABCA12, ABCA4, ABCB5, ABCC8, ABCC9, ABCG4, ABHD6, ABL1, ACVR1B, ADAM10, ADCY2, ADD3, ADGRL1, ADRB1, AFAP1L2, AGTRAP, AHSG, AKAP9, AKT3, ALOX15, ALPI, AMOTL1, AMPH, ANK3, ANKH, ANKRD11, ANO4, ANTXR2, ANXA2, ANXA3, AQP4, ARHGAP21, ARHGAP32, ARID1B, ARL6, ARRDC1, ARSA, ASAP1, ASIC1, ASIC2, ATP10D, ATP12A, ATP2B2, ATP6V0A2, ATP7B, ATP8A1, ATP8B1, ATP8B4, ATP9A, ATP9B, B2M, B4GALT1, BCAS3, BTC,…
GO:0005262	GO_MolecularFunction-GOA_18.04.2017_00h00	calcium channel activity	24.7423	0.000432175	[ANXA2, CACNA1A, CACNA1B, CACNA1E, CACNA1I, CACNA2D1, FAM155A, GRIN2A, GRM7, ITPR2, JPH2, JPH3, NCS1, PKD2L1, RYR1, RYR2, RYR3, SLC24A1, SLC24A3, SLC24A4, TMC1, TMC2, TMCO1, TRPM1]
GO:0030029	GO_BiologicalProcess-GOA_18.04.2017_00h00	actin filament-based process	14.1284	0.000455116	[ABL1, ABLIM2, AKAP9, ALOX15, ARHGEF10, ARPC1B, ATP2C1, BCAS3, BCL2, CACNA2D1, CAP2, CAPZA2, CAPZB, CNN2, COBL, CTNNA3, CUL3, DAAM1, DAAM2, DIAPH3, DLC1, DLG1, DSG2, DSP, EFNA5, ELN, EPB41, EPB41L2, EPB41L4A, EPHA5, FAT1, FHOD3, FMNL3, FRMD6, GPR65, HCLS1, ITGB5, LDB3, LIMCH1, LIMK1, LLGL1, MAPKAP1, MET, MTOR, MYBPC1, MYH10, MYH14, MYH9, MYOZ2, MYPN, ODAM, PARK2, PCDH15, PDGFRA, PHACTR1, PIK3R1, …
GO:0032990	GO_BiologicalProcess-GOA_18.04.2017_00h00	cell part morphogenesis	14.4654	0.000541748	[ABL1, APBB2, BCL11B, BCL2, BDNF, BMP7, CACNA1A, CAMK2B, CHN1, CNTN3, COL25A1, CRMP1, CTNND2, CUX2, CXCL12, DOCK7, DSCAM, EFNA5, EPHA5, FGFR2, GAP43, GJA1, GPM6A, IQGAP1, KDM1A, KIF5C, LAMA2, LIMK1, LLGL1, LRRC55, LRRK2, MAP1B, MAP2K1, MYH10, MYH14, NDEL1, NR4A3, NRCAM, NTNG2, NUBPL, PANK2, PARK2, PLXNA4, POLG2, PTPRM, PTPRZ1, RAP2A, RELN, RIMS1, RIMS2, RNF165, ROBO2, ROBO3, SEMA3A, SEMA6A, SH3GL…
GO:0045664	GO_BiologicalProcess-GOA_18.04.2017_00h00	regulation of neuron differentiation	15.1282	0.000545269	[ABL1, ASAP1, B2M, BCL11B, BCL2, BDNF, BMP5, BMP6, BMP7, BRINP1, BRINP2, BRINP3, CACNA1A, CAMK2B, CDON, CHN1, CNTN1, CRMP1, CUX2, DSCAM, DTX1, EFNA5, FBXO7, GDPD5, ID2, LIMK1, LRRC7, LRRK2, MAP1B, MAP2K1, NCS1, NDEL1, NRCAM, NTRK2, PAQR3, PARK2, PLXNA4, PRRX1, RAP1GAP2, RAP2A, RELN, RIMS1, RIMS2, ROBO2, SCARF1, SEMA3A, SHH, SLIT2, SLITRK1, SYT1, SYT2, TCF3, TCF4, TLX2, TMEM30A, TNFRSF8, VIM, VWC2…
GO:0006906	GO_BiologicalProcess-GOA_18.04.2017_00h00	vesicle fusion	20.3008	0.000555253	[ANKFY1, ANXA2, C2CD4C, DOC2B, GRIK2, RAB7A, RABGAP1, STX1A, STX2, STX5, SYT1, SYT11, SYT13, SYT2, SYT7, SYTL2, SYTL3, TBC1D10B, TBC1D2B, TBC1D5, TBC1D9B, TBCK, USO1, UVRAG, VAV3, VPS41, VTI1A]
GO:0097060	GO_CellularComponent-GOA_18.04.2017_00h00	synaptic membrane	20.3008	0.000555253	[ADGRL1, CABP1, CADPS2, CHRM5, DAGLA, DLG1, GABRB1, GABRB2, GABRG2, GLRA1, GRIK2, GRIN2A, GRIN2B, GRM3, GRM7, KCND2, KCNH1, KCNMA1, LRRC7, NCS1, NETO1, NSG1, NTRK2, STXBP1, SYNE1, SYT1, SYT7]
GO:0048812	GO_BiologicalProcess-GOA_18.04.2017_00h00	neuron projection morphogenesis	14.6727	0.000573928	[ABL1, APBB2, BCL11B, BCL2, BDNF, BMP7, CACNA1A, CAMK2B, CHN1, CNTN3, COL25A1, CRMP1, CTNND2, CUX2, CXCL12, DOCK7, DSCAM, EFNA5, EPHA5, FGFR2, GAP43, GJA1, GPM6A, IQGAP1, KDM1A, KIF5C, LAMA2, LIMK1, LLGL1, LRRC55, LRRK2, MAP1B, MAP2K1, MYH10, NDEL1, NR4A3, NRCAM, NTNG2, PARK2, PLXNA4, PTPRM, PTPRZ1, RAP2A, RELN, RIMS1, RIMS2, RNF165, ROBO2, ROBO3, SEMA3A, SEMA6A, SH3GL2, SHH, SLIT2, SLIT3, SLITRK…
GO:0098862	GO_CellularComponent-GOA_18.04.2017_00h00	cluster of actin-based cell projections	21.9048	0.000581235	[ADD3, ATP8B1, B4GALT1, CAPZA2, CAPZB, CUBN, DCXR, DOCK4, ENPEP, MYH10, MYH14, MYH9, MYO15A, MYO1D, MYO7B, PCDH15, RDX, SCIN, TMC1, TMC2, TRPM6, USH2A, ZSWIM6]
GO:0030900	GO_BiologicalProcess-GOA_18.04.2017_00h00	forebrain development	16.3636	0.00065627	[ARID1A, BCL11B, CDH2, CDON, CRTAC1, DPCD, EPHA5, FAT4, FGF2, GDPD5, GNAQ, HOOK3, ID2, INHBA, KDM1A, LRP6, LRRK2, MCPH1, MYH10, NDE1, NDEL1, NPY, NR4A3, NTRK2, OGDH, PAX5, PLCB1, PLXNA4, POU1F1, PRKG1, RELN, SATB2, SEMA3A, SHH, SLC4A10, SLIT2, SYNE2, TACC2, TBX19, TRAPPC9, TSC1, TTC21B, UBA6, WNT4, YWHAE]
GO:0008092	GO_MolecularFunction-GOA_18.04.2017_00h00	cytoskeletal protein binding	14.4776	0.000660836	[ABL1, ABLIM2, ANK3, ANXA2, ARHGEF10, ARPC1B, ATCAY, B4GALT1, BCAS3, BCL2L11, CAMSAP1, CAP2, CAPZA2, CAPZB, CLIP2, CNN2, COBL, CRMP1, CTNNA3, DAAM1, DAAM2, DIAPH3, DNM1, DST, DYNC1I1, EML1, EPB41, EPB41L2, EPB41L4A, FARP1, FMNL3, FTCD, GAS2, GAS2L1, HCLS1, HDGFRP3, HOOK3, IFT81, JAKMIP2, KCNMA1, KIF1B, KIF5C, KIFAP3, KRIT1, LDB3, LIMCH1, LRPPRC, LRRK2, MAEA, MAP1B, MAPRE2, MYBPC1, MYH10, MYH11, M…
GO:0007411	GO_BiologicalProcess-GOA_18.04.2017_00h00	axon guidance	19.3333	0.000721747	[APBB2, BCL11B, BMP7, CHN1, CNTN3, CRMP1, CXCL12, DSCAM, EFNA5, EPHA5, GAP43, KIF5C, LAMA2, MYH10, NR4A3, NRCAM, PLXNA4, PTPRM, RELN, RNF165, ROBO2, ROBO3, SEMA3A, SEMA6A, SHH, SLIT2, SLIT3, TNFRSF8, UNC5D]
GO:0005938	GO_CellularComponent-GOA_18.04.2017_00h00	cell cortex	18.7879	0.000722161	[ADD3, AGTRAP, ARHGAP32, CAP2, CAPZA2, CAPZB, CDH2, DLC1, EPB41, EXOC2, EXOC6B, FGFR2, GRM7, HMCN2, ITPR2, LLGL1, MAEA, MELK, MYH10, MYH9, MYO10, PCLO, RDX, RYR1, SCIN, SELE, SLC2A1, SPTBN1, TSC1, WASF1, WASL]
GO:0034765	GO_BiologicalProcess-GOA_18.04.2017_00h00	regulation of ion transmembrane transport	16.041	0.000725236	[ABL1, AKAP6, AKAP9, ASIC2, B2M, BPIFA1, CACNA1A, CACNA1B, CACNA1E, CACNA1I, CACNA2D1, CEMIP, CLCN6, CLIC5, CNIH3, DLG1, GNB5, GRIN2A, JPH2, JPH3, KCNAB1, KCNB1, KCND2, KCNH1, KCNIP1, KCNIP4, KCNJ1, KCNJ10, KCNJ3, KCNMA1, KCNQ3, KCNQ5, KCNS3, NETO1, OXSR1, P2RX7, RASGRF1, RELN, RYR2, SCN1A, SLMAP, STAC, STIM2, TMC1, TMC2, WWP2, YWHAE]
GO:0048193	GO_BiologicalProcess-GOA_18.04.2017_00h00	Golgi vesicle transport	17.8571	0.000725535	[ANK3, ANKFY1, ARCN1, ATP8A1, ATP9A, ATP9B, CCDC91, CNST, COG1, COG3, COG5, COPE, COPG1, CUL3, CUX1, CUX2, DOPEY2, ERGIC1, EXOC2, GOLGA5, GOLGA7, LLGL1, LMAN1, MPPE1, NBAS, RAB33B, SEC23A, SPTBN1, STX18, STX5, TMED10, TMEM115, USO1, UVRAG, VTI1A]
GO:0070062	GO_CellularComponent-GOA_18.04.2017_00h00	extracellular exosome	11.1875	0.000736629	[ABHD6, ACVR1B, ADAM10, ADAMTS3, AHSA1, AHSG, AK2, ALOX15, ANGPTL2, ANKFY1, ANXA2, ANXA3, APRT, ARHGAP1, ARL6, ARPC1B, ARRDC1, ARSB, ATP2B2, ATP8A1, B2M, B4GALT1, BCAS1, BLVRA, BPIFB1, C7, C8A, C8B, CACNA2D1, CALB1, CAPZA2, CC2D1A, CD40, CD82, CDH13, CDH2, CISD1, CLIC5, CMPK1, CNTLN, CNTN1, COCH, CPB2, CPQ, CR2, CRTAC1, CRYZ, CTSH, CUBN, CUL3, CUX2, DAAM2, DAB2, DARS, DCTD, DCXR, DECR1, DIP2B, DL…
GO:0043269	GO_BiologicalProcess-GOA_18.04.2017_00h00	regulation of ion transport	14.77	0.000749335	[ABL1, AKAP6, AKAP9, ASIC2, ATP2B2, ATP8A1, B2M, BCL2, BPIFA1, CACNA1A, CACNA1B, CACNA1E, CACNA1I, CACNA2D1, CASR, CEMIP, CLCN6, CLIC5, CNIH3, CNTN1, DLG1, GNB5, GRIN2A, JPH2, JPH3, KCNAB1, KCNB1, KCND2, KCNH1, KCNIP1, KCNIP4, KCNJ1, KCNJ10, KCNJ3, KCNMA1, KCNQ3, KCNQ5, KCNS3, LRRC8A, NETO1, OXSR1, P2RX4, P2RX7, PM20D1, RAB3B, RASGRF1, RCVRN, RELN, RYR2, SCN1A, SLC8A1, SLMAP, STAC, STC1, STIM2, S…
GO:0009888	GO_BiologicalProcess-GOA_18.04.2017_00h00	tissue development	11.8841	0.000750344	[ABCA12, ABL1, ACVR1B, ADAMTS12, ADAMTS7, ADAMTSL2, AHSG, ALOX15, AMBN, AMTN, ANKH, ANKRD6, ANXA2, ARID1A, ATF3, ATP2B2, ATP2C1, B4GALT1, BARX2, BCL11B, BCL2, BMP5, BMP6, BMP7, CALB1, CDH2, CDK6, CDON, CHST11, CLOCK, CPQ, CPT1A, CTSH, DAB2, DEDD, DLG1, DSG2, DSP, E2F8, EDNRA, ELN, ERG, EYA2, FAT4, FBN2, FGF2, FGFR2, FHOD3, FRAS1, FRMD6, FSHR, FST, GJA1, GJC1, GLIPR2, GRHL1, HDAC4, HLF, HOPX, HPN,…
GO:0030335	GO_BiologicalProcess-GOA_18.04.2017_00h00	positive regulation of cell migration	15.894	0.000751059	[ACVR1B, ADAM10, ALOX15, AMOTL1, ANXA3, ATP8A1, BCAS3, BCL2, CCBE1, CCL1, CDH13, CEMIP, CMKLR1, CTSH, CXCL12, CXCL13, CXCL8, DAB2, DOCK4, DOCK7, EDN2, FGF2, GLIPR2, GPNMB, HMCN2, IL1R1, KDR, LRRC15, MADCAM1, MAPK14, MET, MTOR, P2RX4, PDGFD, PIK3R1, PPBP, RDX, RELN, RHOB, ROCK2, ROR2, RRAS2, RUFY3, SEMA3A, SEMA6A, SYNE2, TGFBR2, TIAM1]
GO:0036477	GO_CellularComponent-GOA_18.04.2017_00h00	somatodendritic compartment	15.674	0.000754821	[ABL1, ASAP1, ASIC2, ATP2B2, AZIN2, BRINP1, BRINP2, BRINP3, CACNA1A, CACNA1B, CALB1, CTNND2, DENND1A, GABRG2, GDPD5, GLRA1, GNAQ, GPM6A, GRM3, GRM7, HPN, KCNB1, KCND2, KCNH1, KLHL1, LRP6, LRRK2, MTOR, MYH10, MYO10, MYO1D, NCS1, NDEL1, OSBP2, P2RX7, PALMD, PDE4B, PLCB4, RBFOX3, RELN, SCN1A, SLC38A7, SLC4A10, SLC4A8, SYT7, TANC1, TMPRSS5, TOP1, TRAK2, UHMK1]
GO:0051094	GO_BiologicalProcess-GOA_18.04.2017_00h00	positive regulation of developmental process	12.6362	0.000803462	[ACVR1B, ADAMTS20, ADGRL1, ALOX15, AMTN, ANKRD54, ANXA3, ASIC2, B4GALT1, BCL2, BDNF, BMP5, BMP6, BMP7, BRINP1, BRINP2, BRINP3, CAMK2B, CCBE1, CD40, CDON, CMKLR1, CNTN1, CSN1S1, CTSH, CUX2, CXCL8, DAB2, DCSTAMP, DSCAM, EFNA5, FBN2, FGF2, FGFR2, FST, GDPD5, GJA1, GLIPR2, HCLS1, HOPX, HPN, ID2, IL4, INHBA, INS, KDM1A, KDR, LBH, LEP, LGR4, LIMK1, LMO3, LOXL2, LRP6, LRRC7, LRRTM3, MAP1B, MAP2K1, MAP3K…
GO:0016477	GO_BiologicalProcess-GOA_18.04.2017_00h00	cell migration	12.566	0.000809582	[ABHD6, ACVR1B, ADAM10, ADAMTS12, ALOX15, AMOTL1, ANXA3, APBB2, ARSB, ATP8A1, B4GALT1, BCAS3, BCL11B, BCL2, CCBE1, CCL1, CDH13, CDH2, CEMIP, CMKLR1, CNN2, CTSH, CUL3, CXCL12, CXCL13, CXCL8, DAB2, DLC1, DOCK10, DOCK4, DOCK7, EDN2, ENPEP, EPHB4, ERG, FAM60A, FGF2, FMNL3, GJA1, GLIPR2, GPM6A, GPNMB, HMCN2, IGFBP5, IL1R1, IL4, ITGA11, ITGA2, KDR, KRIT1, LAMA2, LDB2, LIMD1, LOC531974, LOXL2, LRRC15, L…
GO:0031032	GO_BiologicalProcess-GOA_18.04.2017_00h00	actomyosin structure organization	19.4444	0.000812247	[ARHGEF10, CNN2, CUL3, DLC1, ELN, EPB41, EPB41L2, EPB41L4A, FHOD3, FRMD6, GPR65, ITGB5, LDB3, LIMCH1, LIMK1, MET, MTOR, MYBPC1, MYH10, MYH14, MYH9, MYOZ2, MYPN, PDGFRA, PHACTR1, PIK3R1, TSC1, WNT4]
GO:0050769	GO_BiologicalProcess-GOA_18.04.2017_00h00	positive regulation of neurogenesis	16.5354	0.000824641	[BCL2, BDNF, BMP5, BMP6, BMP7, BRINP1, BRINP2, BRINP3, CAMK2B, CDON, CNTN1, CUX2, DSCAM, EFNA5, GDPD5, ID2, LIMK1, LRRC7, MAP1B, MAP2K1, MTOR, NTRK2, PARK2, RELN, RIMS1, RIMS2, ROBO2, SCARF1, SEMA3A, SEMA6A, SHH, SLITRK1, SOX10, SPEN, SRRT, SYT1, SYT2, TCF3, TCF4, TENM4, TMEM30A, VWC2L]
GO:0046872	GO_MolecularFunction-GOA_18.04.2017_00h00	metal ion binding	11.6385	0.000860611	[ABL1, ABLIM2, ADAM10, ADAMTS12, ADAMTS19, ADAMTS2, ADAMTS20, ADAMTS3, ADAMTS6, ADAMTS7, ADAMTSL1, ADAMTSL2, AGMO, ALKBH2, ALOX15, ALPI, ANKFY1, ANKIB1, ANTXR2, ANXA2, ANXA3, APTX, ARHGAP29, ARIH2, ARSA, ASAP1, ASAP2, ATP10D, ATP12A, ATP2B2, ATP2C1, ATP7B, ATP8A1, ATP8B1, ATP8B4, ATP9A, ATP9B, B4GALT1, BAZ2B, BCL11B, BLVRA, BRAP, C2CD4C, CABP1, CACNA1B, CACNA1E, CALB1, CALN1, CAMKK2, CAPS2, CASR,…
GO:0006816	GO_BiologicalProcess-GOA_18.04.2017_00h00	calcium ion transport	16.2362	0.000863562	[ABL1, ANXA2, ASIC1, ATP2B2, ATP2C1, BCL2, CACNA1A, CACNA1B, CACNA1E, CACNA1I, CACNA2D1, CASR, CEMIP, FAM155A, GNB5, GRIN2A, GRM7, ITPR2, JPH2, JPH3, NALCN, NCS1, P2RX4, P2RX7, PKD2L1, PLCZ1, PRKCB, RCVRN, RYR1, RYR2, RYR3, SLC24A1, SLC24A3, SLC24A4, SLC25A25, SLC8A1, STAC, STC1, STIM2, TMC1, TMC2, TMCO1, TRPM1, YWHAE]
GO:0021987	GO_BiologicalProcess-GOA_18.04.2017_00h00	cerebral cortex development	23.4568	0.000890321	[CDH2, CDON, FAT4, LRP6, MCPH1, NDE1, NDEL1, NPY, NTRK2, PAX5, PLCB1, RELN, SEMA3A, SLIT2, SYNE2, TACC2, TRAPPC9, TSC1, YWHAE]
GO:0070588	GO_BiologicalProcess-GOA_18.04.2017_00h00	calcium ion transmembrane transport	17.3913	0.000917888	[ABL1, ANXA2, ASIC1, ATP2B2, ATP2C1, CACNA1A, CACNA1B, CACNA1E, CACNA1I, CACNA2D1, CEMIP, FAM155A, GNB5, GRIN2A, GRM7, ITPR2, JPH2, JPH3, NCS1, P2RX7, PKD2L1, RYR1, RYR2, RYR3, SLC24A1, SLC24A3, SLC24A4, SLC25A25, SLC8A1, STAC, STIM2, TMC1, TMC2, TMCO1, TRPM1, YWHAE]
GO:2000243	GO_BiologicalProcess-GOA_18.04.2017_00h00	positive regulation of reproductive process	29.5455	0.000996785	[ACVR1B, CSN1S1, GLRA1, INHBA, NR5A1, PDE3A, PDE5A, PLCB1, SEMA3A, SHH, TOPAZ1, WNT4, ZFPM2]
GO:0043169	GO_MolecularFunction-GOA_18.04.2017_00h00	cation binding	11.5635	0.00101682	[ABL1, ABLIM2, ACSS2, ADAM10, ADAMTS12, ADAMTS19, ADAMTS2, ADAMTS20, ADAMTS3, ADAMTS6, ADAMTS7, ADAMTSL1, ADAMTSL2, AGMO, ALKBH2, ALOX15, ALPI, ANKFY1, ANKIB1, ANTXR2, ANXA2, ANXA3, APRT, APTX, ARHGAP29, ARIH2, ARSA, ASAP1, ASAP2, ATP10D, ATP12A, ATP2B2, ATP2C1, ATP7B, ATP8A1, ATP8B1, ATP8B4, ATP9A, ATP9B, B4GALT1, BAZ2B, BCL11B, BLVRA, BRAP, C2CD4C, CABP1, CACNA1B, CACNA1E, CALB1, CALN1, CAMKK2,…
GO:0021537	GO_BiologicalProcess-GOA_18.04.2017_00h00	telencephalon development	18.0791	0.00105133	[BCL11B, CDH2, CDON, CRTAC1, DPCD, EPHA5, FAT4, ID2, INHBA, LRP6, LRRK2, MCPH1, MYH10, NDE1, NDEL1, NPY, NR4A3, NTRK2, OGDH, PAX5, PLCB1, PLXNA4, RELN, SEMA3A, SHH, SLIT2, SYNE2, TACC2, TRAPPC9, TSC1, UBA6, YWHAE]
GO:0015079	GO_MolecularFunction-GOA_18.04.2017_00h00	potassium ion transmembrane transporter activity	20.6897	0.00105177	[ABCC8, ABCC9, ATP12A, GRIK2, HPN, KCNAB1, KCNB1, KCND2, KCNH1, KCNIP2, KCNIP4, KCNJ1, KCNJ10, KCNJ3, KCNK2, KCNK9, KCNMA1, KCNMB1, KCNQ3, KCNQ5, KCNS3, KCNT1, KCNT2, LRRC52, PKD2L1, SLC24A1, SLC24A3, SLC24A4, SLC9A4, SLC9C1]
GO:0006836	GO_BiologicalProcess-GOA_18.04.2017_00h00	neurotransmitter transport	19.0476	0.00111253	[ASIC1, C2CD4C, CACNA1A, CACNA1B, CADPS2, CPLX4, DOC2B, GRIK2, KCNJ10, LRRK2, P2RX7, PARK2, RAB3B, RIMS1, RIMS2, RIMS3, STX1A, STX2, STXBP1, SYN3, SYT1, SYT11, SYT13, SYT2, SYT7, SYTL2, SYTL3, UNC13C]
GO:0048870	GO_BiologicalProcess-GOA_18.04.2017_00h00	cell motility	12.3062	0.00111589	[ABHD6, ACVR1B, ADAM10, ADAMTS12, ALOX15, AMOTL1, ANXA3, APBB2, ARSB, ATP2B2, ATP8A1, B4GALT1, BCAS3, BCL11B, BCL2, CACNA1I, CCBE1, CCL1, CDH13, CDH2, CEMIP, CMKLR1, CNN2, CTSH, CUL3, CXCL12, CXCL13, CXCL8, DAB2, DLC1, DOCK10, DOCK4, DOCK7, DPCD, EDN2, ENPEP, EPHB4, ERG, FAM60A, FBLN1, FGF2, FMNL3, GJA1, GLIPR2, GPM6A, GPNMB, HMCN2, IGFBP5, IL1R1, IL4, ITGA11, ITGA2, KDR, KRIT1, LAMA2, LDB2, LIMD…
GO:1902589	GO_BiologicalProcess-GOA_18.04.2017_00h00	single-organism organelle organization	11.9427	0.00112551	[ABL1, ABLIM2, AKAP9, ALOX15, ANKFY1, ANXA2, ARHGEF10, ARL6, ARPC1B, ASAP1, ATP2C1, BBS9, BCAS3, BCL2, BCL2L11, BOK, C2CD4C, CAP2, CAPZA2, CAPZB, CCNB1, CENPC, CHCHD6, CNN2, COBL, CUL3, DAAM1, DAAM2, DIAPH3, DIS3L2, DLC1, DLG1, DOC2B, DSP, DYNC2LI1, DYNLL1, DYX1C1, EFNA5, ELN, EPB41, EPB41L2, EPB41L4A, EPHA5, EYA2, FAM134B, FAT1, FBXO7, FBXW7, FHOD3, FMNL3, FRMD6, GAS2L1, GPR65, GRIK2, HCLS1, HDG…
GO:0008104	GO_BiologicalProcess-GOA_18.04.2017_00h00	protein localization	11.3413	0.00114615	[AAK1, ABCA12, ABL1, ADCYAP1, AKAP7, ANK3, AP3M2, ARCN1, ARF3, ARHGAP1, ARIH2, ARL6, ASIC2, ATCAY, ATP9B, BANP, BBS9, BCAS3, BCL2, BMP6, BMP7, CABP1, CACNA1A, CASP4, CD40, CDH2, CEMIP, CLDN18, CLOCK, CMTM8, CNST, CNTLN, COG3, COG5, COPE, COPG1, COX18, CUBN, DAB2, DDX25, DEPTOR, DLG1, DOC2B, DSP, DYNC2LI1, DYNLL1, EFNA5, EFR3B, ELMOD1, EPHA5, FAF1, FBN2, FBXO7, FBXW7, FRAS1, FRMD6, GNAQ, GOLGA7, G…
GO:0051336	GO_BiologicalProcess-GOA_18.04.2017_00h00	regulation of hydrolase activity	12.3047	0.00115662	[ABL1, ADCYAP1, ADRB1, AHSA1, AHSG, ANOS1, ARAP2, ARHGAP1, ARHGAP20, ARHGAP21, ARHGAP24, ARHGAP29, ARHGAP32, ARHGEF10, ARHGEF3, ARHGEF4, ASAP1, ASAP2, BCAS3, BCL2L11, BOK, CASR, CCL1, CD40, CDKN2D, CHN1, CNST, COL28A1, CPAMD8, CTSH, CXCL13, DENND1A, DENND1C, DENND4B, DEPTOR, DIABLO, DLC1, DOCK10, DOCK4, DOCK7, EFNA5, ELL, ELMOD1, EPHA5, FARP1, FAS, FBLN1, FETUB, FGD3, FGD5, FGFR2, GARNL3, GNAQ, G…
GO:0061025	GO_BiologicalProcess-GOA_18.04.2017_00h00	membrane fusion	17.7419	0.0011585	[ANKFY1, ANXA2, C2CD4C, DCSTAMP, DNM1, DOC2B, GRIK2, OPA1, PARK2, RAB7A, RABGAP1, STX18, STX1A, STX2, STX5, SYT1, SYT11, SYT13, SYT2, SYT7, SYTL2, SYTL3, TBC1D10B, TBC1D2B, TBC1D5, TBC1D9B, TBCK, TMEM8C, USO1, UVRAG, VAV3, VPS41, VTI1A]
GO:0060537	GO_BiologicalProcess-GOA_18.04.2017_00h00	muscle tissue development	15.8451	0.00120255	[ARID1A, ATF3, BCL2, BMP5, BMP7, CDON, DLG1, DSG2, DSP, ELN, EYA2, FGFR2, FHOD3, GJA1, GJC1, HDAC4, HLF, ID2, IGFBP5, JPH2, MAFF, MAPK14, MEGF10, MKL2, MTOR, MYH10, MYH11, MYH14, MYO18B, MYPN, PAX5, PAX7, PDGFRA, PKP2, PTCD2, RYR1, RYR2, SGCD, SHH, SOX6, TBX20, TENM4, TLL1, TSC1, ZFPM2]
GO:0044297	GO_CellularComponent-GOA_18.04.2017_00h00	cell body	16.895	0.00127957	[ABL1, ASIC2, ATP2B2, AZIN2, BRINP1, BRINP2, BRINP3, CACNA1A, CACNA1B, CALB1, CTNND2, DENND1A, GDPD5, GLRA1, GNAQ, GPM6A, HPN, KCNB1, KCND2, KCNH1, KLHL1, LRP6, LRRK2, MYH10, MYO10, MYO1D, NDEL1, P2RX7, RBFOX3, SCN1A, SLC38A7, SLC4A10, SLC4A8, SYT7, TANC1, TMPRSS5, TOP1]
GO:0044801	GO_BiologicalProcess-GOA_18.04.2017_00h00	single-organism membrane fusion	18.2927	0.00130809	[ANKFY1, ANXA2, C2CD4C, DOC2B, GRIK2, OPA1, PARK2, RAB7A, RABGAP1, STX1A, STX2, STX5, SYT1, SYT11, SYT13, SYT2, SYT7, SYTL2, SYTL3, TBC1D10B, TBC1D2B, TBC1D5, TBC1D9B, TBCK, TMEM8C, USO1, UVRAG, VAV3, VPS41, VTI1A]
GO:0007167	GO_BiologicalProcess-GOA_18.04.2017_00h00	enzyme linked receptor protein signaling pathway	13.0747	0.00134462	[ABL1, ACVR1B, ADAMTS12, ADAMTS3, ADAMTSL2, AFAP1L2, ATXN7, BDNF, BLNK, BMP5, BMP6, BMP7, BTBD11, BTC, CBLB, CCBE1, CDH13, CHN1, CHST11, CLNK, DAB2, EFNA2, EFNA5, EPGN, EPHA5, EPHA6, EPHB4, EREG, FAT4, FBN2, FBXW7, FGF2, FGF22, FGF5, FGFR2, FSHR, FST, FSTL3, GRB10, IGFBP4, IGFBP5, INHBA, IQGAP1, ITGB5, KDR, LCP2, LNPEP, MAPK14, MET, MTMR4, NDEL1, NKX3-1, NLK, NPNT, NTRK2, PDGFD, PDGFRA, PHF14, PI…
GO:0043231	GO_CellularComponent-GOA_18.04.2017_00h00	intracellular membrane-bounded organelle	9.76036	0.00141495	[A1CF, AASS, AATF, ABCA10, ABCA12, ABCA4, ABCD2, ABHD6, ABL1, ABO, ACOXL, ACR, ACSBG1, ACSM5, ACSS2, ADAM10, ADD3, ADNP, AES, AGMO, AGTRAP, AHSG, AK2, AK9, AKAP6, AKAP7, AKAP9, ALAS1, ALKBH2, AMOTL1, ANKFY1, ANKRD11, ANKRD17, ANKRD54, ANKRD6, ANXA2, APBB2, APRT, APTX, ARCN1, ARF3, ARHGAP21, ARHGAP32, ARID1A, ARID1B, ARID5A, ARIH2, ARNTL2, ARSA, ASAH2, ASIC1, ATCAY, ATF3, ATL2, ATP10D, ATP2B2, ATP…
GO:0042692	GO_BiologicalProcess-GOA_18.04.2017_00h00	muscle cell differentiation	15.6794	0.00145755	[ANKRD17, ARID1A, BARX2, BCL2, CAPZB, CDH2, CDON, EREG, FGFR2, FHOD3, HDAC4, HOPX, IGFBP5, IL4, KDM1A, LDB3, MAP3K5, MAPK14, MEGF10, MKL2, MTOR, MYBPC1, MYH10, MYH11, MYH9, MYO18B, MYOZ2, MYPN, NPNT, PDGFRA, PLCB1, PTCD2, RORA, RYR1, SGCD, SHH, SKI, SMYD3, SOX6, SYNE1, TANC1, TMEM8C, TSC1, WNT4, ZFP36L1]
GO:0051272	GO_BiologicalProcess-GOA_18.04.2017_00h00	positive regulation of cellular component movement	15.2648	0.00146009	[ACVR1B, ADAM10, ALOX15, AMOTL1, ANXA3, ATP8A1, BCAS3, BCL2, CCBE1, CCL1, CDH13, CEMIP, CMKLR1, CTSH, CXCL12, CXCL13, CXCL8, DAB2, DOCK4, DOCK7, DSCAM, EDN2, FGF2, GLIPR2, GPNMB, HMCN2, IL1R1, KDR, LRRC15, MADCAM1, MAPK14, MET, MTOR, P2RX4, PDGFD, PIK3R1, PPBP, RDX, RELN, RHOB, ROCK2, ROR2, RRAS2, RUFY3, SEMA3A, SEMA6A, SYNE2, TGFBR2, TIAM1]
GO:0050790	GO_BiologicalProcess-GOA_18.04.2017_00h00	regulation of catalytic activity	11.3367	0.00146144	[ABL1, ACR, ADCYAP1, ADRB1, AFAP1L2, AHSA1, AHSG, ANKRD54, ANOS1, ANXA2, ANXA3, ARAP2, ARHGAP1, ARHGAP20, ARHGAP21, ARHGAP24, ARHGAP29, ARHGAP32, ARHGEF10, ARHGEF3, ARHGEF4, ASAP1, ASAP2, ATP2B2, AZIN2, BCAS3, BCL2, BCL2L11, BMP7, BOK, CAMKK2, CAP2, CASR, CBLB, CCL1, CCNB1, CD40, CDC20B, CDK5RAP1, CDKN2D, CEMIP, CHN1, CNST, COL28A1, CPAMD8, CTSH, CXCL13, DCUN1D1, DCUN1D5, DENND1A, DENND1C, DENND4…
GO:0040017	GO_BiologicalProcess-GOA_18.04.2017_00h00	positive regulation of locomotion	15.0888	0.0014637	[ACVR1B, ADAM10, ALOX15, AMOTL1, ANXA3, ATP8A1, BCAS3, BCL2, CCBE1, CCL1, CDH13, CEMIP, CMKLR1, CTSH, CXCL12, CXCL13, CXCL8, DAB2, DOCK4, DOCK7, DSCAM, EDN2, FGF2, GLIPR2, GPNMB, HMCN2, IL1R1, KDR, LRRC15, MADCAM1, MAPK14, MET, MTOR, P2RX4, PDGFD, PIK3R1, PPBP, RDX, RELN, RHOB, ROCK2, ROR2, RRAS2, RUFY3, SEMA3A, SEMA6A, SLIT2, SYNE2, TGFBR2, TIAM1, ZNF502]
GO:0042734	GO_CellularComponent-GOA_18.04.2017_00h00	presynaptic membrane	34.4828	0.0014638	[ADGRL1, CADPS2, GRIK2, GRIN2A, GRM3, GRM7, KCNH1, STXBP1, SYT1, SYT7]
GO:0070727	GO_BiologicalProcess-GOA_18.04.2017_00h00	cellular macromolecule localization	11.8098	0.00146562	[A1CF, ABCA12, ANK3, AP3M2, ARIH2, ARL6, ATP9B, BANP, BBS9, BCAS3, BMP6, BMP7, CABP1, CACNA1A, CDH2, CEMIP, CLDN18, CNST, CNTLN, COG3, COPG1, COX18, DAB2, DDX25, DLG1, DYNC2LI1, DYNLL1, EFR3B, ELMOD1, EXOSC10, FAF1, FBXO7, FBXW7, FRMD6, GNAQ, GOLGA7, GPR158, GPR26, HCLS1, HOOK3, ICE1, IFT81, IMMP2L, KCNB1, KDM1A, KPNA2, LEP, LRP6, LRRC15, LRRK2, LTV1, MADCAM1, MAPK14, MCPH1, MDFIC, MESDC2, MTBP, …
GO:0032350	GO_BiologicalProcess-GOA_18.04.2017_00h00	regulation of hormone metabolic process	37.5	0.00146886	[BMP5, BMP6, CACNA1A, CSN1S1, FSHR, HPN, KCNMA1, KDM1A, WNT4]
GO:0010975	GO_BiologicalProcess-GOA_18.04.2017_00h00	regulation of neuron projection development	15.7706	0.00147873	[ABL1, ASAP1, B2M, BDNF, BMP5, BMP7, CACNA1A, CAMK2B, CHN1, CNTN1, CRMP1, CUX2, DSCAM, EFNA5, FBXO7, LIMK1, LRRC7, LRRK2, MAP1B, MAP2K1, NCS1, NDEL1, NRCAM, NTRK2, PAQR3, PARK2, PLXNA4, PRRX1, RAP1GAP2, RAP2A, RELN, RIMS1, RIMS2, ROBO2, SCARF1, SEMA3A, SLIT2, SLITRK1, SYT1, SYT2, TLX2, TMEM30A, TNFRSF8, VIM]
GO:0015075	GO_MolecularFunction-GOA_18.04.2017_00h00	ion transmembrane transporter activity	13.7107	0.00148297	[ABCC8, ABCC9, ANKH, ANO4, ANXA2, ASIC1, ASIC2, ATP12A, ATP2B2, ATP2C1, ATP5G2, ATP6V0A2, ATP7B, AZIN2, CACNA1A, CACNA1B, CACNA1E, CACNA1I, CACNA2D1, CAPS2, CLCA1, CLCN6, CLIC5, FAM155A, GABRB1, GABRB2, GABRD, GABRG1, GABRG2, GABRR3, GJA1, GJC1, GLRA1, GRIK2, GRIN2A, GRIN2B, GRM7, HPN, ITPR2, JPH2, JPH3, KCNAB1, KCNB1, KCND2, KCNH1, KCNIP2, KCNIP4, KCNJ1, KCNJ10, KCNJ3, KCNK2, KCNK9, KCNMA1, KCNM…
GO:0005886	GO_CellularComponent-GOA_18.04.2017_00h00	plasma membrane	10.3762	0.00148708	[AAK1, ABCA12, ABCA4, ABCB5, ABCC8, ABCC9, ABCG4, ABHD6, ABL1, ACVR1B, ADAM10, ADCY2, ADD3, ADGRL1, ADRB1, AFAP1L2, AGTRAP, AHSG, AKAP9, AKT3, ALOX15, ALPI, AMOTL1, AMPH, ANK3, ANKH, ANKRD11, ANO4, ANTXR2, ANXA2, ANXA3, AQP4, ARHGAP21, ARID1B, ARL6, ARRDC1, ARSA, ASAP1, ASIC1, ASIC2, ATP10D, ATP12A, ATP2B2, ATP6V0A2, ATP7B, ATP8A1, ATP8B1, ATP8B4, ATP9A, ATP9B, B2M, B4GALT1, BTC, C2CD4C, C7, C8A,…
GO:0014706	GO_BiologicalProcess-GOA_18.04.2017_00h00	striated muscle tissue development	15.8672	0.00150691	[ARID1A, ATF3, BCL2, BMP5, BMP7, CDON, DSG2, DSP, ELN, EYA2, FGFR2, FHOD3, GJA1, GJC1, HDAC4, HLF, ID2, JPH2, MAFF, MAPK14, MEGF10, MKL2, MTOR, MYH10, MYH11, MYH14, MYO18B, MYPN, PAX5, PAX7, PDGFRA, PKP2, PTCD2, RYR1, RYR2, SGCD, SHH, SOX6, TBX20, TENM4, TLL1, TSC1, ZFPM2]
GO:0090630	GO_BiologicalProcess-GOA_18.04.2017_00h00	activation of GTPase activity	24.6154	0.00152072	[ARHGEF10, BCAS3, CXCL13, DOCK7, GPR65, NDEL1, RABGAP1, RALGAPA2, RASGRF1, TBC1D10B, TBC1D2B, TBC1D5, TBC1D9B, TBCK, TIAM1, TSC1]
GO:0030425	GO_CellularComponent-GOA_18.04.2017_00h00	dendrite	16.8224	0.00156847	[ABL1, ASAP1, ASIC2, AZIN2, BRINP1, BRINP2, BRINP3, CACNA1A, CACNA1B, CALB1, DENND1A, GABRG2, GLRA1, GNAQ, GPM6A, GRM3, GRM7, KCNB1, KCND2, KCNH1, KLHL1, LRRK2, MTOR, MYH10, MYO1D, NCS1, OSBP2, PALMD, PDE4B, PLCB4, RELN, SLC4A10, SYT7, TANC1, TRAK2, UHMK1]
GO:0045211	GO_CellularComponent-GOA_18.04.2017_00h00	postsynaptic membrane	20.5607	0.00170473	[CABP1, CADPS2, CHRM5, DAGLA, DLG1, GABRB1, GABRB2, GABRG2, GLRA1, GRIK2, GRIN2A, GRIN2B, GRM3, KCND2, KCNH1, KCNMA1, LRRC7, NCS1, NETO1, NSG1, NTRK2, SYNE1]
GO:1902582	GO_BiologicalProcess-GOA_18.04.2017_00h00	single-organism intracellular transport	13.6802	0.00177938	[ANK3, ANXA2, AP3M2, ARHGAP21, ARL6, BMP6, C2CD4C, CABP1, CACNA1A, CADPS2, DAB2, DENND1A, DNM1, DOC2B, DYNC1I1, DYNC2LI1, DYNLL1, FAF1, GNAQ, GRIK2, HCLS1, IFT81, IL4, KIF1B, KPNA2, LEP, LRP6, LRRK2, MAP1B, MAPK14, MDFIC, MREG, MTOR, NDE1, NDEL1, NR4A3, NSG1, NUP214, P2RX7, PEX1, PEX19, PEX3, PEX5L, PIK3R1, PPM1B, RAB27B, RIMS1, RIMS2, RIMS3, SH3GL2, SHH, SPTBN1, SSB, STX1A, STX2, SULF2, SYNE2, S…
GO:0071310	GO_BiologicalProcess-GOA_18.04.2017_00h00	cellular response to organic substance	11.4935	0.00178183	[ABL1, ADAMTS12, ADAMTS3, ADAMTS7, ADAMTSL2, ADNP2, AGTRAP, AKAP6, AKAP9, ALOX15, AQP4, ARID1A, ATF3, ATP2B2, BCL2, BMP5, BMP6, BMP7, BOK, BRINP1, BRINP2, BRINP3, CALB1, CCBE1, CCL1, CD40, CDH13, CDK6, CHST11, CLDN18, CLOCK, CNOT2, COL16A1, CSF2RB, CTSH, CUL3, CUX2, CXCL12, CXCL13, CXCL8, DAB2, DCSTAMP, DTYMK, DYX1C1, EDN2, EFNA5, EPHA5, EREG, ESRRG, FAS, FAT4, FBN2, FGF2, FGF22, FGF5, FGFR2, FSH…
KEGG:04360	KEGG_28.04.2017	Axon guidance	17.6136	0.00186033	[ABL1, ABLIM2, BMP7, CAMK2B, CXCL12, EFNA2, EFNA5, EPHA5, EPHA6, EPHB4, LIMK1, MET, NTNG1, NTNG2, PAK2, PIK3CB, PIK3R1, PLXNA4, RGS3, ROBO2, ROBO3, ROCK2, SEMA3A, SEMA3D, SEMA6A, SHH, SLIT2, SLIT3, SRGAP1, UNC5D, WNT4]
GO:0009725	GO_BiologicalProcess-GOA_18.04.2017_00h00	response to hormone	13.9485	0.00188427	[ACSBG1, AGTRAP, ARID1A, BCL2, BMP7, CLOCK, CNOT2, CSN1S1, CSN3, CTSH, DAB2, DYX1C1, EFNA5, EPHA5, ESRRG, FAS, FSHR, GAS2L1, GNG2, GOT1, GPR83, GRB10, HCLS1, HCRTR2, HPN, IGFBP5, INS, LBH, LEP, LMO2, LMO3, MRE11A, MTOR, MYH11, NCOA2, NDEL1, NKX3-1, NPC1, NR4A3, NR5A1, NR6A1, PADI2, PAQR5, PARP1, PIK3R1, PRKCB, PTPRA, RDX, RERG, ROBO2, RORA, SESN2, SLC27A1, SLIT2, SLIT3, SMYD3, SORBS1, TAF7, TGFBR…
GO:0016459	GO_CellularComponent-GOA_18.04.2017_00h00	myosin complex	25	0.00194524	[CCDC102A, MYBPC1, MYH10, MYH11, MYH14, MYH9, MYO10, MYO15A, MYO16, MYO18B, MYO1D, MYO1F, MYO5C, MYO6, MYO7B]
KEGG:05032	KEGG_28.04.2017	Morphine addiction	21.2766	0.00197663	[ADCY2, CACNA1A, CACNA1B, GABBR2, GABRB1, GABRB2, GABRD, GABRG1, GABRG2, GABRR3, GNB5, GNG2, GNG4, GNG7, GRK4, KCNJ3, PDE10A, PDE3A, PDE4B, PRKCB]
GO:0055080	GO_BiologicalProcess-GOA_18.04.2017_00h00	cation homeostasis	13.9738	0.00197797	[ABL1, ADCYAP1, ATP12A, ATP2B2, ATP2C1, ATP6V0A2, ATP7B, B2M, BCL2, BMP6, BOK, CACNA1A, CALB1, CALCR, CAPS2, CASR, CCL1, CD40, CEMIP, CORIN, CUTC, CXCL13, EDN2, FAM155A, GPR20, GPR65, HCRTR2, ITPR2, JPH2, JPH3, KCNJ10, KCNMA1, LRRK2, P2RX4, P2RX7, PIK3CB, PKHD1, PRKCB, RAB7A, RYR1, RYR2, RYR3, SLC24A1, SLC24A3, SLC24A4, SLC26A7, SLC4A10, SLC4A4, SLC4A7, SLC4A8, SLC8A1, SLC9A4, SLC9C1, STC1, STIM2…
GO:0045637	GO_ImmuneSystemProcess-GOA_18.04.2017_00h00	regulation of myeloid cell differentiation	18.4931	0.0020423	[ACVR1B, ANKRD54, B2M, CDK6, CLDN18, DCSTAMP, FAS, FSHR, FSTL3, GAS2L1, HCLS1, ID2, IL4, INHBA, KDM1A, LEP, MAPK14, MEIS2, MTOR, PIK3R1, SCIN, SIGLEC15, SLC9B2, ZBTB16, ZBTB46, ZFP36L1, ZNF16]
GO:0061061	GO_BiologicalProcess-GOA_18.04.2017_00h00	muscle structure development	14.059	0.0020458	[ANKRD17, ARID1A, ATF3, BARX2, BCL2, CAPZB, CDH2, CDON, DSP, ELN, EREG, FGFR2, FHOD3, GJA1, HDAC4, HLF, HOPX, IGFBP5, IL4, JPH2, KDM1A, LDB3, MAFF, MAP3K5, MAPK14, MEGF10, MKL2, MTOR, MYBPC1, MYH10, MYH11, MYH14, MYH9, MYO18B, MYOZ2, MYPN, NPNT, PAX5, PAX7, PDGFRA, PKP2, PLCB1, PTCD2, RNF165, RORA, RYR1, RYR2, SFMBT1, SGCD, SHH, SKI, SMYD3, SOX6, SYNE1, TANC1, TBX20, TLL1, TMEM8C, TSC1, WNT4, ZFP…
GO:0021543	GO_BiologicalProcess-GOA_18.04.2017_00h00	pallium development	19.8276	0.00205044	[CDH2, CDON, EPHA5, FAT4, LRP6, MCPH1, NDE1, NDEL1, NPY, NR4A3, NTRK2, OGDH, PAX5, PLCB1, RELN, SEMA3A, SLIT2, SYNE2, TACC2, TRAPPC9, TSC1, UBA6, YWHAE]
GO:0030286	GO_CellularComponent-GOA_18.04.2017_00h00	dynein complex	28.5714	0.00213008	[BCL2L11, DNAH10, DNAH11, DNAH12, DNAH17, DNAH3, DNAH8, DNAH9, DYNC1I1, DYNC1I2, DYNC2LI1, DYNLL1]
GO:0051962	GO_BiologicalProcess-GOA_18.04.2017_00h00	positive regulation of nervous system development	15.2318	0.00216748	[ADGRL1, ASIC2, BCL2, BDNF, BMP5, BMP6, BMP7, BRINP1, BRINP2, BRINP3, CAMK2B, CDON, CNTN1, CUX2, DSCAM, EFNA5, FGF2, GDPD5, ID2, LIMK1, LRRC7, LRRTM3, MAP1B, MAP2K1, MTOR, NTRK2, PARK2, RELN, RIMS1, RIMS2, ROBO2, SCARF1, SEMA3A, SEMA6A, SHH, SLITRK1, SOX10, SPEN, SRRT, SYT1, SYT2, TCF3, TCF4, TENM4, TMEM30A, VWC2L]
GO:0006936	GO_BiologicalProcess-GOA_18.04.2017_00h00	muscle contraction	16.8317	0.00217522	[AKAP9, CACNA2D1, CTNNA3, DLG1, DOCK4, DSG2, DSP, EDN2, EDNRA, GLRA1, GRIP2, HDAC4, HMCN2, HTR7, KCNMA1, MTOR, MYBPC1, MYH14, MYOM1, NPNT, P2RX4, PDE5A, PKP2, PRKG1, ROCK2, RYR1, RYR2, SCN1A, SLMAP, STAC, STC1, SULF2, SYNM, TBX20]
GO:0015672	GO_BiologicalProcess-GOA_18.04.2017_00h00	monovalent inorganic cation transport	14.1176	0.00223775	[ABCC8, ABCC9, AKAP6, AKAP9, ASIC1, ASIC2, ATP12A, ATP5G2, ATP6V0A2, BPIFA1, CACNA1I, CAPS2, CNTN1, DLG1, GRIK2, HPN, KCNAB1, KCNB1, KCND2, KCNH1, KCNIP1, KCNIP2, KCNIP4, KCNJ1, KCNJ10, KCNJ3, KCNK2, KCNK9, KCNMA1, KCNMB1, KCNQ3, KCNQ5, KCNS3, KCNT1, KCNT2, LRRC52, NETO1, OXSR1, PKD2L1, PM20D1, SCN1A, SLC13A1, SLC17A1, SLC23A2, SLC24A1, SLC24A3, SLC24A4, SLC2A12, SLC38A7, SLC4A10, SLC4A4, SLC5A12…
GO:0055074	GO_BiologicalProcess-GOA_18.04.2017_00h00	calcium ion homeostasis	15.5235	0.00224353	[ABL1, ADCYAP1, ATP2B2, ATP2C1, ATP7B, BCL2, BOK, CACNA1A, CALB1, CALCR, CAPS2, CASR, CCL1, CD40, CEMIP, CXCL13, EDN2, FAM155A, GPR20, GPR65, HCRTR2, ITPR2, JPH2, JPH3, P2RX4, P2RX7, PIK3CB, PKHD1, PRKCB, RYR1, RYR2, RYR3, SLC24A1, SLC24A3, SLC24A4, SLC8A1, STC1, STIM2, TGM2, TMCO1, TMTC2, TRPM1, YWHAE]
GO:0008324	GO_MolecularFunction-GOA_18.04.2017_00h00	cation transmembrane transporter activity	14.2857	0.00229439	[ABCC8, ABCC9, ANXA2, ASIC1, ASIC2, ATP12A, ATP2B2, ATP2C1, ATP5G2, ATP6V0A2, ATP7B, AZIN2, CACNA1A, CACNA1B, CACNA1E, CACNA1I, CACNA2D1, CAPS2, FAM155A, GRIK2, GRIN2A, GRM7, HPN, ITPR2, JPH2, JPH3, KCNAB1, KCNB1, KCND2, KCNH1, KCNIP2, KCNIP4, KCNJ1, KCNJ10, KCNJ3, KCNK2, KCNK9, KCNMA1, KCNMB1, KCNQ3, KCNQ5, KCNS3, KCNT1, KCNT2, LRRC52, NALCN, NCS1, NIPAL1, P2RX4, P2RX7, PIEZO2, PKD2L1, RYR1, RYR…
GO:0031344	GO_BiologicalProcess-GOA_18.04.2017_00h00	regulation of cell projection organization	14.359	0.00229812	[ABL1, ASAP1, ATP8B1, B2M, BCAS3, BDNF, BMP5, BMP7, CACNA1A, CAMK2B, CAPZB, CHN1, CNTN1, CRMP1, CUX2, DSCAM, DYNC2LI1, DYNLL1, EFNA5, FBXO7, GAP43, GPM6A, LIMK1, LRRC7, LRRK2, MAP1B, MAP2K1, MTOR, MYO10, NCS1, NDEL1, NRCAM, NTRK2, P2RX7, PAQR3, PARK2, PLXNA4, PRRX1, RAP1GAP2, RAP2A, RDX, RELN, RIMS1, RIMS2, ROBO2, SCARF1, SEMA3A, SLIT2, SLITRK1, SYNE2, SYT1, SYT2, TLX2, TMEM30A, TNFRSF8, VIM]
GO:0048738	GO_BiologicalProcess-GOA_18.04.2017_00h00	cardiac muscle tissue development	18.5714	0.00236046	[ARID1A, BMP5, BMP7, DSG2, DSP, FGFR2, FHOD3, GJC1, ID2, JPH2, MAPK14, MTOR, MYH10, MYH11, MYO18B, MYPN, PDGFRA, PKP2, PTCD2, RYR2, SGCD, SOX6, TBX20, TENM4, TSC1, ZFPM2]
GO:1901699	GO_BiologicalProcess-GOA_18.04.2017_00h00	cellular response to nitrogen compound	14.4385	0.0025236	[AGTRAP, AKAP6, AKAP9, ATP2B2, CDH13, CHRM5, COL16A1, GABRB1, GABRB2, GABRG2, GLRA1, GNAQ, GNG2, GOT1, GRB10, GUCY1B3, IGFBP5, INS, ITPR2, KCNH1, LRRK2, MAP2K1, MAP3K5, MTOR, MYH11, NDEL1, NPC1, NR4A3, NTRK2, P2RX4, P2RX7, PARP1, PDE3A, PDGFD, PDGFRA, PIK3R1, PLCB1, PRKCB, PTPRA, RPTOR, RYR1, RYR2, SESN2, SIGLEC15, SLIT2, SORBS1, SPIDR, SRRT, TSC1, TSHR, UBR1, UMODL1, ZC3HAV1, ZFP36L1]
GO:0006891	GO_BiologicalProcess-GOA_18.04.2017_00h00	intra-Golgi vesicle-mediated transport	29.7297	0.0025252	[ARCN1, COG1, COG3, COG5, COPE, COPG1, CUX1, GOLGA5, RAB33B, USO1, VTI1A]
GO:0010033	GO_BiologicalProcess-GOA_18.04.2017_00h00	response to organic substance	11.1409	0.00252982	[ABL1, ACSBG1, ADAM10, ADAMTS12, ADAMTS3, ADAMTS7, ADAMTSL2, ADNP2, AES, AGTRAP, AKAP6, AKAP9, ALOX15, AQP4, ARID1A, ATF3, ATP2B2, B2M, BCL2, BMP5, BMP6, BMP7, BOK, BRINP1, BRINP2, BRINP3, CALB1, CCBE1, CCL1, CD40, CD96, CDH13, CDK6, CDKN2D, CHRM5, CHST11, CIITA, CLDN18, CLOCK, CNOT2, COL16A1, CSF2RB, CSN1S1, CSN3, CTSH, CUL3, CUX2, CXCL12, CXCL13, CXCL8, DAB2, DCSTAMP, DTYMK, DYX1C1, EDN2, EFNA5…
GO:1901981	GO_MolecularFunction-GOA_18.04.2017_00h00	phosphatidylinositol phosphate binding	21.9048	0.00253924	[ALOX15, ANKFY1, ANXA2, ARAP2, ASAP1, CLVS2, DENND1A, IQGAP1, JPH2, KCNH1, KCNJ1, KRIT1, MAPKAP1, MYO10, NCF4, PLCB1, RNF34, SCIN, SYT1, SYT7, SYTL2, ZFYVE1, ZFYVE28]
GO:0048786	GO_CellularComponent-GOA_18.04.2017_00h00	presynaptic active zone	38.0952	0.00264955	[ERC1, ERC2, PCLO, RIMS1, RIMS2, RIMS3, STXBP1, UNC13C]
GO:0035091	GO_MolecularFunction-GOA_18.04.2017_00h00	phosphatidylinositol binding	18.4783	0.00265152	[ALOX15, ANKFY1, ANXA2, ARAP2, ARHGAP32, ASAP1, CLVS2, DENND1A, EPB41, IQGAP1, ITPR2, JPH2, KCNH1, KCNJ1, KRIT1, MAPKAP1, MYO10, NCF4, PLCB1, RNF34, RPS6KC1, SBF2, SCIN, SH3PXD2A, SNX15, SNX16, SNX29, SYT1, SYT7, SYTL2, TULP3, ZFYVE1, ZFYVE28, ZFYVE9]
GO:0098911	GO_BiologicalProcess-GOA_18.04.2017_00h00	regulation of ventricular cardiac muscle cell action potential	50	0.0027429	[CTNNA3, DLG1, DSG2, DSP, PKP2, RYR2]
GO:0007614	GO_BiologicalProcess-GOA_18.04.2017_00h00	short-term memory	80	0.0027978	[BRINP1, CALB1, CUX2, GRM7]
GO:0032344	GO_BiologicalProcess-GOA_18.04.2017_00h00	regulation of aldosterone metabolic process	80	0.0027978	[BMP5, BMP6, KCNMA1, WNT4]
GO:0010628	GO_BiologicalProcess-GOA_18.04.2017_00h00	positive regulation of gene expression	11.5057	0.00286514	[AATF, ACVR1B, ADCYAP1, AFAP1L2, ARID1A, ARNTL2, ATF3, ATXN7, BANP, BARX2, BCAS3, BCL11B, BMP5, BMP6, BMP7, CASR, CASZ1, CCBE1, CD40, CDH13, CDK5RAP1, CDON, CELF4, CHD6, CLOCK, CNN2, CNTN1, CTSH, CUX2, DAB2, E2F8, EBF4, ELAVL1, ELF2, ELK3, ELK4, ELL, ERG, ESRRG, ETV6, FGF2, FGFR2, FOSB, FOXI1, FOXK1, FSTL3, FUBP3, GABPB1, GRHL1, HCLS1, HDAC4, HLF, HMGN3, HNRNPLL, HPN, ICE1, ICE2, ID2, IL4, ILF3, …
GO:0070838	GO_BiologicalProcess-GOA_18.04.2017_00h00	divalent metal ion transport	14.8734	0.00304706	[ABL1, ANXA2, ASIC1, ATP2B2, ATP2C1, B2M, BCL2, CACNA1A, CACNA1B, CACNA1E, CACNA1I, CACNA2D1, CASR, CEMIP, FAM155A, GNB5, GRIN2A, GRM7, ITPR2, JPH2, JPH3, NALCN, NCS1, NIPAL1, P2RX4, P2RX7, PKD2L1, PLCZ1, PRKCB, RCVRN, RYR1, RYR2, RYR3, SLC24A1, SLC24A3, SLC24A4, SLC25A25, SLC8A1, STAC, STC1, STIM2, TFR2, TMC1, TMC2, TMCO1, TRPM1, YWHAE]
GO:0070887	GO_BiologicalProcess-GOA_18.04.2017_00h00	cellular response to chemical stimulus	11.0875	0.0030523	[ABL1, ABTB2, ADAM10, ADAMTS12, ADAMTS3, ADAMTS7, ADAMTSL2, ADNP2, AGTRAP, AKAP6, AKAP9, ALOX15, AQP4, ARID1A, ARID5A, ATF3, ATP2B2, B2M, BCAS3, BCL2, BMP5, BMP6, BMP7, BOK, BRINP1, BRINP2, BRINP3, CALB1, CCBE1, CCL1, CD40, CDH13, CDK6, CHD6, CHRM5, CHST11, CLDN18, CLOCK, CMKLR1, CNOT2, COL16A1, CRYZ, CSF2RB, CTSH, CUL3, CUX2, CXCL12, CXCL13, CXCL8, DAB2, DCSTAMP, DIABLO, DOCK4, DTYMK, DYX1C1, ED…
GO:0006874	GO_BiologicalProcess-GOA_18.04.2017_00h00	cellular calcium ion homeostasis	15.4717	0.00311264	[ABL1, ADCYAP1, ATP2B2, ATP2C1, ATP7B, BCL2, BOK, CACNA1A, CALB1, CALCR, CASR, CCL1, CD40, CEMIP, CXCL13, EDN2, FAM155A, GPR20, GPR65, HCRTR2, ITPR2, JPH2, JPH3, P2RX4, P2RX7, PIK3CB, PKHD1, PRKCB, RYR1, RYR2, RYR3, SLC24A1, SLC24A3, SLC24A4, SLC8A1, STC1, STIM2, TGM2, TMCO1, TRPM1, YWHAE]
GO:0010720	GO_BiologicalProcess-GOA_18.04.2017_00h00	positive regulation of cell development	14.9351	0.00314689	[BCL2, BDNF, BMP5, BMP6, BMP7, BRINP1, BRINP2, BRINP3, CAMK2B, CDON, CNTN1, CUX2, DSCAM, EFNA5, GDPD5, ID2, INS, LIMK1, LRRC7, MAP1B, MAP2K1, MTOR, NTRK2, PARK2, PDE3A, PDE5A, RELN, RIMS1, RIMS2, ROBO2, SCARF1, SEMA3A, SEMA6A, SHH, SLC9B2, SLITRK1, SOX10, SPEN, SRRT, SYT1, SYT2, TCF3, TCF4, TENM4, TMEM30A, VWC2L]
GO:0034613	GO_BiologicalProcess-GOA_18.04.2017_00h00	cellular protein localization	11.6099	0.0031494	[ABCA12, ANK3, AP3M2, ARIH2, ARL6, ATP9B, BANP, BBS9, BCAS3, BMP6, BMP7, CABP1, CACNA1A, CDH2, CEMIP, CLDN18, CNST, CNTLN, COG3, COPG1, COX18, DAB2, DDX25, DLG1, DYNC2LI1, DYNLL1, EFR3B, ELMOD1, FAF1, FBXO7, FBXW7, FRMD6, GNAQ, GOLGA7, GPR158, GPR26, HCLS1, HOOK3, ICE1, IFT81, IMMP2L, KCNB1, KDM1A, KPNA2, LEP, LRP6, LRRC15, LRRK2, LTV1, MADCAM1, MAPK14, MCPH1, MDFIC, MESDC2, MTBP, MTOR, MTX2, MYB…
KEGG:04725	KEGG_28.04.2017	Cholinergic synapse	19.469	0.00327343	[ADCY2, AKT3, BCL2, CACNA1A, CACNA1B, CAMK2B, CHRM5, GNAQ, GNB5, GNG2, GNG4, GNG7, ITPR2, KCNJ3, KCNQ3, KCNQ5, MAP2K1, PIK3CB, PIK3R1, PLCB1, PLCB4, PRKCB]
GO:0043168	GO_MolecularFunction-GOA_18.04.2017_00h00	anion binding	11.6522	0.00334301	[AAK1, ABCA10, ABCA12, ABCA4, ABCB5, ABCC8, ABCC9, ABCD2, ABCG4, ABL1, ACOT12, ACOXL, ACSBG1, ACSS2, ACVR1B, AK2, AK8, AK9, AKT3, ALAS1, ALOX15, ALPK3, AMPH, ANKFY1, ANXA2, ANXA3, APRT, ARAP2, ARF3, ARHGAP32, ARL5B, ARL6, ASAP1, ASNS, ATL2, ATP10D, ATP12A, ATP2B2, ATP2C1, ATP7B, ATP8A1, ATP8B1, ATP8B4, ATP9A, ATP9B, C2CD4C, CAMK2B, CAMKK2, CASR, CDK6, CDKL2, CDKL4, CEMIP, CHD1L, CHD5, CHD6, CIITA…
GO:0022843	GO_MolecularFunction-GOA_18.04.2017_00h00	voltage-gated cation channel activity	20.4918	0.00341659	[CACNA1A, CACNA1B, CACNA1E, CACNA1I, CACNA2D1, GRM7, KCNAB1, KCNB1, KCND2, KCNH1, KCNIP2, KCNJ1, KCNJ10, KCNJ3, KCNK9, KCNMA1, KCNQ3, KCNQ5, KCNS3, KCNT1, KCNT2, NCS1, RYR1, TMC1, TMC2]
GO:0005267	GO_MolecularFunction-GOA_18.04.2017_00h00	potassium channel activity	20.8696	0.00343333	[ABCC8, ABCC9, GRIK2, HPN, KCNAB1, KCNB1, KCND2, KCNH1, KCNIP2, KCNIP4, KCNJ1, KCNJ10, KCNJ3, KCNK2, KCNK9, KCNMA1, KCNMB1, KCNQ3, KCNQ5, KCNS3, KCNT1, KCNT2, LRRC52, PKD2L1]
GO:0045666	GO_BiologicalProcess-GOA_18.04.2017_00h00	positive regulation of neuron differentiation	16.5	0.00351455	[BCL2, BDNF, BMP5, BMP6, BMP7, BRINP1, BRINP2, BRINP3, CAMK2B, CDON, CNTN1, CUX2, DSCAM, EFNA5, GDPD5, LIMK1, LRRC7, MAP1B, MAP2K1, NTRK2, PARK2, RELN, RIMS1, RIMS2, ROBO2, SCARF1, SLITRK1, SYT1, SYT2, TCF3, TCF4, TMEM30A, VWC2L]
GO:0030133	GO_CellularComponent-GOA_18.04.2017_00h00	transport vesicle	17.7632	0.00353251	[AZIN2, CNST, DNAJC5, DOC2B, GALNT15, GRIN2A, LMAN1, LRRK2, NDEL1, PDE4B, RAB27B, RAB3B, SEC23A, SEC31A, STX1A, STX2, SV2C, SYN3, SYPL1, SYT1, SYT13, SYT2, SYT7, SYTL2, SYTL3, TMED10, TMEM168]
GO:0072509	GO_MolecularFunction-GOA_18.04.2017_00h00	divalent inorganic cation transmembrane transporter activity	19.2053	0.00358241	[ANXA2, ATP2B2, ATP2C1, CACNA1A, CACNA1B, CACNA1E, CACNA1I, CACNA2D1, CAPS2, FAM155A, GRIN2A, GRM7, ITPR2, JPH2, JPH3, NCS1, NIPAL1, PKD2L1, RYR1, RYR2, RYR3, SLC24A1, SLC24A3, SLC24A4, SLC8A1, TMC1, TMC2, TMCO1, TRPM1]
GO:0045935	GO_BiologicalProcess-GOA_18.04.2017_00h00	positive regulation of nucleobase-containing compound metabolic process	11.4636	0.00365821	[AATF, ACR, ADCYAP1, ADRB1, AFAP1L2, ARID1A, ARNTL2, ATF3, ATXN7, BANP, BARX2, BCAS3, BCL11B, BMP5, BMP6, BMP7, CASZ1, CCNB1, CD40, CDH13, CDON, CELF4, CHD6, CLOCK, DAB2, E2F8, EBF4, ELF2, ELK3, ELK4, ELL, EREG, ERG, ESRRG, ETV6, EYA2, FAM175A, FGF2, FGFR2, FOSB, FOXI1, FOXK1, FSHR, FSTL3, FUBP3, GABPB1, GPR65, GRHL1, HCLS1, HDAC4, HLF, HMGN3, HNRNPLL, HPN, ICE1, ICE2, ID2, IL4, ILF3, INHBA, IRF6…
GO:0010604	GO_BiologicalProcess-GOA_18.04.2017_00h00	positive regulation of macromolecule metabolic process	10.8073	0.00365972	[AATF, ABL1, ACVR1B, ADCYAP1, AFAP1L2, AKAP9, ALOX15, ANKIB1, ANKRD6, ANXA2, ARID1A, ARIH2, ARNTL2, ATF3, ATP2B2, ATXN7, BANP, BARX2, BCAS3, BCL11B, BCL2, BCL2L11, BMP5, BMP6, BMP7, BOK, CAMKK2, CASR, CASZ1, CBFA2T3, CCBE1, CCL1, CCNB1, CD40, CDC20B, CDH13, CDH2, CDK5RAP1, CDON, CELF4, CEMIP, CHD6, CLOCK, CNN2, CNTN1, CTSH, CUX2, DAB2, DCUN1D1, DCUN1D5, DIABLO, DLC1, DLG1, DOCK7, E2F8, EBF4, ECE1…
GO:0030316	GO_ImmuneSystemProcess-GOA_18.04.2017_00h00	osteoclast differentiation	22.5352	0.00365999	[ANXA2, CALCR, CLDN18, DCSTAMP, EFNA2, FSHR, FSTL3, IL4, LRRK1, MAPK14, MTOR, PIK3R1, SH3PXD2A, SIGLEC15, SLC9B2, TFRC]
GO:0032970	GO_BiologicalProcess-GOA_18.04.2017_00h00	regulation of actin filament-based process	15.444	0.00366356	[ABL1, AKAP9, ALOX15, ARHGEF10, ARPC1B, BCAS3, CAPZA2, CAPZB, CTNNA3, DLC1, DLG1, DSG2, DSP, EFNA5, ELN, EPHA5, FHOD3, FRMD6, GPR65, HCLS1, LIMK1, MET, MTOR, MYH9, ODAM, PARK2, PIK3R1, PKP2, RDX, ROCK2, RYR2, SCIN, SIGLEC15, SLIT2, SPTBN1, STC1, TSC1, WASF1, WASL, WNT4]
GO:0098771	GO_BiologicalProcess-GOA_18.04.2017_00h00	inorganic ion homeostasis	13.5881	0.00367397	[ABL1, ADCYAP1, ATP12A, ATP2B2, ATP2C1, ATP6V0A2, ATP7B, B2M, BCL2, BMP6, BOK, CACNA1A, CALB1, CALCR, CAPS2, CASR, CCL1, CD40, CEMIP, CORIN, CUTC, CXCL13, EDN2, FAM155A, GPR20, GPR65, HCRTR2, ITPR2, JPH2, JPH3, KCNJ10, KCNMA1, LRRK2, P2RX4, P2RX7, PIK3CB, PKHD1, PRKCB, RAB7A, RYR1, RYR2, RYR3, SLC24A1, SLC24A3, SLC24A4, SLC26A7, SLC4A10, SLC4A4, SLC4A7, SLC4A8, SLC8A1, SLC9A4, SLC9C1, STC1, STIM2…
GO:0042383	GO_CellularComponent-GOA_18.04.2017_00h00	sarcolemma	21.7949	0.00369599	[ABCC8, ABCC9, ALOX15, ANK3, ANXA2, ATP2B2, CACNA2D1, CDH2, LAMA2, RYR1, SCN1A, SGCD, SLC8A1, STAC, STBD1, SYNM, UTRN]
GO:0009893	GO_BiologicalProcess-GOA_18.04.2017_00h00	positive regulation of metabolic process	10.7157	0.00383583	[AATF, ABCD2, ABHD6, ABL1, ACR, ACVR1B, ADCYAP1, ADRB1, AFAP1L2, AKAP9, ALOX15, ANKIB1, ANKRD6, ANXA2, ARID1A, ARIH2, ARNTL2, ATF3, ATP2B2, ATXN7, BANP, BARX2, BCAS3, BCL11B, BCL2, BCL2L11, BMP5, BMP6, BMP7, BOK, CAMKK2, CASR, CASZ1, CBFA2T3, CCBE1, CCL1, CCNB1, CD40, CDC20B, CDH13, CDH2, CDK5RAP1, CDON, CELF4, CEMIP, CHD6, CLOCK, CNN2, CNTN1, CSN1S1, CTSH, CUX2, DAB2, DCUN1D1, DCUN1D5, DIABLO, D…
KEGG:04713	KEGG_28.04.2017	Circadian entrainment	20	0.00394774	[ADCY2, CACNA1I, CAMK2B, GNAQ, GNB5, GNG2, GNG4, GNG7, GRIN2A, GRIN2B, GUCY1B3, KCNJ3, NOS1AP, PLCB1, PLCB4, PRKCB, PRKG1, RYR1, RYR2, RYR3]
GO:0030036	GO_BiologicalProcess-GOA_18.04.2017_00h00	actin cytoskeleton organization	13.442	0.00395976	[ABL1, ABLIM2, ALOX15, ARHGEF10, ARPC1B, ATP2C1, BCAS3, BCL2, CAP2, CAPZA2, CAPZB, CNN2, COBL, CUL3, DAAM1, DAAM2, DIAPH3, DLC1, DLG1, EFNA5, ELN, EPB41, EPB41L2, EPB41L4A, EPHA5, FAT1, FHOD3, FMNL3, FRMD6, GPR65, HCLS1, ITGB5, LDB3, LIMCH1, LIMK1, LLGL1, MAPKAP1, MET, MTOR, MYBPC1, MYH10, MYH14, MYH9, MYOZ2, MYPN, ODAM, PARK2, PCDH15, PDGFRA, PHACTR1, PIK3R1, RAP2A, RDX, ROCK2, SCIN, SDAD1, SIGL…
GO:0030003	GO_BiologicalProcess-GOA_18.04.2017_00h00	cellular cation homeostasis	13.9651	0.00409011	[ABL1, ADCYAP1, ATP2B2, ATP2C1, ATP6V0A2, ATP7B, BCL2, BMP6, BOK, CACNA1A, CALB1, CALCR, CASR, CCL1, CD40, CEMIP, CXCL13, EDN2, FAM155A, GPR20, GPR65, HCRTR2, ITPR2, JPH2, JPH3, KCNMA1, LRRK2, P2RX4, P2RX7, PIK3CB, PKHD1, PRKCB, RAB7A, RYR1, RYR2, RYR3, SLC24A1, SLC24A3, SLC24A4, SLC26A7, SLC4A10, SLC4A4, SLC4A7, SLC4A8, SLC8A1, SLC9A4, SLC9C1, STC1, STIM2, TFRC, TGM2, TM9SF4, TMCO1, TRPM1, TTC7A…
GO:0003012	GO_BiologicalProcess-GOA_18.04.2017_00h00	muscle system process	15.5738	0.00409643	[AKAP9, ATP2B2, CACNA2D1, CTNNA3, DLG1, DOCK4, DSG2, DSP, EDN2, EDNRA, GLRA1, GRIP2, GTF2IRD1, HDAC4, HMCN2, HTR7, IGFBP5, KCNMA1, MTOR, MYBPC1, MYH14, MYOM1, NPNT, P2RX4, PARP1, PDE5A, PKP2, PRKG1, ROCK2, RYR1, RYR2, SCN1A, SLMAP, STAC, STC1, SULF2, SYNM, TBX20]
GO:0048284	GO_BiologicalProcess-GOA_18.04.2017_00h00	organelle fusion	17.0588	0.00415792	[ANKFY1, ANXA2, C2CD4C, DOC2B, GRIK2, OPA1, PARK2, RAB7A, RABGAP1, STX1A, STX2, STX5, SYT1, SYT11, SYT13, SYT2, SYT7, SYTL2, SYTL3, TBC1D10B, TBC1D2B, TBC1D5, TBC1D9B, TBCK, USO1, UVRAG, VAV3, VPS41, VTI1A]
GO:0008217	GO_BiologicalProcess-GOA_18.04.2017_00h00	regulation of blood pressure	19.4444	0.0041592	[ADRB1, AGTRAP, ASIC2, CACNA1B, CORIN, ECE1, EDN2, EDNRA, ENPEP, FSHR, GCH1, GRIP2, ID2, LNPEP, LOC528098, NAV2, NPY, P2RX4, PTGS1, TRHDE, WNK1]
GO:0023061	GO_BiologicalProcess-GOA_18.04.2017_00h00	signal release	14.9826	0.00416128	[ADCYAP1, ASIC1, C2CD4C, CACNA1A, CACNA1B, CADPS2, CLOCK, CPLX4, CSN1S1, DEPTOR, DOC2B, EFNA5, EPHA5, GRIK2, HMGN3, ICA1, INHBA, INS, KCNB1, LEP, LRRK2, NKX3-1, P2RX7, PARK2, PCLO, RAPGEF4, RIMS1, RIMS2, RIMS3, SLC9B2, STX1A, STX2, STXBP1, SYN3, SYT1, SYT11, SYT13, SYT2, SYT7, SYTL2, SYTL3, TFR2, UNC13C]
GO:0005578	GO_CellularComponent-GOA_18.04.2017_00h00	proteinaceous extracellular matrix	15.1852	0.00418075	[ADAMTS12, ADAMTS19, ADAMTS2, ADAMTS20, ADAMTS3, ADAMTS6, ADAMTS7, ADAMTSL1, ADAMTSL2, AMBN, AMTN, ANXA2, CCBE1, COCH, COL28A1, COL6A6, DLG1, EFNA5, ELN, FBLN1, FBN2, FRAS1, HMCN2, LAMA2, LAMC3, LOXL2, LRRC55, MMP20, NAV2, NPNT, OC90, PTPRZ1, RELN, SHH, SPARCL1, SPON1, TIMP2, USH2A, VCAN, WNT16, WNT4]
GO:0055082	GO_BiologicalProcess-GOA_18.04.2017_00h00	cellular chemical homeostasis	13.4298	0.00432256	[ABL1, ADCYAP1, ATP2B2, ATP2C1, ATP6V0A2, ATP7B, BCL2, BMP6, BOK, CACNA1A, CALB1, CALCR, CASR, CCL1, CD40, CEMIP, CXCL13, EDN2, EFNA5, EPHA5, FAM155A, FITM2, FSHR, GPR20, GPR65, HCRTR2, HMGN3, ITPR2, JPH2, JPH3, KCNB1, KCNMA1, LRRK2, P2RX4, P2RX7, PIK3CB, PIK3R1, PKHD1, PRKCB, RAB7A, RYR1, RYR2, RYR3, SESN2, SLC24A1, SLC24A3, SLC24A4, SLC26A7, SLC4A10, SLC4A4, SLC4A7, SLC4A8, SLC8A1, SLC9A4, SLC9…
GO:0045597	GO_BiologicalProcess-GOA_18.04.2017_00h00	positive regulation of cell differentiation	12.8205	0.00447762	[ACVR1B, ADAMTS20, ANKRD54, BCL2, BDNF, BMP5, BMP6, BMP7, BRINP1, BRINP2, BRINP3, CAMK2B, CDON, CMKLR1, CNTN1, CUX2, DAB2, DCSTAMP, DSCAM, EFNA5, FBN2, FGF2, GDPD5, GLIPR2, HCLS1, HOPX, ID2, IL4, INHBA, INS, KDM1A, LEP, LIMK1, LMO3, LOXL2, LRRC7, MAP1B, MAP2K1, MAP3K5, MAPK14, MTOR, NPNT, NTRK2, PARK2, PDE3A, PDE5A, PLCB1, PROM1, RELN, RIMS1, RIMS2, ROBO2, SCARF1, SCIN, SEMA3A, SEMA6A, SHH, SLC9B…
GO:0045646	GO_ImmuneSystemProcess-GOA_18.04.2017_00h00	regulation of erythrocyte differentiation	27.5	0.00453401	[ACVR1B, ANKRD54, B2M, CDK6, GAS2L1, ID2, INHBA, KDM1A, MAPK14, ZFP36L1, ZNF16]
GO:0097035	GO_BiologicalProcess-GOA_18.04.2017_00h00	regulation of membrane lipid distribution	27.5	0.00453401	[ABCA4, ANO3, ANO4, ATP10D, ATP8A1, ATP8B1, ATP8B4, ATP9A, ATP9B, P2RX7, TMEM30A]
GO:0044431	GO_CellularComponent-GOA_18.04.2017_00h00	Golgi apparatus part	13.4454	0.00454804	[ADAM10, AKAP9, ARCN1, ATP2C1, ATP7B, ATP8A1, ATP9A, ATP9B, AZIN2, B4GALT1, BOK, CALN1, CCDC91, CHST11, CHST8, CHST9, CLVS2, CNST, COG1, COG3, COG5, COPE, COPG1, CSN1S1, CSN3, CUL3, CUX1, CUX2, DOPEY2, ENTPD4, FTCD, GALNT1, GALNT13, GALNT14, GALNT15, GALNT3, GALNT7, GALNTL6, GLIPR2, GOLGA5, GOLGA7, ICA1, LLGL1, LRRK2, MAN1A1, MFNG, MGAT4A, NCF4, QSOX1, RAB27B, RAB33B, RNF175, SAR1B, SEC23A, SERIN…
GO:0098588	GO_CellularComponent-GOA_18.04.2017_00h00	bounding membrane of organelle	11.8744	0.00455001	[ADAM10, ANKFY1, ANXA2, ANXA3, ARCN1, ARHGAP1, ARL6, ATP2C1, ATP6V0A2, ATP7B, ATP8A1, AZIN2, B4GALT1, BCL2, BOK, CALN1, CAMK2B, CEMIP, CHST11, CHST8, CHST9, CISD1, CLCN6, COG5, COPE, COPG1, CUL3, CUX1, CUX2, DAO, DCSTAMP, DENND1A, DNAJC5, DNM1, ECE1, ENPEP, ENTPD4, FTCD, GALNT1, GALNT13, GALNT14, GALNT15, GALNT3, GALNT7, GALNTL6, GLIPR2, GNAQ, GOLGA5, GOLGA7, HGSNAT, ICA1, ITPR2, KCNH1, LLGL1, LN…
GO:0019725	GO_BiologicalProcess-GOA_18.04.2017_00h00	cellular homeostasis	12.9758	0.00455852	[ABL1, ADCYAP1, ATP2B2, ATP2C1, ATP6V0A2, ATP7B, BCL2, BMP6, BOK, CACNA1A, CALB1, CALCR, CASR, CCL1, CD40, CEMIP, CXCL13, EDN2, EFNA5, EPHA5, FAM155A, FGGY, FITM2, FSHR, GPR20, GPR65, HCRTR2, HMGN3, ITPR2, JPH2, JPH3, KCNB1, KCNMA1, KRIT1, LRRC8A, LRRK2, NME9, P2RX4, P2RX7, PARK2, PIK3CB, PIK3R1, PKHD1, PRKCB, QSOX1, RAB7A, RYR1, RYR2, RYR3, SESN2, SLC24A1, SLC24A3, SLC24A4, SLC26A7, SLC4A10, SLC…
GO:0032844	GO_BiologicalProcess-GOA_18.04.2017_00h00	regulation of homeostatic process	14.3695	0.00456341	[ABL1, ACVR1B, ANKRD54, B2M, BCL2, BOK, CDK6, CEMIP, CLDN18, CORIN, DCSTAMP, EFNA5, EPHA5, EXOSC10, FSHR, GAS2L1, HMGN3, ID2, INHBA, ITPR2, JPH2, JPH3, KDM1A, KDR, LRRK2, MAPK14, NPC1, NR4A3, P2RX4, P2RX7, PARK2, PARN, PIK3CB, POT1, RORA, RYR1, RYR2, RYR3, SIGLEC15, SLC27A1, SLC9B2, SLMAP, SMG6, TERF1, TFRC, TNKS2, UPF1, ZFP36L1, ZNF16]
GO:0086004	GO_BiologicalProcess-GOA_18.04.2017_00h00	regulation of cardiac muscle cell contraction	34.7826	0.00460879	[AKAP9, CTNNA3, DLG1, DSG2, DSP, PKP2, RYR2, STC1]
GO:0023056	GO_BiologicalProcess-GOA_18.04.2017_00h00	positive regulation of signaling	11.6725	0.00462983	[AAK1, ABL1, ACVR1B, ADAMTS20, ADAMTS3, ADCYAP1, ADRB1, AFAP1L2, AKT3, ALOX15, ANKRD17, ANKRD6, ANXA2, ATF3, ATP2C1, BCL2L11, BLNK, BMP5, BMP6, BMP7, BOK, CALB1, CC2D1A, CCBE1, CCL1, CD40, CDH13, CDH2, CDON, CNTN6, CSN1S1, CTSH, CUX2, DAB2, DKK2, DOC2B, ECE1, EPGN, FAF1, FAS, FBXO18, FBXW7, FGF2, FGFR2, FSHR, GJA1, GLIPR2, GPNMB, GPR20, GPR37, GPR65, GRB10, GRIK2, GRIN2A, HCLS1, IGFBP4, IGFBP5, I…
GO:0051254	GO_BiologicalProcess-GOA_18.04.2017_00h00	positive regulation of RNA metabolic process	11.5798	0.00485728	[AATF, ADCYAP1, AFAP1L2, ARID1A, ARNTL2, ATF3, ATXN7, BANP, BARX2, BCAS3, BCL11B, BMP5, BMP6, BMP7, CASZ1, CD40, CDH13, CDON, CELF4, CHD6, CLOCK, DAB2, E2F8, EBF4, ELF2, ELK3, ELK4, ELL, ERG, ESRRG, ETV6, FGF2, FGFR2, FOSB, FOXI1, FOXK1, FSTL3, FUBP3, GABPB1, GRHL1, HCLS1, HDAC4, HLF, HMGN3, HNRNPLL, HPN, ICE1, ICE2, ID2, IL4, ILF3, INHBA, IRF6, KDM1A, KLF12, KLF5, LBH, LDB2, LGR4, LMO2, LOC61593…
GO:0007215	GO_BiologicalProcess-GOA_18.04.2017_00h00	glutamate receptor signaling pathway	23.3333	0.00515417	[CNIH3, DAGLA, GNAQ, GRIK2, GRIN2A, GRIN2B, GRM3, GRM7, NETO1, PLCB1, RASGRF1, RELN, TRPM1, TRPM3]
GO:0048667	GO_BiologicalProcess-GOA_18.04.2017_00h00	cell morphogenesis involved in neuron differentiation	13.7931	0.00516146	[ABL1, APBB2, ATP2B2, BCL11B, BCL2, BDNF, BMP7, CACNA1A, CAMK2B, CHN1, CNTN3, COL25A1, CRMP1, CTNND2, CUX2, CXCL12, DOCK7, DSCAM, EFNA5, EPHA5, FGFR2, GAP43, ID2, KIF5C, LAMA2, LIMK1, LLGL1, LRRC55, LRRK2, MAP1B, MAP2K1, MYH10, NDEL1, NR4A3, NRCAM, NTNG2, PCDH15, PLXNA4, PTPRM, PTPRZ1, RAP2A, RELN, RNF165, ROBO2, ROBO3, SEMA3A, SEMA6A, SHH, SLIT2, SLIT3, SLITRK1, STXBP1, TLX2, TNFRSF8, UNC5D, WAS…
GO:0044446	GO_CellularComponent-GOA_18.04.2017_00h00	intracellular organelle part	9.85799	0.00516946	[A1CF, AATF, ABCA12, ABL1, ACR, ACSM5, ACSS2, ADAM10, ADD3, AGTRAP, AK2, AK8, AK9, AKAP6, AKAP9, ALAS1, ALKBH2, AMOTL1, ANKFY1, ANKRD11, ANKRD17, ANXA2, ANXA3, APRT, APTX, ARCN1, ARHGAP1, ARHGAP32, ARHGEF10, ARID1A, ARID1B, ARID5A, ARIH2, ARL6, ARNTL2, ARPC1B, ASAP1, ATCAY, ATF3, ATP10D, ATP2C1, ATP5G2, ATP6V0A2, ATP7B, ATP8A1, ATP9A, ATP9B, ATXN7, AZIN2, B4GALT1, BAHCC1, BANP, BARX2, BBS9, BBX, …
GO:0031960	GO_BiologicalProcess-GOA_18.04.2017_00h00	response to corticosteroid	25.5319	0.00517032	[ACSBG1, BCL2, CSN1S1, CSN3, FAS, GOT1, GPR83, MRE11A, SLIT2, SLIT3, SMYD3, ZFP36L1]
GO:0072001	GO_BiologicalProcess-GOA_18.04.2017_00h00	renal system development	15.5844	0.00518258	[BCL2, BCL2L11, BMP6, BMP7, CALB1, CTSH, DLG1, ENPEP, FAT4, FGF2, FGFR2, FRAS1, ID2, IQGAP1, LGR4, LOC528098, LRRK2, NFIA, NKX3-1, NPNT, PAX2, PDGFRA, PKHD1, PLCE1, PROM1, PTCD2, ROBO2, SHH, SLIT2, SPRY1, SULF2, TRAF3IP1, TSC1, WNT4, WT1, ZBTB16]
GO:0048009	GO_BiologicalProcess-GOA_18.04.2017_00h00	insulin-like growth factor receptor signaling pathway	31.0345	0.0052575	[ATXN7, BMP5, GRB10, IGFBP4, IGFBP5, NKX3-1, PIK3R1, PLCB1, POU1F1]
GO:0098900	GO_BiologicalProcess-GOA_18.04.2017_00h00	regulation of action potential	31.0345	0.0052575	[AKAP9, CTNNA3, DLG1, DSG2, DSP, KCNB1, PKP2, RYR2, SLMAP]
GO:0071417	GO_BiologicalProcess-GOA_18.04.2017_00h00	cellular response to organonitrogen compound	14.5631	0.00532408	[AGTRAP, AKAP6, AKAP9, ATP2B2, CDH13, COL16A1, GABRB1, GABRB2, GABRG2, GLRA1, GNG2, GOT1, GRB10, IGFBP5, INS, ITPR2, KCNH1, LRRK2, MTOR, MYH11, NDEL1, NPC1, NR4A3, NTRK2, P2RX4, PARP1, PDE3A, PDGFD, PDGFRA, PIK3R1, PRKCB, PTPRA, RPTOR, RYR1, RYR2, SESN2, SIGLEC15, SLIT2, SORBS1, SPIDR, TSC1, TSHR, UBR1, UMODL1, ZFP36L1]
GO:0022891	GO_MolecularFunction-GOA_18.04.2017_00h00	substrate-specific transmembrane transporter activity	13.0435	0.00554422	[ABCC8, ABCC9, ANKH, ANO4, ANXA2, AQP4, ASIC1, ASIC2, ATP12A, ATP2B2, ATP2C1, ATP5G2, ATP6V0A2, ATP7B, AZIN2, CACNA1A, CACNA1B, CACNA1E, CACNA1I, CACNA2D1, CAPS2, CLCA1, CLCN6, CLIC5, FAM155A, GABRB1, GABRB2, GABRD, GABRG1, GABRG2, GABRR3, GJA1, GJC1, GLRA1, GRIK2, GRIN2A, GRIN2B, GRM7, HPN, ITPR2, JPH2, JPH3, KCNAB1, KCNB1, KCND2, KCNH1, KCNIP2, KCNIP4, KCNJ1, KCNJ10, KCNJ3, KCNK2, KCNK9, KCNMA1…
GO:0061364	GO_BiologicalProcess-GOA_18.04.2017_00h00	apoptotic process involved in luteolysis	100	0.00554643	[ROBO2, SLIT2, SLIT3]
GO:1905940	GO_BiologicalProcess-GOA_18.04.2017_00h00	negative regulation of gonad development	100	0.00554643	[NR5A1, WNT4, ZFPM2]
GO:1903305	GO_BiologicalProcess-GOA_18.04.2017_00h00	regulation of regulated secretory pathway	19.7917	0.00554938	[C2CD4C, CACNA1A, CACNA1I, DOC2B, GRIK2, IL4, LRRK2, RIMS1, RIMS2, RIMS3, STX1A, STXBP1, SYT1, SYT11, SYT13, SYT2, SYT7, SYTL2, SYTL3]
GO:0010632	GO_BiologicalProcess-GOA_18.04.2017_00h00	regulation of epithelial cell migration	17.6056	0.00556707	[AMOTL1, ANXA3, ARSB, BCAS3, CCBE1, CTSH, CXCL13, FGF2, GLIPR2, IL4, KDR, KRIT1, MET, MTOR, P2RX4, PTPRG, PTPRM, PTPRR, RHOB, ROCK2, SEMA3A, SLIT2, STC1, TGFBR2, VASH1]
GO:0005546	GO_MolecularFunction-GOA_18.04.2017_00h00	phosphatidylinositol-4,5-bisphosphate binding	28.5714	0.00557138	[ALOX15, ANXA2, ASAP1, JPH2, KCNJ1, KRIT1, MAPKAP1, PLCB1, SCIN, SYT1, SYT7, SYTL2]
GO:0048545	GO_BiologicalProcess-GOA_18.04.2017_00h00	response to steroid hormone	16.0804	0.00569797	[ACSBG1, ARID1A, BCL2, BMP7, CLOCK, CNOT2, CSN1S1, CSN3, DAB2, DYX1C1, ESRRG, FAS, FSHR, GOT1, GPR83, LBH, LMO3, MRE11A, NKX3-1, NPC1, NR4A3, NR5A1, NR6A1, PADI2, PAQR5, RORA, SLIT2, SLIT3, SMYD3, TAF7, ZFP36L1, ZNF366]
GO:0005244	GO_MolecularFunction-GOA_18.04.2017_00h00	voltage-gated ion channel activity	18.1818	0.00574383	[CACNA1A, CACNA1B, CACNA1E, CACNA1I, CACNA2D1, CLCN6, CLIC5, GRIN2A, GRM7, KCNAB1, KCNB1, KCND2, KCNH1, KCNIP2, KCNIP4, KCNJ1, KCNJ10, KCNJ3, KCNK9, KCNMA1, KCNQ3, KCNQ5, KCNS3, KCNT1, KCNT2, NCS1, RYR1, SCN1A, TMC1, TMC2]
GO:0031325	GO_BiologicalProcess-GOA_18.04.2017_00h00	positive regulation of cellular metabolic process	10.6989	0.00577521	[AATF, ABCD2, ABL1, ACR, ADCYAP1, ADRB1, AFAP1L2, AKAP9, ALOX15, ANKIB1, ANKRD6, ANXA2, ARID1A, ARIH2, ARNTL2, ATF3, ATP2B2, ATXN7, BANP, BARX2, BCAS3, BCL11B, BCL2, BCL2L11, BMP5, BMP6, BMP7, BOK, CAMKK2, CASZ1, CBFA2T3, CCBE1, CCL1, CCNB1, CD40, CDC20B, CDH13, CDH2, CDK5RAP1, CDON, CELF4, CEMIP, CHD6, CLOCK, CSN1S1, CTSH, DAB2, DCUN1D1, DCUN1D5, DIABLO, DLC1, DLG1, DOCK7, DSCAM, E2F8, EBF4, ECE…
GO:0051056	GO_BiologicalProcess-GOA_18.04.2017_00h00	regulation of small GTPase mediated signal transduction	15.8654	0.0059651	[ARHGEF10, ARHGEF3, ARHGEF4, CDON, CHN1, CUL3, DENND1A, DENND4B, DLC1, FARP1, FGD3, FGD5, GARNL3, GPR20, GPR65, INS, MAPKAP1, MCF2L2, MET, PLCE1, PSD3, RALGAPA2, RALGPS1, RAP1GAP2, RASA2, RASAL2, RASGRF1, RELN, SLIT2, SPRY1, TIAM1, TRIO, VAV3]
GO:0015491	GO_MolecularFunction-GOA_18.04.2017_00h00	cation:cation antiporter activity	34.6154	0.00596529	[CAPS2, SLC22A4, SLC24A1, SLC24A3, SLC24A4, SLC8A1, SLC9A4, SLC9B2, SLC9C1]
GO:1902680	GO_BiologicalProcess-GOA_18.04.2017_00h00	positive regulation of RNA biosynthetic process	11.5681	0.00598127	[AATF, ADCYAP1, AFAP1L2, ARID1A, ARNTL2, ATF3, ATXN7, BANP, BARX2, BCAS3, BCL11B, BMP5, BMP6, BMP7, CASZ1, CD40, CDH13, CDON, CHD6, CLOCK, DAB2, E2F8, EBF4, ELF2, ELK3, ELK4, ELL, ERG, ESRRG, ETV6, FGF2, FGFR2, FOSB, FOXI1, FOXK1, FSTL3, FUBP3, GABPB1, GRHL1, HCLS1, HDAC4, HLF, HMGN3, HPN, ICE1, ICE2, ID2, IL4, ILF3, INHBA, IRF6, KDM1A, KLF12, KLF5, LBH, LDB2, LGR4, LMO2, LOC615936, LPIN1, LRP6, …
GO:0000139	GO_CellularComponent-GOA_18.04.2017_00h00	Golgi membrane	14.375	0.00598574	[ADAM10, ARCN1, ATP2C1, ATP7B, ATP8A1, B4GALT1, BOK, CALN1, CHST11, CHST8, CHST9, COG5, COPE, COPG1, CUL3, CUX1, CUX2, ENTPD4, FTCD, GALNT1, GALNT13, GALNT14, GALNT15, GALNT3, GALNT7, GALNTL6, GLIPR2, GOLGA5, GOLGA7, ICA1, LLGL1, MAN1A1, MFNG, MGAT4A, QSOX1, RNF175, SAR1B, SEC23A, SERINC3, STX5, TMCO1, TMED10, TMEM115, TMEM59L, USO1, WBSCR17]
GO:0099106	GO_MolecularFunction-GOA_18.04.2017_00h00	ion channel regulator activity	23.8806	0.00598946	[AKAP9, CRISP1, DLG1, GRM3, GRM7, KCNAB1, KCNIP1, KCNIP2, KCNIP4, KCNMB1, PRKCB, PRKG1, STIM2, STX1A, WNK1, YWHAE]
GO:1905939	GO_BiologicalProcess-GOA_18.04.2017_00h00	regulation of gonad development	42.8571	0.00601923	[CSN1S1, NR5A1, SEMA3A, UMODL1, WNT4, ZFPM2]
GO:0035637	GO_BiologicalProcess-GOA_18.04.2017_00h00	multicellular organismal signaling	19.5876	0.00610214	[AKAP9, CACNA1A, CACNA1I, CACNA2D1, CHRM5, CTNNA3, DSG2, DSP, GJC1, GLRA1, GPR88, GRM7, KCND2, KCNMA1, MYH14, NRCAM, PKP2, RYR2, SCN1A]
GO:0010959	GO_BiologicalProcess-GOA_18.04.2017_00h00	regulation of metal ion transport	15.6682	0.00617845	[ABL1, AKAP6, AKAP9, ATP2B2, B2M, BCL2, BPIFA1, CACNA1B, CACNA2D1, CASR, CEMIP, CNTN1, DLG1, GNB5, JPH2, JPH3, KCNAB1, KCNIP1, KCNIP4, NETO1, OXSR1, P2RX4, P2RX7, RCVRN, RYR2, SLC8A1, SLMAP, STAC, STC1, STIM2, TMC1, TMC2, WWP2, YWHAE]
GO:0035295	GO_BiologicalProcess-GOA_18.04.2017_00h00	tube development	13.1213	0.00649512	[ABCA12, ABL1, ADAMTS12, ADAMTS2, ADAMTSL2, ARID1A, B4GALT1, BCAS3, BCL2, BCL2L11, BMP5, BMP7, CALB1, CCBE1, CLDN18, CTSH, CXCL8, DLG1, EDN2, EDNRA, FAT4, FGF2, FGFR2, GJA1, HOPX, ID2, IGFBP5, LGR4, LIPA, LOC528098, LRP6, MAP2K1, MET, NFIA, NKX3-1, NPNT, NR4A3, NRARP, PAX2, PAX7, PDGFRA, PHF14, PROM1, RHOB, ROBO2, RYR2, SALL4, SDC4, SHH, SLC23A2, SLIT2, SOX10, SPRY1, SRSF6, SSBP3, STK3, STK4, TBX…
GO:0010647	GO_BiologicalProcess-GOA_18.04.2017_00h00	positive regulation of cell communication	11.5688	0.00662233	[AAK1, ABL1, ACVR1B, ADAMTS20, ADAMTS3, ADCYAP1, ADRB1, AFAP1L2, AKT3, ALOX15, ANKRD17, ANKRD6, ATF3, ATP2C1, BCL2L11, BLNK, BMP5, BMP6, BMP7, BOK, CALB1, CC2D1A, CCBE1, CCL1, CD40, CDH13, CDH2, CDON, CNTN6, CSN1S1, CTSH, CUX2, DAB2, DKK2, DOC2B, EPGN, FAF1, FAS, FBXO18, FBXW7, FGF2, FGFR2, FSHR, GJA1, GLIPR2, GPNMB, GPR20, GPR37, GPR65, GRB10, GRIK2, GRIN2A, HCLS1, IGFBP4, IGFBP5, IL1R1, IL21, I…
GO:0030863	GO_CellularComponent-GOA_18.04.2017_00h00	cortical cytoskeleton	22.5806	0.00671595	[CAP2, CAPZA2, CAPZB, CDH2, DLC1, EPB41, LLGL1, MAEA, MYH9, RDX, SELE, SLC2A1, SPTBN1, WASL]
GO:0035725	GO_BiologicalProcess-GOA_18.04.2017_00h00	sodium ion transmembrane transport	18.5841	0.00673155	[ASIC1, ASIC2, BPIFA1, CACNA1I, CAPS2, GRIK2, NETO1, PKD2L1, SCN1A, SLC13A1, SLC17A1, SLC23A2, SLC24A1, SLC24A3, SLC24A4, SLC4A4, SLC8A1, SLC9A4, SLC9B2, SLC9C1, SLMAP]
KEGG:04014	KEGG_28.04.2017	Ras signaling pathway	15.1639	0.00683652	[ABL1, AKT3, BRAP, EFNA2, EFNA5, EXOC2, FGF2, FGF22, FGF5, FGFR2, GNB5, GNG2, GNG4, GNG7, GRIN2A, GRIN2B, HTR7, INS, KDR, KSR2, MAP2K1, MAPK10, MET, PAK2, PDGFD, PDGFRA, PIK3CB, PIK3R1, PLCE1, PRKCB, RAPGEF5, RASA2, RASAL2, RASGRF1, RRAS2, STK4, TIAM1]
GO:0033993	GO_BiologicalProcess-GOA_18.04.2017_00h00	response to lipid	13.1687	0.00689704	[ABL1, ACSBG1, ADNP2, ARID1A, BCL2, BMP6, BMP7, BRINP1, BRINP2, BRINP3, CD40, CD96, CDK6, CDKN2D, CLOCK, CNOT2, CSN1S1, CSN3, CTSH, CXCL13, CXCL8, DAB2, DYX1C1, EFNA5, EPHA5, ESRRG, FAS, FSHR, GCH1, GNG2, GOT1, GPR83, INS, LBH, LMO3, LRP6, LY86, MAPK14, MRE11A, NKX3-1, NPC1, NR4A3, NR5A1, NR6A1, P2RX7, PADI2, PAQR5, PDE4B, PPBP, ROCK2, RORA, SLIT2, SLIT3, SMYD3, TAF7, TGFBR2, TGFBR3, TICAM2, TNFR…
GO:0098802	GO_CellularComponent-GOA_18.04.2017_00h00	plasma membrane receptor complex	17.2414	0.00716069	[ABHD6, ACVR1B, B2M, CD40, DAB2, DIABLO, DLG1, GABBR2, GRIK2, GRIN2A, GRIN2B, IL6R, ITGA11, ITGA2, ITGA2B, ITGB5, MYH9, NPNT, OLFM3, SACM1L, SKAP1, TFR2, TFRC, TLR6, VWC2L]
GO:0050801	GO_BiologicalProcess-GOA_18.04.2017_00h00	ion homeostasis	13.0097	0.00726184	[ABL1, ADCYAP1, ATP12A, ATP2B2, ATP2C1, ATP6V0A2, ATP7B, B2M, BCL2, BMP6, BOK, CACNA1A, CALB1, CALCR, CAPS2, CASR, CCL1, CD40, CEMIP, CORIN, CUTC, CXCL13, EDN2, FAM155A, GOT1, GPR20, GPR65, HCRTR2, ITPR2, JPH2, JPH3, KCNJ10, KCNMA1, KDR, LRRK2, P2RX4, P2RX7, PIK3CB, PKHD1, PRKCB, RAB7A, RYR1, RYR2, RYR3, SLC24A1, SLC24A3, SLC24A4, SLC26A7, SLC4A10, SLC4A4, SLC4A7, SLC4A8, SLC8A1, SLC9A4, SLC9C1, …
KEGG:04911	KEGG_28.04.2017	Insulin secretion	20.2381	0.00734322	[ABCC8, ADCY2, ADCYAP1, CAMK2B, GNAQ, INS, KCNMA1, KCNMB1, PCLO, PLCB1, PLCB4, PRKCB, RAPGEF4, RIMS2, RYR2, SLC2A1, STX1A]
GO:0009887	GO_BiologicalProcess-GOA_18.04.2017_00h00	animal organ morphogenesis	12.1762	0.00736954	[ABL1, AKT3, AMBN, AMTN, ANKRD11, ANKRD6, ARID1A, ARL6, ATP2B2, B4GALT1, BARX2, BCL11B, BCL2, BCL2L11, BMP5, BMP6, BMP7, CALB1, CDH2, CDON, CHST11, CTSH, CUL3, DAB2, DLG1, DSCAM, DSP, ERG, FAT4, FBN2, FGF2, FGFR2, FOXI1, FRAS1, GJA1, HPN, ID2, IFITM5, IGFBP5, INHBA, LGR4, LRP6, LRRK2, MAP2K1, MAPK14, MMP20, MTOR, MYO15A, NKX3-1, NPNT, NR4A3, NTRK2, ODAM, P2RX7, PAX1, PAX2, PAX5, PAX7, PCDH15, PDE…
GO:0045184	GO_BiologicalProcess-GOA_18.04.2017_00h00	establishment of protein localization	11.2202	0.00738928	[ABL1, ADCYAP1, ANK3, AP3M2, ARCN1, ARF3, ARHGAP1, ARIH2, ARL6, ATP9B, BCAS3, BMP6, CABP1, CASP4, CD40, CDH2, CEMIP, CLOCK, CNST, COG3, COG5, COPE, COPG1, COX18, CUBN, DAB2, DDX25, DEPTOR, DLG1, DOC2B, DYNC2LI1, DYNLL1, EFNA5, EFR3B, ELMOD1, EPHA5, FAF1, FBXO7, FBXW7, FRAS1, GNAQ, GOLGA7, GPR26, HCLS1, HMGN3, HOOK3, ICA1, ICE1, IFT81, IL1R2, IMMP2L, INS, KCNB1, KPNA2, LCP2, LEP, LGR4, LLGL1, LOC5…
GO:0051146	GO_BiologicalProcess-GOA_18.04.2017_00h00	striated muscle cell differentiation	15.8974	0.00767744	[ARID1A, BARX2, BCL2, CAPZB, CDH2, CDON, FHOD3, HDAC4, HOPX, IGFBP5, IL4, LDB3, MAPK14, MTOR, MYBPC1, MYH10, MYH11, MYH9, MYO18B, MYOZ2, MYPN, PDGFRA, PTCD2, RYR1, SHH, SKI, SMYD3, SOX6, TANC1, TMEM8C, TSC1]
GO:0060828	GO_BiologicalProcess-GOA_18.04.2017_00h00	regulation of canonical Wnt signaling pathway	16.8831	0.00767815	[AES, ANKRD6, BICC1, CDH2, CTNND2, DAB2, DKK2, FGF2, FGFR2, LGR4, LIMD1, LRP6, LRRK1, LRRK2, MAPK14, NRARP, PARK2, RNF220, ROR2, SHH, SOX10, STK3, STK4, SULF2, TNKS2, WNT4]
GO:0030048	GO_BiologicalProcess-GOA_18.04.2017_00h00	actin filament-based movement	21.4286	0.00767923	[AKAP9, CACNA2D1, CTNNA3, DLG1, DSG2, DSP, FRMD6, MYH10, MYH14, MYH9, PKP2, RYR2, SCN1A, STC1, SYNE2]
GO:1902531	GO_BiologicalProcess-GOA_18.04.2017_00h00	regulation of intracellular signal transduction	11.3547	0.00770485	[ABL1, ADCYAP1, ADRB1, AKAP7, AKT3, ALOX15, ANKRD17, ANKRD54, ANKRD6, ARHGEF10, ARHGEF3, ARHGEF4, ATF3, ATP2B2, ATP2C1, BCL2, BMP5, BMP6, BMP7, BOK, CAPZB, CC2D1A, CCL1, CD40, CDH13, CDH2, CDKN2D, CDON, CHN1, CMKLR1, CUL3, DENND1A, DENND4B, DEPTOR, DLC1, DLG1, DUSP18, ELP2, EPGN, FAF1, FARP1, FAS, FBLN1, FBXO18, FBXW7, FGD3, FGD5, FGF2, FGFR2, FSHR, GARNL3, GJA1, GLIPR2, GPNMB, GPR20, GPR37, GPR6…
GO:0019205	GO_MolecularFunction-GOA_18.04.2017_00h00	nucleobase-containing compound kinase activity	28.9474	0.00770987	[AK2, AK8, AK9, CLP1, CMPK1, DCK, DLG1, DTYMK, N4BP2, NME9, RAD50]
GO:0007169	GO_BiologicalProcess-GOA_18.04.2017_00h00	transmembrane receptor protein tyrosine kinase signaling pathway	13.2743	0.0077591	[ABL1, ADAMTS12, ADAMTS3, AFAP1L2, ATXN7, BDNF, BLNK, BMP5, BTC, CBLB, CCBE1, CDH13, CHN1, CLNK, EFNA2, EFNA5, EPGN, EPHA5, EPHA6, EPHB4, EREG, FAT4, FBXW7, FGF2, FGF22, FGF5, FGFR2, FSHR, GRB10, IGFBP4, IGFBP5, IQGAP1, KDR, LCP2, MAPK14, MET, NDEL1, NKX3-1, NTRK2, PDGFD, PDGFRA, PHF14, PIK3R1, PLAT, PLCB1, POU1F1, PRKCB, PTPRA, PTPRR, RAB7A, ROR2, SORBS1, SPRY1, SULF2, TCF4, TSC1, WASF1, WNT4, Y…
GO:2000241	GO_BiologicalProcess-GOA_18.04.2017_00h00	regulation of reproductive process	18.2609	0.00805022	[ACVR1B, B4GALT1, BMP7, CRISP1, CSN1S1, FGFR2, GLRA1, INHBA, NKX3-1, NR5A1, PDE3A, PDE5A, PLCB1, SEMA3A, SHH, STK3, STK4, TOPAZ1, UMODL1, WNT4, ZFPM2]
GO:1905114	GO_BiologicalProcess-GOA_18.04.2017_00h00	cell surface receptor signaling pathway involved in cell-cell signaling	13.7466	0.00819446	[ABL1, AES, AMOTL1, ANKRD6, ARL6, BICC1, CDH2, CELF4, CSNK1G1, CTNND2, CUL3, CUX2, DAB2, DKK2, FGF2, FGFR2, GLRA1, GRB10, GRIK2, GRIN2A, GRIN2B, LGR4, LIMD1, LRP6, LRRK1, LRRK2, MAPK14, MESDC2, NETO1, NLK, NRARP, P2RX4, P2RX7, PARK2, PTPRU, RELN, RNF220, RNF43, ROR2, RYR2, SHH, SOX10, STK3, STK4, STX1A, SULF2, TLE4, TNKS2, WNT16, WNT4, WWOX]
GO:0016323	GO_CellularComponent-GOA_18.04.2017_00h00	basolateral plasma membrane	17.8862	0.008225	[ANK3, ANXA2, AQP4, ATP12A, ATP7B, B4GALT1, CDH2, DLG1, DSP, KCNJ10, MET, MYO1D, SLC22A6, SLC23A2, SLC26A7, SLC2A1, SLC4A10, SLC4A4, SLC9B2, STX2, TFRC, TSHR]
KEGG:04723	KEGG_28.04.2017	Retrograde endocannabinoid signaling	16.7742	0.00827063	[ABHD6, ADCY2, CACNA1A, CACNA1B, DAGLA, GABRB1, GABRB2, GABRD, GABRG1, GABRG2, GABRR3, GNAQ, GNB5, GNG2, GNG4, GNG7, ITPR2, KCNJ3, MAPK10, MAPK14, NDUFB4, NDUFV3, PLCB1, PLCB4, PRKCB, RIMS1]
GO:1902936	GO_MolecularFunction-GOA_18.04.2017_00h00	phosphatidylinositol bisphosphate binding	23.8095	0.00838071	[ALOX15, ANXA2, ASAP1, CLVS2, JPH2, KCNH1, KCNJ1, KRIT1, MAPKAP1, PLCB1, SCIN, SYT1, SYT7, SYTL2, ZFYVE1]
GO:0007010	GO_BiologicalProcess-GOA_18.04.2017_00h00	cytoskeleton organization	11.7108	0.00852634	[ABL1, ABLIM2, AFAP1, AKAP9, ALOX15, ANK3, ARHGEF10, ARPC1B, ATP2C1, ATXN7, BCAS3, BCL2, CAMSAP1, CAP2, CAPZA2, CAPZB, CCNB1, CNN2, CNTLN, COBL, CRMP1, CUL3, DAAM1, DAAM2, DIAPH3, DLC1, DLG1, DOCK7, DSP, DST, DYX1C1, EFNA5, ELN, EML1, EPB41, EPB41L2, EPB41L4A, EPHA5, FAT1, FHOD3, FITM2, FMNL3, FRMD6, GAS2L1, GPR65, HCLS1, HDGFRP3, HOOK3, HYDIN, ITGB5, LDB3, LIMCH1, LIMD1, LIMK1, LLGL1, LOC531974,…
GO:0044428	GO_CellularComponent-GOA_18.04.2017_00h00	nuclear part	10.2978	0.00854666	[A1CF, AATF, ABL1, ACSS2, ADD3, AGTRAP, AK9, AKAP6, ALAS1, ALKBH2, AMOTL1, ANKRD11, ANKRD17, APRT, APTX, ARHGAP32, ARID1A, ARID1B, ARID5A, ARIH2, ARNTL2, ATF3, ATP10D, ATXN7, BAHCC1, BANP, BARX2, BBX, BCAS3, BCL2, BDNF, BRAP, CADPS2, CASZ1, CBFA2T3, CBLB, CBX2, CBX4, CC2D1A, CCDC91, CCNB1, CDK6, CDKN2D, CENPC, CEP170, CHD1L, CHD5, CHD6, CLOCK, CLP1, CMPK1, CMTM8, CNTLN, COG5, COMMD8, COPE, CORIN,…
GO:0030099	GO_ImmuneSystemProcess-GOA_18.04.2017_00h00	myeloid cell differentiation	14.5985	0.00856443	[ACVR1B, ANKRD54, ANXA2, B2M, CALCR, CBFA2T3, CDK6, CLDN18, DCSTAMP, EFNA2, FAS, FSHR, FSTL3, GAS2L1, HCLS1, ID2, IL4, INHBA, KDM1A, KMT2E, LEP, LRRK1, MAEA, MAPK14, MB, MEIS2, MTOR, MYH9, PIK3R1, SCIN, SH3PXD2A, SIGLEC15, SLC9B2, SOX6, TFRC, TGFBR2, ZBTB16, ZBTB46, ZFP36L1, ZNF16]
GO:0045893	GO_BiologicalProcess-GOA_18.04.2017_00h00	positive regulation of transcription, DNA-templated	11.4458	0.00880345	[AATF, ADCYAP1, AFAP1L2, ARID1A, ARNTL2, ATF3, ATXN7, BANP, BARX2, BCAS3, BCL11B, BMP5, BMP6, BMP7, CASZ1, CD40, CDH13, CDON, CHD6, CLOCK, DAB2, E2F8, EBF4, ELF2, ELK3, ELK4, ELL, ERG, ESRRG, ETV6, FGF2, FGFR2, FOSB, FOXI1, FOXK1, FSTL3, FUBP3, GABPB1, GRHL1, HCLS1, HDAC4, HLF, HMGN3, ICE1, ICE2, ID2, IL4, ILF3, INHBA, IRF6, KDM1A, KLF12, KLF5, LBH, LDB2, LGR4, LMO2, LOC615936, LPIN1, LRP6, MAML2…
GO:0005543	GO_MolecularFunction-GOA_18.04.2017_00h00	phospholipid binding	15.3595	0.0088229	[ALOX15, AMPH, ANKFY1, ANXA2, ANXA3, ARAP2, ARHGAP32, ARL6, ASAP1, ATP8B1, C2CD4C, CLVS2, DENND1A, DOC2B, EPB41, IQGAP1, ITPR2, JPH2, KCNH1, KCNJ1, KRIT1, MAPKAP1, MYO10, NCF4, NR5A1, PLCB1, RNF34, RPS6KC1, SBF2, SCIN, SH3PXD2A, SNX15, SNX16, SNX29, SPTBN1, SYT1, SYT11, SYT13, SYT2, SYT7, SYTL2, SYTL3, TICAM2, TULP3, ZFYVE1, ZFYVE28, ZFYVE9]
GO:0010648	GO_BiologicalProcess-GOA_18.04.2017_00h00	negative regulation of cell communication	11.8436	0.00887816	[ABHD6, ABL1, ADAMTS12, ADAMTSL2, AES, ANKRD6, ASIC1, ATF3, ATP2B2, ATXN7, BCL2, BICC1, BMP5, BMP7, BOK, BPIFB1, BRAP, CBLB, CDH2, CDKN2D, CELF4, CHST11, CLOCK, CNOT2, CUL3, CXCL8, DAB2, DEPTOR, DKK2, DLC1, DLG1, DUSP18, EYA2, FAF1, FBLN1, FBN2, FST, FSTL3, GDPD5, GLRA1, GRB10, HIPK3, IGFBP5, IL1R2, IL4, KCNB1, KDM1A, LBH, LEP, LGR4, LIMD1, LMO3, LRRC15, LRRK2, LRRTM3, MAPK14, MAPKAP1, MET, NKX3-…
GO:0016049	GO_BiologicalProcess-GOA_18.04.2017_00h00	cell growth	14.0244	0.00890228	[ABL1, ACVR1B, ADAM10, ADNP2, ALOX15, APBB2, ARIH2, BCL2, BDNF, CACNA1A, CDKN2D, DCBLD2, DCSTAMP, DSCAM, EFNA5, GAS2L1, GJA1, GNG4, HPN, IGFBP4, IGFBP5, IGFBP7, INHBA, IQGAP1, KDM1A, LIMK1, MAP1B, MTOR, NDEL1, PARK2, PLXNA4, RERG, RIMS1, RIMS2, RPTOR, SEMA3A, SESN2, SH3GL2, SLIT2, SLIT3, SMARCA2, SYT1, SYT2, TBCK, TGFBR2, WASF1]
GO:0007009	GO_BiologicalProcess-GOA_18.04.2017_00h00	plasma membrane organization	15	0.00890247	[ABCA12, ANK3, ANO3, ANO4, ARL6, ASAP1, CDH2, CNST, DAB2, DLG1, EFR3B, FAT4, GOLGA7, GPR158, LRP6, LRRC15, MYH10, NSG1, P2RX7, PIK3R1, PKP2, RAP2A, RDX, ROCK2, SKAP1, SLMAP, SPTBN1, STX2, STXBP1, SYT11, SYT7, SYTL2, TSPAN5, TTC7A, WASL, WNT4]
GO:0008016	GO_BiologicalProcess-GOA_18.04.2017_00h00	regulation of heart contraction	17.7419	0.00890571	[ADRB1, AKAP9, ATP2B2, CACNA1B, CACNA2D1, CTNNA3, DLG1, DSG2, DSP, EDN2, GCH1, GJA1, GJC1, HDAC4, HOPX, P2RX4, PDE5A, PKP2, RYR2, SEMA3A, SLC8A1, STC1]
GO:0060047	GO_BiologicalProcess-GOA_18.04.2017_00h00	heart contraction	16.8919	0.00892638	[ADRB1, AKAP9, ATP2B2, CACNA1B, CACNA2D1, CTNNA3, DLG1, DSG2, DSP, EDN2, GCH1, GJA1, GJC1, HDAC4, HOPX, MTOR, P2RX4, PDE5A, PKP2, RYR2, SCN1A, SEMA3A, SGCD, SLC8A1, STC1]
GO:0022890	GO_MolecularFunction-GOA_18.04.2017_00h00	inorganic cation transmembrane transporter activity	14.0496	0.00903865	[ABCC8, ABCC9, ANXA2, ASIC1, ASIC2, ATP12A, ATP2B2, ATP2C1, ATP5G2, ATP6V0A2, ATP7B, CACNA1A, CACNA1B, CACNA1E, CACNA1I, CACNA2D1, CAPS2, FAM155A, GRIK2, GRIN2A, GRM7, HPN, ITPR2, JPH2, JPH3, KCNAB1, KCNB1, KCND2, KCNH1, KCNIP2, KCNIP4, KCNJ1, KCNJ10, KCNJ3, KCNK2, KCNK9, KCNMA1, KCNMB1, KCNQ3, KCNQ5, KCNS3, KCNT1, KCNT2, LRRC52, NCS1, NIPAL1, PKD2L1, RYR1, RYR2, RYR3, SCN1A, SLC13A1, SLC17A1, SL…
GO:0023057	GO_BiologicalProcess-GOA_18.04.2017_00h00	negative regulation of signaling	11.8172	0.00939061	[ABHD6, ABL1, ADAMTS12, ADAMTSL2, AES, ANKRD6, ASIC1, ATF3, ATP2B2, ATXN7, BCL2, BICC1, BMP5, BMP7, BOK, BPIFB1, BRAP, CBLB, CDH2, CDKN2D, CELF4, CHST11, CLOCK, CNOT2, CUL3, CXCL8, DAB2, DEPTOR, DKK2, DLC1, DLG1, DUSP18, EYA2, FAF1, FBLN1, FBN2, FST, FSTL3, GDPD5, GLRA1, GRB10, HIPK3, IGFBP5, IL1R2, IL4, KCNB1, KDM1A, LBH, LEP, LGR4, LIMD1, LMO3, LRRC15, LRRK2, LRRTM3, MAPK14, MAPKAP1, MET, NKX3-…
GO:0051173	GO_BiologicalProcess-GOA_18.04.2017_00h00	positive regulation of nitrogen compound metabolic process	10.625	0.00943008	[AATF, ABL1, ACR, ADCYAP1, ADRB1, AFAP1L2, AKAP9, ALOX15, ANKIB1, ANKRD6, ARID1A, ARIH2, ARNTL2, ATF3, ATP2B2, ATXN7, BANP, BARX2, BCAS3, BCL11B, BCL2, BCL2L11, BMP5, BMP6, BMP7, BOK, CAMKK2, CASZ1, CBFA2T3, CCBE1, CCL1, CCNB1, CD40, CDC20B, CDH13, CDH2, CDK5RAP1, CDON, CELF4, CEMIP, CHD6, CLOCK, CTSH, DAB2, DCUN1D1, DCUN1D5, DIABLO, DLC1, DLG1, DOCK7, E2F8, EBF4, EFNA5, ELAVL1, ELF2, ELK3, ELK4,…
GO:0072359	GO_BiologicalProcess-GOA_18.04.2017_00h00	circulatory system development	12.1585	0.0095439	[ABL1, ADAMTS6, ALOX15, ANKRD17, ANXA2, ANXA3, ARID1A, B4GALT1, BICC1, BMP5, BMP7, CCBE1, CDH13, CDH2, CTSH, CXCL8, DNAH11, DSG2, DSP, E2F8, ECE1, EDNRA, ELK3, ENPEP, EPGN, EPHB4, ERG, FAT4, FGF2, FGFR2, FHOD3, GJA1, GJC1, GNAQ, HOPX, ID2, IMMP2L, JPH2, KDR, KRIT1, LEP, LOC528098, LOXL2, LRP6, MAP2K1, MAPK14, MB, MTOR, MYH10, MYH11, MYH9, MYO18B, MYPN, NKX3-1, NRARP, NRCAM, NTRK2, PDGFRA, PIK3CB,…
GO:0055065	GO_BiologicalProcess-GOA_18.04.2017_00h00	metal ion homeostasis	13.486	0.00972535	[ABL1, ADCYAP1, ATP12A, ATP2B2, ATP2C1, ATP7B, B2M, BCL2, BMP6, BOK, CACNA1A, CALB1, CALCR, CAPS2, CASR, CCL1, CD40, CEMIP, CORIN, CUTC, CXCL13, EDN2, FAM155A, GPR20, GPR65, HCRTR2, ITPR2, JPH2, JPH3, KCNJ10, KCNMA1, P2RX4, P2RX7, PIK3CB, PKHD1, PRKCB, RYR1, RYR2, RYR3, SLC24A1, SLC24A3, SLC24A4, SLC8A1, STC1, STIM2, TFR2, TFRC, TGM2, TMCO1, TMTC2, TRPM1, TTC7A, YWHAE]
GO:1904019	GO_BiologicalProcess-GOA_18.04.2017_00h00	epithelial cell apoptotic process	21.5385	0.00977268	[ABL1, BOK, CD40, E2F2, FAS, IL4, KDR, KRIT1, RYR2, STK3, STK4, TGFBR2, TNIP2, ZFP36L1]
GO:0007409	GO_BiologicalProcess-GOA_18.04.2017_00h00	axonogenesis	13.9394	0.00987545	[ABL1, APBB2, BCL11B, BCL2, BDNF, BMP7, CACNA1A, CHN1, CNTN3, COL25A1, CRMP1, CXCL12, DOCK7, DSCAM, EFNA5, EPHA5, FGFR2, GAP43, KIF5C, LAMA2, LIMK1, LLGL1, LRRC55, MAP1B, MAP2K1, MYH10, NDEL1, NR4A3, NRCAM, NTNG2, PLXNA4, PTPRM, PTPRZ1, RELN, RNF165, ROBO2, ROBO3, SEMA3A, SEMA6A, SHH, SLIT2, SLIT3, SLITRK1, STXBP1, TNFRSF8, UNC5D]
GO:0005219	GO_MolecularFunction-GOA_18.04.2017_00h00	ryanodine-sensitive calcium-release channel activity	100	0.00990222	[RYR1, RYR2, RYR3]
GO:0070382	GO_CellularComponent-GOA_18.04.2017_00h00	exocytic vesicle	19.5402	0.0100437	[DNAJC5, DOC2B, GRIN2A, LRRK2, NDEL1, PDE4B, RAB3B, STX1A, STX2, SV2C, SYN3, SYPL1, SYT1, SYT2, SYT7, SYTL2, SYTL3]
GO:0098609	GO_BiologicalProcess-GOA_18.04.2017_00h00	cell-cell adhesion	12.6095	0.0101018	[ABL1, ADGRL1, ALOX15, ANXA2, ATP2C1, BCL2, BMP5, BMP7, CADM2, CD200, CDH13, CDH18, CDH2, CLEC4G, CTNNA3, CTNND2, CXCL13, DLG1, DSC1, DSC3, DSG2, DSP, DTX1, EFNA5, FAT1, FAT3, FAT4, FSTL3, GPNMB, HHLA2, IL21, IL4, ITGB5, KIFAP3, LEP, MAD1L1, MADCAM1, MALT1, MEGF10, METAP1, MYH9, MYO10, NPNT, NR4A3, NRARP, NRCAM, PCDH15, PCDH7, PCDHGA2, PCDHGA7, PDE5A, PDLIM5, PIK3CB, PKP2, PODXL2, PRKG1, PTPRM, P…
GO:0048878	GO_BiologicalProcess-GOA_18.04.2017_00h00	chemical homeostasis	12.1253	0.010137	[ABCA12, ABL1, ADCYAP1, ALOX15, AQP4, ATP12A, ATP2B2, ATP2C1, ATP6V0A2, ATP7B, B2M, BCL2, BMP6, BOK, BPIFA1, CACNA1A, CALB1, CALCR, CAPS2, CASR, CCL1, CD40, CEMIP, CORIN, CSMD1, CTSH, CUTC, CXCL13, EDN2, EFNA5, EPHA5, FAM155A, FITM2, FSHR, G6PC, GOT1, GPR20, GPR65, GRHL1, HCRTR2, HMGN3, IGFBP5, ITPR2, JPH2, JPH3, KCNB1, KCNJ10, KCNMA1, KDR, LEP, LRRK2, MET, NPC1, P2RX4, P2RX7, PIK3CB, PIK3R1, PKH…
GO:0051588	GO_BiologicalProcess-GOA_18.04.2017_00h00	regulation of neurotransmitter transport	24.4444	0.0102998	[ASIC1, CACNA1A, CPLX4, GRIK2, LRRK2, PARK2, RAB3B, RIMS1, RIMS2, RIMS3, STX1A]
GO:0010256	GO_BiologicalProcess-GOA_18.04.2017_00h00	endomembrane system organization	13.2701	0.0103345	[ABCA12, ANK3, ANO3, ANO4, ARHGAP21, ARL6, ASAP1, ATL2, ATP8B1, ATP8B4, BCAS3, CDH2, CNST, COG3, DAB2, DLG1, DNM1, EFR3B, FAT4, GOLGA5, GOLGA7, GPR158, HOOK3, LMAN1, LRP6, LRRC15, LRRK2, MYH10, NSG1, P2RX7, PARK2, PIK3R1, PKP2, RAB33B, RAP2A, RDX, ROCK2, SKAP1, SLMAP, SPTBN1, STX18, STX2, STX5, STXBP1, SYNE1, SYNE2, SYT11, SYT7, SYTL2, TMED10, TMEM127, TSPAN5, TTC7A, USO1, WASL, WNT4]
GO:0005829	GO_CellularComponent-GOA_18.04.2017_00h00	cytosol	10.4706	0.0104439	[ABCA12, ABL1, ACSS2, ACVR1B, ADCY2, AFAP1, AFAP1L2, AGTRAP, AHSA1, AKAP7, ALAS1, ALOX15, ANKFY1, ANKRD11, ANXA2, ANXA3, APRT, ARHGEF10, ARID1B, ARL6, ARPC1B, ASNS, ATXN7, AZIN2, B2M, BARX2, BBX, BCL2, BLVRA, BRAP, BTBD1, C2CD2, CALB1, CAMKK2, CASP4, CASZ1, CBLB, CC2D1A, CCNB1, CDK6, CDKN2D, CENPC, CEP170, CHCHD6, CHD1L, CHD5, CLP1, CNOT2, CNTLN, COG5, COMMD8, COPG1, CRMP1, CRYZ, CRYZL1, CSNK1G1,…
GO:0045944	GO_BiologicalProcess-GOA_18.04.2017_00h00	positive regulation of transcription from RNA polymerase II promoter	11.7453	0.0104484	[AATF, ADCYAP1, ARNTL2, ATF3, ATXN7, BARX2, BCAS3, BCL11B, BMP5, BMP6, BMP7, CD40, CDH13, CDON, CHD6, CLOCK, E2F8, EBF4, ELK3, ELK4, ELL, ERG, ESRRG, ETV6, FGF2, FGFR2, FOSB, FOXI1, FSTL3, FUBP3, GABPB1, GRHL1, HCLS1, HDAC4, HLF, HMGN3, IL4, INHBA, KDM1A, KLF12, KLF5, LDB2, LMO2, LOC615936, LPIN1, LRP6, MAML2, MAPK14, MED12L, MEIS2, MEOX1, MET, MKL2, MYO6, NCOA2, NFAT5, NFIA, NFYC, NKX3-1, NOBOX,…
KEGG:04015	KEGG_28.04.2017	Rap1 signaling pathway	15.2074	0.0104521	[ADCY2, AKT3, DOCK4, EFNA2, EFNA5, FGF2, FGF22, FGF5, FGFR2, GNAQ, GRIN2A, GRIN2B, INS, ITGA2B, KDR, KRIT1, LCP2, MAP2K1, MAPK14, MET, PDGFD, PDGFRA, PIK3CB, PIK3R1, PLCB1, PLCB4, PLCE1, PRKCB, RAPGEF4, RAPGEF5, SKAP1, TIAM1, TLN2]
GO:0007216	GO_BiologicalProcess-GOA_18.04.2017_00h00	G-protein coupled glutamate receptor signaling pathway	45.4545	0.0104815	[DAGLA, GRM3, GRM7, TRPM1, TRPM3]
GO:0016339	GO_BiologicalProcess-GOA_18.04.2017_00h00	calcium-dependent cell-cell adhesion via plasma membrane cell adhesion molecules	45.4545	0.0104815	[ATP2C1, CDH13, CDH2, DSC1, KIFAP3]
GO:0032352	GO_BiologicalProcess-GOA_18.04.2017_00h00	positive regulation of hormone metabolic process	45.4545	0.0104815	[BMP6, CSN1S1, HPN, KDM1A, WNT4]
GO:0019932	GO_BiologicalProcess-GOA_18.04.2017_00h00	second-messenger-mediated signaling	16.3522	0.0109746	[ADCYAP1, ADGRL1, ADRB1, ATP2B2, CAMKK2, CDH13, CMKLR1, DEPTOR, EDN2, GUCY1B3, HDAC4, ITPR2, JPH2, JPH3, KDR, KSR2, LRRK2, NFAT5, P2RX4, PCLO, PDE10A, PDE3A, PRKG1, RAPGEF4, RCAN2, RYR2]
GO:0031981	GO_CellularComponent-GOA_18.04.2017_00h00	nuclear lumen	10.352	0.0110105	[A1CF, AATF, ABL1, ACSS2, ADD3, AGTRAP, AK9, ALAS1, ALKBH2, ANKRD11, APRT, APTX, ARHGAP32, ARID1A, ARID1B, ARID5A, ARIH2, ARNTL2, ATF3, ATP10D, ATXN7, BAHCC1, BANP, BARX2, BBX, BCAS3, BCL2, BDNF, CADPS2, CASZ1, CBFA2T3, CBLB, CBX2, CBX4, CC2D1A, CCDC91, CCNB1, CDK6, CDKN2D, CENPC, CHD1L, CHD5, CHD6, CLOCK, CLP1, CMPK1, CMTM8, CNTLN, COG5, COMMD8, COPE, CORIN, CRBN, CTNNBL1, CUTC, CUX1, DAB2, DAP3…
GO:0032354	GO_BiologicalProcess-GOA_18.04.2017_00h00	response to follicle-stimulating hormone	57.1429	0.0111234	[EFNA5, EPHA5, FSHR, TGFBR3]
GO:0035385	GO_BiologicalProcess-GOA_18.04.2017_00h00	Roundabout signaling pathway	57.1429	0.0111234	[ROBO2, ROBO3, SLIT2, SLIT3]
GO:0071233	GO_BiologicalProcess-GOA_18.04.2017_00h00	cellular response to leucine	57.1429	0.0111234	[MTOR, RPTOR, SESN2, UBR1]
GO:2000018	GO_BiologicalProcess-GOA_18.04.2017_00h00	regulation of male gonad development	57.1429	0.0111234	[NR5A1, SEMA3A, WNT4, ZFPM2]
GO:1903522	GO_BiologicalProcess-GOA_18.04.2017_00h00	regulation of blood circulation	16.5563	0.0111363	[ADRB1, AKAP9, ASIC2, ATP2B2, CACNA1B, CACNA2D1, CTNNA3, DLG1, DOCK4, DSG2, DSP, EDN2, GCH1, GJA1, GJC1, HDAC4, HOPX, INS, P2RX4, PDE5A, PKP2, RYR2, SEMA3A, SLC8A1, STC1]
GO:0022604	GO_BiologicalProcess-GOA_18.04.2017_00h00	regulation of cell morphogenesis	13.8462	0.0120287	[ABL1, BDNF, CACNA1A, CAMK2B, CAMSAP1, CAPZB, CHN1, COCH, CSNK1G1, CUX2, DLC1, DLG1, DSCAM, EFNA5, EPB41, FBLN1, FITM2, FMNL3, HPN, KDR, LIMD1, LIMK1, LRRK2, MAP1B, MAP2K1, MYH10, MYH9, MYO10, PALMD, PARK2, PLXNA4, RAP2A, RDX, RELN, RIMS1, RIMS2, ROBO2, SEMA3A, SLIT2, SLITRK1, STRIP2, SYNE3, SYT1, SYT2, TLX2]
GO:0055117	GO_BiologicalProcess-GOA_18.04.2017_00h00	regulation of cardiac muscle contraction	23.913	0.0120432	[AKAP9, CTNNA3, DLG1, DSG2, DSP, HDAC4, P2RX4, PDE5A, PKP2, RYR2, STC1]
GO:0042445	GO_BiologicalProcess-GOA_18.04.2017_00h00	hormone metabolic process	17.5	0.0122936	[BMP5, BMP6, CACNA1A, CHST8, CORIN, CPQ, CRABP1, CSN1S1, DHRS9, ECE1, ENPEP, FSHR, HPN, KCNMA1, KDM1A, LEP, LOC528098, NR5A1, PDGFRA, SHH, WNT4]
KEGG:04020	KEGG_28.04.2017	Calcium signaling pathway	15.4639	0.0123205	[ADCY2, ADRB1, ATP2B2, CACNA1A, CACNA1B, CACNA1E, CACNA1I, CAMK2B, CHRM5, EDNRA, ERBB4, GNAQ, GRIN2A, HTR4, HTR7, ITPR2, P2RX4, P2RX7, PDGFRA, PHKB, PLCB1, PLCB4, PLCE1, PLCZ1, PRKCB, RYR1, RYR2, RYR3, SLC8A1, STIM2]
GO:0030177	GO_BiologicalProcess-GOA_18.04.2017_00h00	positive regulation of Wnt signaling pathway	19.1011	0.0123321	[ABL1, ANKRD6, DAB2, DKK2, FGF2, FGFR2, LGR4, LRP6, LRRK1, LRRK2, NRARP, RNF220, ROR2, SHH, SULF2, TNKS2, WNT4]
GO:0009967	GO_BiologicalProcess-GOA_18.04.2017_00h00	positive regulation of signal transduction	11.4583	0.0124352	[AAK1, ABL1, ACVR1B, ADAMTS20, ADAMTS3, ADCYAP1, ADRB1, AFAP1L2, AKT3, ALOX15, ANKRD17, ANKRD6, ATF3, ATP2C1, BCL2L11, BLNK, BMP5, BMP6, BMP7, BOK, CC2D1A, CCBE1, CCL1, CD40, CDH13, CDH2, CDON, CNTN6, CTSH, CUX2, DAB2, DKK2, EPGN, FAF1, FAS, FBXO18, FBXW7, FGF2, FGFR2, FSHR, GJA1, GLIPR2, GPNMB, GPR20, GPR37, GPR65, GRB10, HCLS1, IGFBP4, IGFBP5, IL1R1, IL21, IL4, IL6R, INHBA, INS, JPH2, KDR, KSR2…
GO:0009892	GO_BiologicalProcess-GOA_18.04.2017_00h00	negative regulation of metabolic process	10.6614	0.0124616	[AATF, ABL1, ACVR1B, AES, AHSG, ANOS1, ANXA2, ARID1A, ARID5A, ATCAY, ATF3, ATP2B2, ATP8B1, ATXN7, AZIN2, BAHCC1, BANP, BARX2, BCL2, BMP5, BMP6, BMP7, CACNA1A, CBFA2T3, CBLB, CBX2, CBX4, CC2D1A, CDK5RAP1, CDKN2D, CELF4, CIITA, CLOCK, CLP1, CNOT2, CNST, COL28A1, CPAMD8, CSN1S1, CUL3, CUX1, CUX2, DAB2, DAP, DEDD, DEPTOR, DIS3L2, DLG1, DNAJC15, DUSP18, DYNLL1, E2F8, EDNRA, EHMT1, ELAVL1, ELK3, ELK4, …
GO:0022839	GO_MolecularFunction-GOA_18.04.2017_00h00	ion gated channel activity	26.8293	0.0129985	[ANO4, ASIC1, ASIC2, CLCA1, HPN, KCNMA1, KCNMB1, KCNT1, KCNT2, PKD2L1, TRPM3]
GO:0006796	GO_BiologicalProcess-GOA_18.04.2017_00h00	phosphate-containing compound metabolic process	10.4442	0.013085	[AAK1, ABHD6, ABL1, ACR, ACVR1B, ADAM10, ADCY2, ADCYAP1, ADRB1, AFAP1L2, AGPAT4, AK2, AK8, AK9, AKAP9, AKT3, ALOX15, ALPI, ALPK3, ANKRD54, ANKRD6, APRT, APTX, ATF3, ATP2B2, ATP5G2, ATP6V0A2, ATXN7, BCL2, BMP5, BMP6, BMP7, BRAP, CAMK2B, CAMKK2, CAP2, CASR, CBFA2T3, CBLB, CCL1, CCNB1, CD40, CDH2, CDK5RAP1, CDK6, CDKL2, CDKL4, CDKN2D, CDON, CEMIP, CLP1, CMPK1, CNST, CSNK1G1, CTSH, DAB2, DCK, DCTD, D…
GO:0015276	GO_MolecularFunction-GOA_18.04.2017_00h00	ligand-gated ion channel activity	18.6992	0.0131564	[ASIC1, ASIC2, GABRB1, GABRB2, GABRD, GABRG1, GABRG2, GABRR3, GLRA1, GRIK2, GRIN2A, GRIN2B, ITPR2, JPH2, JPH3, KCNJ1, KCNJ10, KCNJ3, P2RX4, P2RX7, RYR1, RYR2, RYR3]
GO:0015368	GO_MolecularFunction-GOA_18.04.2017_00h00	calcium:cation antiporter activity	50	0.0133073	[CAPS2, SLC24A1, SLC24A3, SLC24A4, SLC8A1]
GO:0050954	GO_BiologicalProcess-GOA_18.04.2017_00h00	sensory perception of mechanical stimulus	17.6991	0.0133566	[ASIC2, ATP2B2, ATP8B1, CEMIP, CLIC5, COCH, DNM1, GABRB2, GRM7, HPN, KCNMA1, MYH14, MYO15A, NAV2, OTOG, PCDH15, SCN1A, TMC1, TMC2, USH2A]
GO:0008047	GO_MolecularFunction-GOA_18.04.2017_00h00	enzyme activator activity	14.6552	0.0134741	[AFAP1L2, AHSA1, ARAP2, ARHGAP1, ARHGAP20, ARHGAP21, ARHGAP24, ARHGAP29, ARHGAP32, ASAP1, ASAP2, AZIN2, BCAS3, CCNB1, CHN1, CTSH, DLC1, DOCK4, ELMOD1, FBLN1, GADL1, GARNL3, GNAQ, GNB5, IQGAP1, LLGL1, LRRK2, MALT1, MAP2K1, NCF4, NKX3-1, PAK2, PLCB1, RABGAP1, RALGAPA2, RAP1GAP2, RASA2, RASAL2, RGS21, RGS3, RGS5, RPTOR, SFTPB, SH3PXD2A, SRGAP1, TBC1D10B, TBC1D2B, TBC1D5, TBC1D9B, TBCK, WNK1]
GO:0016050	GO_BiologicalProcess-GOA_18.04.2017_00h00	vesicle organization	14.3396	0.0136558	[ANKFY1, ANXA2, ATP8A1, BCL2, C2CD4C, CUL3, DNM1, DOC2B, GRIK2, HOOK3, P2RX7, PARK2, RAB7A, RABGAP1, SDC4, STX1A, STX2, STX5, STXBP1, SYT1, SYT11, SYT13, SYT2, SYT7, SYTL2, SYTL3, TBC1D10B, TBC1D2B, TBC1D5, TBC1D9B, TBCK, TMED10, TMEM127, USO1, UVRAG, VAV3, VPS41, VTI1A]
GO:0045648	GO_ImmuneSystemProcess-GOA_18.04.2017_00h00	positive regulation of erythrocyte differentiation	31.8182	0.0136816	[ACVR1B, ANKRD54, ID2, INHBA, KDM1A, MAPK14, ZNF16]
GO:0050974	GO_BiologicalProcess-GOA_18.04.2017_00h00	detection of mechanical stimulus involved in sensory perception	31.8182	0.0136816	[ASIC2, ATP2B2, HPN, PCDH15, SCN1A, TMC1, TMC2]
GO:0061564	GO_BiologicalProcess-GOA_18.04.2017_00h00	axon development	13.5211	0.0137002	[ABL1, APBB2, BCL11B, BCL2, BDNF, BMP7, CACNA1A, CHN1, CNTN3, COL25A1, CRMP1, CRTAC1, CXCL12, DOCK7, DSCAM, EFNA5, EPHA5, FGFR2, GAP43, KIF5C, LAMA2, LIMK1, LLGL1, LRRC55, MAP1B, MAP2K1, MYH10, NDEL1, NR4A3, NRCAM, NTNG2, PLXNA4, PTPRM, PTPRZ1, RELN, RNF165, ROBO2, ROBO3, SCARF1, SEMA3A, SEMA6A, SHH, SLIT2, SLIT3, SLITRK1, STXBP1, TNFRSF8, UNC5D]
KEGG:04810	KEGG_28.04.2017	Regulation of actin cytoskeleton	15.0235	0.0137901	[ARHGEF4, ARPC1B, CHRM5, DIAPH3, FGD3, FGF2, FGF22, FGF5, FGFR2, INS, IQGAP1, ITGA11, ITGA2, ITGA2B, ITGB5, LIMK1, MAP2K1, PAK2, PDGFD, PDGFRA, PIK3CB, PIK3R1, PIP4K2B, PIP5K1B, RDX, ROCK2, RRAS2, SCIN, TIAM1, VAV3, WASF1, WASL]
GO:0006470	GO_BiologicalProcess-GOA_18.04.2017_00h00	protein dephosphorylation	15.0235	0.0137901	[BCL2, DLC1, DUSP18, DUSP23, EYA2, MTMR4, NUAK1, PP2D1, PPA2, PPEF2, PPM1B, PPM1K, PPM1L, PPP1R7, PPP1R8, PPP2R2C, PPP6R3, PTPN13, PTPN5, PTPN9, PTPRA, PTPRD, PTPRG, PTPRM, PTPRR, PTPRU, PTPRZ1, ROCK2, RPRD1A, STYX, TSC1, YWHAE]
GO:0006793	GO_BiologicalProcess-GOA_18.04.2017_00h00	phosphorus metabolic process	10.411	0.0137996	[AAK1, AASS, ABHD6, ABL1, ACOT12, ACR, ACSM5, ACSS2, ACVR1B, ADAM10, ADCY2, ADCYAP1, ADRB1, AFAP1L2, AGPAT4, AK2, AK8, AK9, AKAP9, AKT3, ALOX15, ALPI, ALPK3, ANKRD54, ANKRD6, APRT, APTX, ATF3, ATP2B2, ATP5G2, ATP6V0A2, ATXN7, BCL2, BMP5, BMP6, BMP7, BRAP, CAMK2B, CAMKK2, CAP2, CASR, CBFA2T3, CBLB, CCL1, CCNB1, CD40, CDH2, CDK5RAP1, CDK6, CDKL2, CDKL4, CDKN2D, CDON, CEMIP, CLP1, CMPK1, CNST, CSNK1…
GO:0002573	GO_ImmuneSystemProcess-GOA_18.04.2017_00h00	myeloid leukocyte differentiation	16.2338	0.0138379	[ANXA2, CALCR, CBFA2T3, CDK6, CLDN18, DCSTAMP, EFNA2, FSHR, FSTL3, HCLS1, ID2, IL4, KDM1A, LRRK1, MAPK14, MTOR, MYH9, PIK3R1, SH3PXD2A, SIGLEC15, SLC9B2, TFRC, TGFBR2, ZBTB46, ZFP36L1]
GO:0051046	GO_BiologicalProcess-GOA_18.04.2017_00h00	regulation of secretion	12.7835	0.0138412	[ABL1, ADCYAP1, ASIC1, C2CD4C, CACNA1A, CACNA1I, CADPS2, CASP4, CD40, CLOCK, CORIN, CPLX4, CSN1S1, DEPTOR, DNM1, DOC2B, EFNA5, EPHA5, GRIK2, HMGN3, ICA1, IL1R2, IL4, INHBA, INS, KCNB1, LEP, LGR4, LLGL1, LRRK2, MAPK14, MYO6, MYOM1, NKX3-1, P2RX7, PARK2, PCLO, RAB27B, RAB33B, RAB3B, RAB7A, RAPGEF4, RIMS1, RIMS2, RIMS3, SCIN, SDC4, SLC9B2, SPTBN1, STC1, STX1A, STXBP1, SYT1, SYT11, SYT13, SYT2, SYT7,…
KEGG:05412	KEGG_28.04.2017	Arrhythmogenic right ventricular cardiomyopathy (ARVC)	20.5882	0.013867	[CACNA2D1, CACNA2D3, CDH2, CTNNA3, DSG2, DSP, GJA1, ITGA11, ITGA2, ITGA2B, ITGB5, PKP2, RYR2, SGCD]
GO:0005096	GO_MolecularFunction-GOA_18.04.2017_00h00	GTPase activator activity	16.4179	0.0140328	[ARAP2, ARHGAP1, ARHGAP20, ARHGAP21, ARHGAP24, ARHGAP29, ARHGAP32, ASAP1, ASAP2, CHN1, DLC1, DOCK4, ELMOD1, GARNL3, GNAQ, GNB5, LLGL1, LRRK2, PLCB1, RABGAP1, RALGAPA2, RAP1GAP2, RASA2, RASAL2, RGS21, RGS3, RGS5, SRGAP1, TBC1D10B, TBC1D2B, TBC1D5, TBC1D9B, TBCK]
GO:0090263	GO_BiologicalProcess-GOA_18.04.2017_00h00	positive regulation of canonical Wnt signaling pathway	21.3115	0.0141236	[DKK2, FGF2, FGFR2, LGR4, LRP6, LRRK1, LRRK2, NRARP, RNF220, ROR2, SULF2, TNKS2, WNT4]
GO:0009968	GO_BiologicalProcess-GOA_18.04.2017_00h00	negative regulation of signal transduction	11.7438	0.0141996	[ABL1, ADAMTS12, ADAMTSL2, AES, ANKRD6, ATF3, ATP2B2, ATXN7, BCL2, BICC1, BMP5, BMP7, BOK, BPIFB1, BRAP, CBLB, CDH2, CDKN2D, CELF4, CHST11, CLOCK, CNOT2, CUL3, CXCL8, DAB2, DEPTOR, DKK2, DLC1, DLG1, DUSP18, EYA2, FAF1, FBLN1, FBN2, FST, FSTL3, GDPD5, GRB10, HIPK3, IGFBP5, IL1R2, IL4, KDM1A, LBH, LGR4, LIMD1, LMO3, LRRC15, LRRK2, LRRTM3, MAPK14, MAPKAP1, MET, NKX3-1, NLK, NRARP, OPA1, OTUD7A, P2RX…
GO:0048584	GO_BiologicalProcess-GOA_18.04.2017_00h00	positive regulation of response to stimulus	11.0175	0.0141998	[AAK1, ABL1, ACVR1B, ADAM10, ADAMTS20, ADAMTS3, ADCYAP1, ADRB1, AFAP1L2, AKT3, ALOX15, ANKRD17, ANKRD6, ATF3, ATP2C1, B2M, BCL2, BCL2L11, BLNK, BMP5, BMP6, BMP7, BOK, BPIFB1, C7, C8A, CC2D1A, CCBE1, CCL1, CD40, CDH13, CDH2, CDON, CLOCK, CMKLR1, CNTN6, COCH, CTSH, CUX2, CXCL12, CXCL13, CXCL8, DAB2, DKK2, DSCAM, EDN2, EPGN, EREG, EYA2, FAF1, FAM175A, FAS, FBXO18, FBXW7, FGF2, FGFR2, FSHR, GJA1, GLI…
GO:0009611	GO_BiologicalProcess-GOA_18.04.2017_00h00	response to wounding	13.75	0.0143745	[ALOX15, ANXA2, ASIC2, B4GALT1, BCL2, CNN2, CPB2, CPQ, DCBLD2, ELK3, F11, FBLN1, FGF2, GJA1, GRIN2A, HOPX, LBH, MAP2K1, MAPK14, METAP1, MTOR, MYH10, MYH9, NINJ2, ODAM, PAX7, PDGFD, PDGFRA, PIK3CB, PRKG1, SCARF1, SDC4, SHH, SRSF6, STX2, STXBP1, SULF2, SYT11, SYT7, THBD, TMEM8C, VASH1, WNT4, ZFP36L1]
KEGG:04666	KEGG_28.04.2017	Fc gamma R-mediated phagocytosis	18.6813	0.0148341	[AKT3, AMPH, ARPC1B, ASAP1, ASAP2, DOCK2, LIMK1, MAP2K1, MYO10, PIK3CB, PIK3R1, PIP5K1B, PRKCB, SCIN, VAV3, WASF1, WASL]
GO:0050905	GO_BiologicalProcess-GOA_18.04.2017_00h00	neuromuscular process	18.6813	0.0148341	[ABL1, ATP2B2, CACNA1A, CSMD1, GCH1, GLRA1, GPR88, GRIN2A, HERC1, JPH3, KCNMA1, MYH10, NR4A3, PARK2, PCDH15, POMK, SCN1A]
GO:0007507	GO_BiologicalProcess-GOA_18.04.2017_00h00	heart development	13.198	0.015006	[ADAMTS6, ARID1A, BICC1, BMP5, BMP7, DNAH11, DSG2, DSP, ECE1, EDNRA, ERG, FAT4, FGFR2, FHOD3, GJA1, GJC1, GNAQ, HOPX, ID2, JPH2, LOC528098, LRP6, MAP2K1, MAPK14, MB, MTOR, MYH10, MYH11, MYO18B, MYPN, NKX3-1, PDGFRA, PKP2, PTCD2, RYR1, RYR2, SALL4, SGCD, SHH, SOX6, STK3, STK4, TBX20, TENM4, TGFBR2, TGFBR3, TRAF3IP1, TSC1, WHSC1, WNT16, ZFP36L1, ZFPM2]
GO:0086069	GO_BiologicalProcess-GOA_18.04.2017_00h00	bundle of His cell to Purkinje myocyte communication	41.6667	0.0150307	[CACNA2D1, CTNNA3, DSG2, DSP, PKP2]
GO:0030111	GO_BiologicalProcess-GOA_18.04.2017_00h00	regulation of Wnt signaling pathway	15.0485	0.0150426	[ABL1, AES, ANKRD6, BICC1, CDH2, CTNND2, DAB2, DKK2, FGF2, FGFR2, GRB10, LGR4, LIMD1, LRP6, LRRK1, LRRK2, MAPK14, NLK, NRARP, PARK2, RNF220, RNF43, ROR2, SHH, SOX10, STK3, STK4, SULF2, TNKS2, WNT4, WWOX]
GO:0098815	GO_BiologicalProcess-GOA_18.04.2017_00h00	modulation of excitatory postsynaptic potential	35.2941	0.01505	[CELF4, CUX2, LRRK2, NETO1, RELN, STX1A]
GO:0051384	GO_BiologicalProcess-GOA_18.04.2017_00h00	response to glucocorticoid	24.3902	0.0150671	[ACSBG1, BCL2, FAS, GOT1, GPR83, MRE11A, SLIT2, SLIT3, SMYD3, ZFP36L1]
GO:0010815	GO_BiologicalProcess-GOA_18.04.2017_00h00	bradykinin catabolic process	75	0.0152085	[CTSH, ECE1, XPNPEP1]
GO:0014816	GO_BiologicalProcess-GOA_18.04.2017_00h00	skeletal muscle satellite cell differentiation	75	0.0152085	[CDON, MEGF10, PAX7]
GO:0035363	GO_CellularComponent-GOA_18.04.2017_00h00	histone locus body	75	0.0152085	[ELL, ICE1, ICE2]
GO:0050923	GO_BiologicalProcess-GOA_18.04.2017_00h00	regulation of negative chemotaxis	75	0.0152085	[PLXNA4, ROBO2, SLIT2]
GO:0060005	GO_BiologicalProcess-GOA_18.04.2017_00h00	vestibular reflex	75	0.0152085	[NR4A3, TMC1, TMC2]
GO:0007423	GO_BiologicalProcess-GOA_18.04.2017_00h00	sensory organ development	12.963	0.0154056	[ABCB5, ARID1A, ARL6, ATP2B2, ATP8B1, BCL11B, BCL2, BCL2L11, BMP6, BMP7, CALB1, CDON, CELF4, CPAMD8, DLG1, DSCAM, ECE1, FAT4, FBN2, FGF2, FGFR2, FOXI1, GABRB2, GPM6A, HPN, INHBA, KCNMA1, LAMC3, LRP6, MEIS2, MYH10, MYO15A, NOX3, NR4A3, NTRK2, PCDH15, PDE6C, PDGFRA, PROM1, PRRX1, PTPRM, ROR2, SDC4, SHH, SLC25A25, SLC4A7, TENM3, TGFBR2, TMC1, TRAF3IP1, TRPM1, TSHR, TULP3, USH2A, VIM, VSX1]
GO:0098858	GO_CellularComponent-GOA_18.04.2017_00h00	actin-based cell projection	17.0732	0.0154705	[ATP8B1, B4GALT1, CLCA1, DCXR, DOCK4, FAT1, GAP43, GPM6A, LRRK2, MYO10, MYO15A, MYO7B, PCDH15, PDGFRA, RDX, SYNE2, TMC1, TMC2, UTRN, WWOX, ZSWIM6]
GO:0034103	GO_BiologicalProcess-GOA_18.04.2017_00h00	regulation of tissue remodeling	22.9167	0.0157516	[B4GALT1, CLDN18, DCSTAMP, ERG, FSHR, GPNMB, LEP, P2RX7, SIGLEC15, SYT7, TFRC]
GO:0008544	GO_BiologicalProcess-GOA_18.04.2017_00h00	epidermis development	14.9758	0.0159245	[ABCA12, ACVR1B, ATP2B2, ATP2C1, BCL11B, BCL2, DSP, FGFR2, FST, GRHL1, IGFBP5, INHBA, IRF6, KCNMA1, LDB2, LGR4, MAFF, MAP2K1, PCDH15, PLOD1, ROCK2, SCEL, SHH, SLC4A7, SRSF6, STK4, TMC1, TRPC4AP, USH2A, WNT16, ZFP36L1]
GO:0010631	GO_BiologicalProcess-GOA_18.04.2017_00h00	epithelial cell migration	15.2632	0.016086	[AMOTL1, ANXA3, ARSB, BCAS3, CCBE1, CDH13, CTSH, CXCL13, EPHB4, FGF2, GLIPR2, IL4, KDR, KRIT1, LOXL2, MET, MTOR, MYH9, P2RX4, PTPRG, PTPRM, PTPRR, RHOB, ROCK2, SEMA3A, SLIT2, STC1, TGFBR2, VASH1]
GO:0009986	GO_CellularComponent-GOA_18.04.2017_00h00	cell surface	12.5483	0.0161381	[ACVR1B, ADAM10, ADAMTS7, ANTXR2, ANXA2, AQP4, B2M, B4GALT1, CD40, CDH13, CORIN, CXCL12, DCBLD2, DCSTAMP, DSG2, ECE1, EFNA5, ENPEP, FAS, FGFR2, FSHR, GLRA1, GRIN2A, HPN, IL1R1, IL2RB, IL4, IL6R, ITGA2, ITGA2B, ITGB5, KCNMA1, KCNQ3, LRP6, LRRC8A, MET, MPL, MPZL1, MYH10, MYH9, P2RX7, PDGFRA, PKD2L1, PLAT, PROM1, PTGFRN, RDX, RHOB, ROBO2, SCUBE1, SCUBE3, SDC4, SELL, SHH, SULF2, TFR2, TFRC, TGFBR2, T…
GO:0000149	GO_MolecularFunction-GOA_18.04.2017_00h00	SNARE binding	18.9189	0.0162518	[ABL1, C2CD4C, CPLX4, DOC2B, LLGL1, LRRK2, NBAS, STX1A, STX2, STX5, STXBP1, SYT1, SYT11, SYT13, SYT2, SYT7, SYTL2, SYTL3, TMED10, UVRAG, VTI1A]
GO:0015278	GO_MolecularFunction-GOA_18.04.2017_00h00	calcium-release channel activity	40	0.0163287	[ITPR2, JPH2, JPH3, RYR1, RYR2, RYR3]
GO:0044057	GO_BiologicalProcess-GOA_18.04.2017_00h00	regulation of system process	13.9373	0.016559	[ADRB1, AKAP9, ASIC2, ATP2B2, CACNA1B, CACNA2D1, CORIN, CSN1S1, CTNNA3, DLG1, DOCK4, DSG2, DSP, EDN2, GCH1, GJA1, GJC1, GLRA1, GRIN2A, GTF2IRD1, HDAC4, HOPX, IGFBP5, INHBA, INS, KCNMA1, LEP, NKX3-1, NPNT, P2RX4, PARP1, PDE5A, PKP2, PRKG1, RYR2, SEMA3A, SLC8A1, STC1, TENM4, WNK1]
GO:0009790	GO_BiologicalProcess-GOA_18.04.2017_00h00	embryo development	11.7008	0.0165939	[AATF, ABL1, ACVR1B, ADAM10, ANKRD11, ARID1A, ATP2B2, BCL2L11, BMP5, BMP7, CCNB1, CDON, CHST11, CNOT2, CUL3, CXCL8, DLG1, DSC3, E2F8, ECE1, EDNRA, EHMT1, ELL, FBN2, FGFR2, FOXI1, FRAS1, GJA1, GNAQ, HOPX, HOXC5, HPN, ID2, IFITM5, INHBA, ITGA2, ITGB5, KDM1A, LAMA2, LMBR1, LOC528098, LRP6, MAFF, MAP2K1, MEOX1, MYH10, MYH9, MYO15A, MYO18B, NDEL1, NKX3-1, NMT1, NR4A3, NRARP, PAX1, PAX5, PAX7, PCDH15, …
GO:0043171	GO_BiologicalProcess-GOA_18.04.2017_00h00	peptide catabolic process	30.4348	0.0166895	[CPQ, CTSH, ECE1, ENPEP, LNPEP, TRHDE, XPNPEP1]
GO:0043009	GO_BiologicalProcess-GOA_18.04.2017_00h00	chordate embryonic development	12.5241	0.0167396	[ABL1, ACVR1B, ADAM10, ANKRD11, ARID1A, BCL2L11, BMP5, BMP7, CCNB1, CHST11, CNOT2, CUL3, DLG1, DSC3, E2F8, ECE1, EDNRA, ELL, FGFR2, GJA1, HOPX, HOXC5, IFITM5, KDM1A, LOC528098, LRP6, MAFF, MAP2K1, MEOX1, MYH10, MYH9, MYO18B, NDEL1, NKX3-1, NMT1, NRARP, PAX1, PAX5, PAX7, PDGFRA, POLG2, PRRX1, PTPRR, RBBP8, ROR2, SALL4, SATB2, SDC4, SHH, SOX10, SOX6, SSBP3, STK3, STK4, SULF2, TANC2, TGFBR2, TRAF3IP…
GO:0030135	GO_CellularComponent-GOA_18.04.2017_00h00	coated vesicle	18.8235	0.0171138	[AAK1, ARCN1, CEMIP, CLVS2, COPE, DAB2, DENND1A, ECE1, LMAN1, MYO6, RAB27B, SEC23A, SEC31A, SYT1, TMED10, VPS41]
GO:0009897	GO_CellularComponent-GOA_18.04.2017_00h00	external side of plasma membrane	15.5172	0.0171252	[ANTXR2, AQP4, B2M, B4GALT1, CD40, CDH13, CXCL12, ECE1, EFNA5, ENPEP, FAS, GLRA1, IL2RB, IL4, ITGA2, ITGA2B, KCNMA1, P2RX7, PDGFRA, SCUBE1, SELL, TFR2, TFRC, TGFBR2, TGFBR3, TMC1, UMODL1]
GO:1901700	GO_BiologicalProcess-GOA_18.04.2017_00h00	response to oxygen-containing compound	11.6279	0.0171622	[ABL1, ADNP2, AGTRAP, AKAP6, AKAP9, APTX, ATP2B2, BCL2, BMP6, BRINP1, BRINP2, BRINP3, CD40, CD96, CDK6, CDKN2D, CHRM5, COL16A1, CSN1S1, CSN3, CTSH, CXCL13, CXCL8, EFNA5, EPHA5, FAS, GCH1, GLRA1, GNAQ, GNG2, GOT1, GPR37, GRB10, GRIN2A, GRIN2B, GUCY1B3, HCRTR2, HLCS, HMGN3, IGFBP5, INS, ITPR2, KCNB1, KCNH1, KCNMA1, LEP, LRP6, LRRK2, LY86, MAP3K5, MAPK14, MET, MPO, MTOR, MYH11, NDEL1, NKX3-1, NR4A3,…
KEGG:05033	KEGG_28.04.2017	Nicotine addiction	23.8095	0.0174093	[CACNA1A, CACNA1B, GABRB1, GABRB2, GABRD, GABRG1, GABRG2, GABRR3, GRIN2A, GRIN2B]
GO:0086001	GO_BiologicalProcess-GOA_18.04.2017_00h00	cardiac muscle cell action potential	23.8095	0.0174093	[AKAP9, CACNA2D1, CTNNA3, DLG1, DSG2, DSP, PKP2, RYR2, SCN1A, SLMAP]
GO:0030145	GO_MolecularFunction-GOA_18.04.2017_00h00	manganese ion binding	27.027	0.0175518	[ABL1, ATP2C1, B4GALT1, GALNT1, GALNT3, PPEF2, PPM1B, WRN, XPNPEP1, XXYLT1]
GO:0022602	GO_BiologicalProcess-GOA_18.04.2017_00h00	ovulation cycle process	20.6349	0.0176463	[BCL2, CSN1S1, FSHR, IMMP2L, INHBA, NOBOX, NR5A1, PDGFRA, ROBO2, SLIT2, SLIT3, SOHLH1, UMODL1]
GO:1903530	GO_BiologicalProcess-GOA_18.04.2017_00h00	regulation of secretion by cell	12.809	0.0176535	[ABL1, ADCYAP1, ASIC1, C2CD4C, CACNA1A, CACNA1I, CADPS2, CASP4, CD40, CLOCK, CPLX4, CSN1S1, DEPTOR, DNM1, DOC2B, EFNA5, EPHA5, GRIK2, HMGN3, ICA1, IL1R2, IL4, INHBA, INS, KCNB1, LEP, LGR4, LLGL1, LRRK2, MAPK14, MYOM1, NKX3-1, P2RX7, PARK2, PCLO, RAB27B, RAB33B, RAB3B, RAB7A, RAPGEF4, RIMS1, RIMS2, RIMS3, SDC4, SLC9B2, SPTBN1, STX1A, STXBP1, SYT1, SYT11, SYT13, SYT2, SYT7, SYTL2, SYTL3, TFR2, TLR6]
GO:0006461	GO_BiologicalProcess-GOA_18.04.2017_00h00	protein complex assembly	11.56	0.0177277	[ABL1, AKAP9, ALOX15, ANXA2, ARL6, ARPC1B, ASAP1, ATL2, ATP6V0A2, BCL2L11, BOK, C1QTNF6, CADPS2, CAPZA2, CAPZB, CENPC, COA5, COBL, COL16A1, CRABP1, CRYZ, CSN3, CUL3, CUTC, CXCL13, DCXR, DECR1, DLG1, DNAJC15, DNM1, DYX1C1, ELN, EXOC2, FAF1, FARSB, FAS, FHOD3, GCH1, GJA1, HCLS1, HDGFRP3, HGSNAT, ICE1, IMMP2L, KCNB1, KCND2, KCNMA1, KCNS3, KCTD1, KCTD3, LLGL1, LRRK2, MALT1, MET, MORC1, MTOR, MYBPC1, …
GO:0040016	GO_BiologicalProcess-GOA_18.04.2017_00h00	embryonic cleavage	50	0.0178689	[AATF, CUL3, PIK3CB, TOP1]
GO:0043194	GO_CellularComponent-GOA_18.04.2017_00h00	axon initial segment	50	0.0178689	[ANK3, KCNQ3, LOC531974, SCN1A]
GO:0043569	GO_BiologicalProcess-GOA_18.04.2017_00h00	negative regulation of insulin-like growth factor receptor signaling pathway	50	0.0178689	[ATXN7, BMP5, IGFBP5, NKX3-1]
GO:0045792	GO_BiologicalProcess-GOA_18.04.2017_00h00	negative regulation of cell size	50	0.0178689	[DEPTOR, MTOR, RDX, TSC1]
GO:0060020	GO_BiologicalProcess-GOA_18.04.2017_00h00	Bergmann glial cell differentiation	50	0.0178689	[ABL1, MAP2K1, SHH, VIM]
GO:1905941	GO_BiologicalProcess-GOA_18.04.2017_00h00	positive regulation of gonad development	50	0.0178689	[CSN1S1, NR5A1, SEMA3A, ZFPM2]
GO:0042594	GO_BiologicalProcess-GOA_18.04.2017_00h00	response to starvation	17.4312	0.0180315	[ASNS, ATF3, BCAS3, BCL2, CADPS2, DAP, DNAJC15, FAS, GAS2L1, LRRK2, MAP3K5, MTOR, RPTOR, SESN2, SLC2A1, TBC1D5, WNT4, WRN, ZFYVE1]
GO:0007160	GO_BiologicalProcess-GOA_18.04.2017_00h00	cell-matrix adhesion	16	0.018448	[ADAMTS12, BCAS3, BCL2, BCL2L11, CD96, CDH13, CDK6, COL16A1, DLC1, EFNA5, EPDR1, ITGA11, ITGA2, ITGA2B, ITGB5, KDR, MADCAM1, NPNT, PIK3CB, PIK3R1, TIAM1, TSC1, UTRN, WNT4]
GO:0098742	GO_BiologicalProcess-GOA_18.04.2017_00h00	cell-cell adhesion via plasma-membrane adhesion molecules	16	0.018448	[ADGRL1, ATP2C1, CADM2, CD200, CDH13, CDH18, CDH2, DSC1, DSC3, DSG2, FAT1, FAT3, FAT4, KIFAP3, PCDH15, PCDH7, PCDHGA2, PCDHGA7, PIK3CB, PTPRM, ROBO2, SELE, TGFBR2, UNC5D]
GO:0032559	GO_MolecularFunction-GOA_18.04.2017_00h00	adenyl ribonucleotide binding	11.9309	0.0184951	[AAK1, ABCA10, ABCA12, ABCA4, ABCB5, ABCC8, ABCC9, ABCD2, ABCG4, ABL1, ACOT12, ACSBG1, ACSS2, ACVR1B, AK2, AK8, AK9, AKT3, ALPK3, APRT, ASNS, ATP10D, ATP12A, ATP2B2, ATP2C1, ATP7B, ATP8A1, ATP8B1, ATP8B4, ATP9A, ATP9B, CAMK2B, CAMKK2, CDK6, CDKL2, CDKL4, CHD1L, CHD5, CHD6, CIITA, CLP1, CMPK1, CSNK1G1, DARS, DCK, DDX25, DDX31, DDX55, DEPTOR, DNAH10, DNAH11, DNAH12, DNAH17, DNAH3, DNAH8, DNAH9, DTY…
GO:0060341	GO_BiologicalProcess-GOA_18.04.2017_00h00	regulation of cellular localization	12.1359	0.0185035	[ABCA12, ABL1, ANXA2, ARIH2, ASIC1, BCAS3, BCL2, BMP6, CABP1, CACNA1A, CDH2, CEMIP, CLDN18, CNST, CPLX4, DAB2, DLG1, EFNA5, ELMOD1, EPHA5, FAF1, FBXW7, GNAQ, GPR26, GRIK2, HCLS1, HMGN3, ICE1, IL4, JPH2, JPH3, KCNB1, KDM1A, LEP, LRRC15, LRRK2, MAD1L1, MAP1B, MAPK14, MDFIC, MTOR, MYBPC1, NDEL1, P2RX4, P2RX7, PARK2, PARP1, PCNT, PIK3R1, PPM1B, RAB3B, RDX, RIMS1, RIMS2, RIMS3, RYR2, SESN2, SHH, SLC9B…
GO:0001558	GO_BiologicalProcess-GOA_18.04.2017_00h00	regulation of cell growth	14.1732	0.0187449	[ABL1, ACVR1B, ADAM10, ADNP2, ALOX15, APBB2, BCL2, BDNF, CDKN2D, DCBLD2, DCSTAMP, DSCAM, EFNA5, GAS2L1, GJA1, GNG4, HPN, IGFBP4, IGFBP5, IGFBP7, INHBA, LIMK1, MAP1B, PARK2, PLXNA4, RERG, RIMS1, RIMS2, RPTOR, SEMA3A, SESN2, SLIT2, SLIT3, SMARCA2, SYT1, SYT2]
GO:0015629	GO_CellularComponent-GOA_18.04.2017_00h00	actin cytoskeleton	13.2231	0.018749	[ABL1, ABLIM2, AFAP1, ARHGAP21, ARHGAP32, ARPC1B, ASAP1, CAP2, CAPZA2, CAPZB, CCDC102A, CDH2, CLIC5, CORIN, DAAM1, DLC1, GAS2L1, HDAC4, LLGL1, MAD1L1, MAEA, MYBPC1, MYH10, MYH11, MYH14, MYH9, MYO10, MYO15A, MYO16, MYO18B, MYO1D, MYO1F, MYO5C, MYO6, MYO7B, MYOZ2, PDLIM5, PGM1, RDX, RINL, SCIN, SH3PXD2A, SLC2A1, SPTBN1, TSC1, TTC17, WASL, YES1]
GO:0010976	GO_BiologicalProcess-GOA_18.04.2017_00h00	positive regulation of neuron projection development	16.1972	0.018781	[BDNF, BMP5, BMP7, CAMK2B, CNTN1, CUX2, DSCAM, EFNA5, LIMK1, LRRC7, MAP1B, MAP2K1, NTRK2, PARK2, RELN, RIMS1, RIMS2, ROBO2, SCARF1, SLITRK1, SYT1, SYT2, TMEM30A]
GO:0035239	GO_BiologicalProcess-GOA_18.04.2017_00h00	tube morphogenesis	13.6364	0.0187814	[ABL1, ADAMTS12, ARID1A, B4GALT1, BCAS3, BCL2, BCL2L11, BMP5, BMP7, CTSH, DLG1, EDNRA, FAT4, FGF2, FGFR2, GJA1, ID2, LGR4, LRP6, MET, NKX3-1, NPNT, NR4A3, NRARP, PAX2, PDGFRA, RHOB, RYR2, SALL4, SDC4, SHH, SLIT2, SOX10, SPRY1, STK3, STK4, TBX20, TGFBR2, TGM2, TSC1, TULP3, WNT4]
GO:0048585	GO_BiologicalProcess-GOA_18.04.2017_00h00	negative regulation of response to stimulus	11.301	0.0187915	[ABL1, ADAMTS12, ADAMTSL2, AES, ALOX15, ANKRD6, ANXA2, ATF3, ATP2B2, ATXN7, BCL2, BICC1, BMP5, BMP7, BOK, BPIFB1, BRAP, CBLB, CD96, CDH2, CDK6, CDKN2D, CELF4, CHST11, CLEC4G, CLOCK, CNOT2, CPB2, CUL3, CXCL13, CXCL8, DAB2, DEPTOR, DKK2, DLC1, DLG1, DUSP18, EYA2, F11, FAF1, FBLN1, FBN2, FBXO18, FBXO7, FST, FSTL3, GDPD5, GPR37, GRB10, HIPK3, IGFBP5, IL1R2, IL4, INS, KDM1A, LBH, LEP, LGR4, LIMD1, LMO…
GO:0050982	GO_BiologicalProcess-GOA_18.04.2017_00h00	detection of mechanical stimulus	25	0.0187963	[ASIC2, ATP2B2, HPN, PCDH15, PIEZO2, PKD2L1, SCN1A, TMC1, TMC2]
GO:1902710	GO_CellularComponent-GOA_18.04.2017_00h00	GABA receptor complex	33.3333	0.0188654	[GABBR2, GABRB1, GABRB2, GABRD, GABRG2, GABRR3]
KEGG:04728	KEGG_28.04.2017	Dopaminergic synapse	16.4179	0.0188715	[AKT3, CACNA1A, CACNA1B, CAMK2B, CLOCK, GNAQ, GNB5, GNG2, GNG4, GNG7, GRIN2A, GRIN2B, ITPR2, KCNJ3, KIF5C, MAPK10, MAPK14, PLCB1, PLCB4, PPP2R2C, PRKCB, SCN1A]
GO:0030534	GO_BiologicalProcess-GOA_18.04.2017_00h00	adult behavior	16.4179	0.0188715	[ARCN1, CACNA1A, DNM1, GABRG2, GLRA1, GRM7, ID2, KCNJ10, KCNMA1, KLHL1, LEP, NPC1, NPY, NR4A3, OTOG, PARK2, PAX5, PCDH15, SCN1A, SLITRK1, TSHR, USP46]
GO:0048588	GO_BiologicalProcess-GOA_18.04.2017_00h00	developmental cell growth	16.4179	0.0188715	[ABL1, ARIH2, BDNF, DSCAM, EFNA5, IQGAP1, KDM1A, LIMK1, MAP1B, NDEL1, PARK2, PLXNA4, RIMS1, RIMS2, SEMA3A, SH3GL2, SLIT2, SLIT3, SYT1, SYT2, TGFBR2, WASF1]
GO:0055067	GO_BiologicalProcess-GOA_18.04.2017_00h00	monovalent inorganic cation homeostasis	18.0851	0.0188788	[ATP12A, ATP6V0A2, BCL2, CORIN, KCNJ10, KCNMA1, LRRK2, RAB7A, SLC26A7, SLC4A10, SLC4A4, SLC4A7, SLC4A8, SLC8A1, SLC9A4, SLC9C1, TM9SF4]
GO:0090066	GO_BiologicalProcess-GOA_18.04.2017_00h00	regulation of anatomical structure size	13.2768	0.0189181	[ABL1, ADRB1, AKT3, ALOX15, ARPC1B, ASIC2, ATP2B2, BDNF, CAPZA2, CAPZB, CASR, DEPTOR, DLG1, DOCK4, DSCAM, EDN2, EDNRA, EFNA5, ELN, FHOD3, FSHR, GRIP2, HCLS1, HTR7, KCNMA1, LIMK1, LRRC8A, LRRK2, MAP1B, MTOR, P2RX7, PAX2, PLXNA4, PRKG1, PTPRM, RAB3B, RAP1GAP2, RDX, RPTOR, SCIN, SEMA3A, SLIT2, SPTBN1, TSC1, VAV3, WASF1, WASL]
GO:0044463	GO_CellularComponent-GOA_18.04.2017_00h00	cell projection part	12.1311	0.0191923	[AAK1, ABCA4, ADGRL1, AK2, AK8, ANK3, AP3M2, ARL6, ASAP1, ASIC2, B4GALT1, BBS9, CACNA1B, CASR, CRTAC1, DAAM1, DAGLA, DLC1, DLG1, DNAH8, DNAH9, DSCAM, DYNC2LI1, GAP43, GNAQ, GPM6A, GRM3, HYDIN, IFT81, KCND2, KCNMA1, KCNQ3, KIF1B, KIF5C, KIFAP3, LOC531974, LRRK2, MAP1B, MYH10, MYH14, MYO10, NDEL1, NTRK2, ODF3, PALMD, PCDH15, PDC, PDE4B, PKHD1, PROM1, PTGS1, RAB28, RASGRF1, ROBO2, SCN1A, SLC9B2, SNT…
GO:0006814	GO_BiologicalProcess-GOA_18.04.2017_00h00	sodium ion transport	15.4762	0.0195464	[ASIC1, ASIC2, ATP12A, BPIFA1, CACNA1I, CAPS2, CNTN1, GRIK2, NETO1, PKD2L1, SCN1A, SLC13A1, SLC17A1, SLC23A2, SLC24A1, SLC24A3, SLC24A4, SLC38A7, SLC4A10, SLC4A4, SLC5A12, SLC8A1, SLC9A4, SLC9B2, SLC9C1, SLMAP]
GO:0007030	GO_BiologicalProcess-GOA_18.04.2017_00h00	Golgi organization	18.9873	0.0195718	[ARHGAP21, ATL2, ATP8B1, ATP8B4, BCAS3, COG3, GOLGA5, LMAN1, LRRK2, RAB33B, STX18, STX5, SYNE1, TMED10, USO1]
GO:0006357	GO_BiologicalProcess-GOA_18.04.2017_00h00	regulation of transcription from RNA polymerase II promoter	10.8268	0.0195952	[AATF, ABL1, ADCYAP1, AES, ARID1A, ARID5A, ARNTL2, ATF3, ATP2B2, ATXN7, BARX2, BCAS3, BCL11B, BMP5, BMP6, BMP7, CBX2, CBX4, CC2D1A, CD40, CDH13, CDON, CHD5, CHD6, CLOCK, CNOT2, CUL3, CUX1, CUX2, DLG1, E2F8, EBF4, EHMT1, ELF2, ELK3, ELK4, ELL, ERG, ESRRG, ETV3L, ETV6, FGF2, FGFR2, FOSB, FOXI1, FOXK1, FST, FSTL3, FUBP3, GABPB1, GRHL1, GTF2IRD1, HCLS1, HDAC4, HLF, HMGN3, HOPX, ID2, IL4, INHBA, KDM1A…
GO:0090398	GO_BiologicalProcess-GOA_18.04.2017_00h00	cellular senescence	23.2558	0.0196192	[ABL1, CDK6, ID2, MAP2K1, MAPK14, NSMCE2, NUAK1, OPA1, VASH1, WNT16]
GO:0016055	GO_BiologicalProcess-GOA_18.04.2017_00h00	Wnt signaling pathway	13.7457	0.019621	[ABL1, AES, AMOTL1, ANKRD6, ARL6, BICC1, CDH2, CSNK1G1, CTNND2, CUL3, DAB2, DKK2, FGF2, FGFR2, GRB10, LGR4, LIMD1, LRP6, LRRK1, LRRK2, MAPK14, MESDC2, NLK, NRARP, PARK2, PTPRU, RNF220, RNF43, ROR2, RYR2, SHH, SOX10, STK3, STK4, SULF2, TLE4, TNKS2, WNT16, WNT4, WWOX]
GO:0001501	GO_BiologicalProcess-GOA_18.04.2017_00h00	skeletal system development	13.0548	0.0196588	[ADAMTS12, ADAMTS7, AES, ANKRD11, ANXA2, BARX2, BBX, BMP5, BMP6, BMP7, CHST11, CLDN18, DLG1, FAT4, FBN2, FGFR2, GNAQ, HDAC4, HOXC5, IFITM5, LOC528098, LOXL2, LRP6, LRRK1, MAPK14, MCPH1, P2RX7, PAX1, PAX5, PAX7, PDGFRA, PRRX1, RAB33B, ROR2, RYR1, SATB2, SCIN, SHH, SIGLEC15, SLC9B2, SOX5, SOX6, STC1, SULF2, TGFBR2, TULP3, VCAN, WHSC1, WWOX, ZBTB16]
GO:0050910	GO_BiologicalProcess-GOA_18.04.2017_00h00	detection of mechanical stimulus involved in sensory perception of sound	38.4615	0.0200008	[ATP2B2, HPN, PCDH15, TMC1, TMC2]
GO:0097066	GO_BiologicalProcess-GOA_18.04.2017_00h00	response to thyroid hormone	38.4615	0.0200008	[CTSH, GAS2L1, HPN, LMO2, RDX]
GO:0033267	GO_CellularComponent-GOA_18.04.2017_00h00	axon part	18.3908	0.0200279	[AAK1, ANK3, AP3M2, DAGLA, DLG1, GPM6A, KCNMA1, KCNQ3, KIF1B, LOC531974, NDEL1, NTRK2, ROBO2, SCN1A, SPTBN1, UNC13C]
GO:0048754	GO_BiologicalProcess-GOA_18.04.2017_00h00	branching morphogenesis of an epithelial tube	16.2963	0.0200685	[B4GALT1, BCL2, BMP7, CTSH, DLG1, EDNRA, FAT4, FGF2, FGFR2, LGR4, MET, NKX3-1, NPNT, NRARP, PAX2, SHH, SLIT2, SPRY1, STK4, TBX20, TGFBR2, WNT4]
GO:0070848	GO_BiologicalProcess-GOA_18.04.2017_00h00	response to growth factor	12.7273	0.0201859	[ABL1, ADAMTS12, ADAMTS3, ADAMTS7, ADAMTSL2, BMP5, BMP6, BMP7, CCBE1, CHST11, CXCL13, CXCL8, DAB2, DTYMK, FAT4, FBN2, FGF2, FGF22, FGF5, FGFR2, FSTL3, GRB10, IQGAP1, ITGB5, KDR, MAPK14, MTMR4, NLK, NPNT, NTRK2, PDE3A, PRKCB, RNF165, ROR2, RYR2, SH3GL2, SKI, SLIT2, SOX5, SOX6, SPRY1, SULF2, TCF4, TGFBR2, TGFBR3, UBE2O, VWC2L, WASF1, WNT4, WWOX, YES1, ZFHX3, ZFP36L1, ZFYVE9, ZNF423, ZNF451]
GO:0071407	GO_BiologicalProcess-GOA_18.04.2017_00h00	cellular response to organic cyclic compound	13.2022	0.0202185	[AKAP6, AKAP9, ARID1A, ATP2B2, BMP7, CLOCK, CNOT2, DAB2, DYX1C1, EFNA5, EPHA5, ESRRG, FSHR, GABRB1, GABRB2, GABRG2, GNG2, IGFBP5, ITPR2, KCNH1, LBH, LMO3, LRP6, LRRK2, MAP2K1, NKX3-1, NPC1, NR4A3, NR5A1, NR6A1, P2RX4, P2RX7, PADI2, PAK2, PAQR5, PDE3A, ROCK2, RORA, RYR1, RYR2, SMYD3, SPIDR, SRRT, TAF7, ZC3HAV1, ZFP36L1, ZNF366]
GO:0001701	GO_BiologicalProcess-GOA_18.04.2017_00h00	in utero embryonic development	13.6213	0.020238	[ACVR1B, ADAM10, ANKRD11, BCL2L11, BMP5, BMP7, CCNB1, CNOT2, CUL3, DSC3, E2F8, EDNRA, ELL, FGFR2, GJA1, HOPX, IFITM5, KDM1A, MAFF, MAP2K1, MYH10, MYH9, MYO18B, NDEL1, NMT1, PDGFRA, POLG2, PTPRR, RBBP8, SALL4, SOX10, SOX6, STK3, STK4, TANC2, TGFBR2, UBR3, VASH1, VIM, ZFP36L1, ZFPM2]
GO:0005903	GO_CellularComponent-GOA_18.04.2017_00h00	brush border	19.4444	0.0203223	[ADD3, B4GALT1, CAPZA2, CAPZB, CUBN, DCXR, ENPEP, MYH10, MYH14, MYH9, MYO1D, MYO7B, SCIN, TRPM6]
GO:0008021	GO_CellularComponent-GOA_18.04.2017_00h00	synaptic vesicle	19.4444	0.0203223	[DNAJC5, GRIN2A, LRRK2, NDEL1, PDE4B, RAB3B, STX1A, STX2, SV2C, SYN3, SYPL1, SYT1, SYT2, SYT7]
GO:0030178	GO_BiologicalProcess-GOA_18.04.2017_00h00	negative regulation of Wnt signaling pathway	17.1171	0.0205585	[AES, ANKRD6, BICC1, CDH2, DAB2, DKK2, GRB10, LIMD1, MAPK14, NLK, PARK2, RNF43, ROR2, SHH, SOX10, STK3, STK4, WNT4, WWOX]
GO:0042787	GO_BiologicalProcess-GOA_18.04.2017_00h00	protein ubiquitination involved in ubiquitin-dependent protein catabolic process	17.1171	0.0205585	[ABTB2, ANKIB1, ARIH2, BTBD1, BTBD11, CUL3, FBXO7, FBXW7, KLHL25, KLHL29, MAEA, PARK2, RNF144A, RNF165, RNF185, RNF34, RNF43, UBA6, UHRF1]
GO:0048589	GO_BiologicalProcess-GOA_18.04.2017_00h00	developmental growth	12.58	0.0206511	[ABL1, ADRB1, ANKRD11, ARIH2, BCL2, BCL2L11, BDNF, CHST11, CPQ, DSCAM, EFNA5, FGFR2, G6PC, GJA1, HOPX, IQGAP1, KDM1A, LEP, LIMK1, LRP6, MAP1B, MAPK14, MTOR, NDEL1, NINJ2, PARK2, PAX7, PCDH15, PLCB1, PLXNA4, POU1F1, RIMS1, RIMS2, SALL4, SEMA3A, SH3GL2, SHH, SLC25A25, SLC4A10, SLIT2, SLIT3, SLITRK1, SOX10, SPRY1, STC1, STK3, STK4, SYT1, SYT2, TBX20, TENM4, TGFBR2, TLL1, TMEM8C, TNKS2, TSHR, WASF1, …
GO:0016310	GO_BiologicalProcess-GOA_18.04.2017_00h00	phosphorylation	10.6219	0.0206816	[AAK1, ABL1, ACVR1B, ADAM10, ADCYAP1, AFAP1L2, AK2, AK8, AK9, AKAP9, AKT3, ALOX15, ALPK3, ANKRD54, ANKRD6, ATF3, ATP2B2, ATXN7, BCL2, BMP5, BMP6, BMP7, BRAP, CAMK2B, CAMKK2, CASR, CBFA2T3, CBLB, CCL1, CCNB1, CD40, CDH2, CDK5RAP1, CDK6, CDKL2, CDKL4, CDKN2D, CDON, CEMIP, CLP1, CMPK1, CSNK1G1, CTSH, DAB2, DCK, DEPTOR, DGKB, DLG1, DNAJC15, DOCK7, DSCAM, DTYMK, DUSP18, DYNLL1, EFNA5, EFR3B, EPGN, EPH…
GO:0010557	GO_BiologicalProcess-GOA_18.04.2017_00h00	positive regulation of macromolecule biosynthetic process	10.9527	0.0209644	[AATF, ADCYAP1, AFAP1L2, ARID1A, ARNTL2, ATF3, ATXN7, BANP, BARX2, BCAS3, BCL11B, BMP5, BMP6, BMP7, CASZ1, CD40, CDH13, CDK5RAP1, CDON, CHD6, CLOCK, DAB2, E2F8, EBF4, ELAVL1, ELF2, ELK3, ELK4, ELL, EREG, ERG, ESRRG, ETV6, FGF2, FGFR2, FOSB, FOXI1, FOXK1, FSTL3, FUBP3, GABPB1, GRHL1, HCLS1, HDAC4, HLF, HMGN3, HPN, ICE1, ICE2, ID2, IL4, ILF3, INHBA, IRF6, KDM1A, KDR, KLF12, KLF5, LBH, LDB2, LGR4, L…
GO:0008585	GO_BiologicalProcess-GOA_18.04.2017_00h00	female gonad development	18.75	0.0211967	[BCL2, CSN1S1, FSHR, IMMP2L, INHBA, NOBOX, NR5A1, PDGFRA, ROBO2, SLIT2, SLIT3, SOHLH1, UMODL1, WNT4, ZFPM2]
GO:0016462	GO_MolecularFunction-GOA_18.04.2017_00h00	pyrophosphatase activity	12.6649	0.0212723	[ABCA10, ABCA12, ABCA4, ABCB5, ABCC8, ABCC9, ABCD2, ABCG4, ATL2, ATP10D, ATP12A, ATP2B2, ATP2C1, ATP5G2, ATP6V0A2, ATP7B, ATP8A1, ATP8B1, ATP8B4, ATP9A, ATP9B, CCDC102A, CHD1L, CHD5, CHD6, DDX25, DDX31, DDX55, DNAH10, DNAH11, DNAH12, DNAH17, DNAH3, DNAH8, DNAH9, DNM1, DYNC1I1, DYNC1I2, DYNC2LI1, DYNLL1, EIF5B, ENTPD4, FBXO18, FHIT, GCH1, GNAQ, GNG2, GPR88, HBS1L, KIF1B, KIF5C, LRRK2, MCM9, MDN1, …
GO:0016917	GO_MolecularFunction-GOA_18.04.2017_00h00	GABA receptor activity	33.3333	0.0213219	[GABBR2, GABRB1, GABRB2, GABRD, GABRG1, GABRG2, GABRR3]
GO:0005856	GO_CellularComponent-GOA_18.04.2017_00h00	cytoskeleton	10.7914	0.0213245	[ABL1, ABLIM2, ACTL9, ADD3, AFAP1, AK8, AKAP9, ALKBH2, ARHGAP21, ARHGAP32, ARHGEF10, ARL6, ARPC1B, ASAP1, ATXN7, BBS9, BCAS3, BCL2L11, CABP1, CAMK2B, CAMSAP1, CAP2, CAPZA2, CAPZB, CCDC102A, CCNB1, CDH2, CDK6, CDKL2, CEP170, CEP70, CEP85L, CLIC5, CLIP2, CNN2, CNTLN, CORIN, CUL3, DAAM1, DCAF12, DCXR, DIS3L, DLC1, DLG1, DNAH10, DNAH11, DNAH12, DNAH17, DNAH3, DNAH8, DNAH9, DNM1, DSP, DST, DYNC1I1, DY…
GO:0046903	GO_BiologicalProcess-GOA_18.04.2017_00h00	secretion	11.7409	0.0213642	[ABCA12, ABL1, ADCYAP1, ANXA3, ASIC1, ATP2B2, ATP7B, C2CD4C, CACNA1A, CACNA1B, CACNA1I, CADPS2, CASP4, CD40, CHRM5, CLOCK, CORIN, CPLX4, CSN1S1, CSN3, DEPTOR, DNM1, DOC2B, EFNA5, EPHA5, EXOC2, EXOC6B, GRIK2, HMGN3, ICA1, IL1R2, IL4, INHBA, INS, KCNB1, KCNMA1, LCP2, LEP, LGR4, LLGL1, LOC528098, LRRK2, MAPK14, MYH10, MYO6, MYOM1, NKX3-1, NR4A3, NTRK2, OC90, P2RX7, PARK2, PCLO, PPBP, RAB27B, RAB33B,…
GO:0032421	GO_CellularComponent-GOA_18.04.2017_00h00	stereocilium bundle	24.3243	0.0213702	[ATP8B1, DOCK4, MYO15A, PCDH15, RDX, TMC1, TMC2, USH2A, ZSWIM6]
GO:0098739	GO_BiologicalProcess-GOA_18.04.2017_00h00	import across plasma membrane	24.3243	0.0213702	[ARHGAP1, B2M, FAM155A, KCNJ10, KCNJ3, SLC7A2, SLC9A4, SLC9C1, TFR2]
GO:0001190	GO_MolecularFunction-GOA_18.04.2017_00h00	transcriptional activator activity, RNA polymerase II transcription factor binding	23.5294	0.0216132	[CLOCK, LMO2, MED12L, MKL2, POU1F1, PRRX1, SMARCA2, SOX10, TBX20, WBP2, WWOX, WWP2]
GO:0003779	GO_MolecularFunction-GOA_18.04.2017_00h00	actin binding	14.557	0.0217107	[ABL1, ABLIM2, ARPC1B, CAP2, CAPZA2, CAPZB, CNN2, COBL, CTNNA3, DAAM1, DAAM2, DIAPH3, DST, EPB41, EPB41L2, FMNL3, HCLS1, KCNMA1, LIMCH1, LRRK2, MAEA, MYBPC1, MYH10, MYH11, MYH14, MYH9, MYO10, MYO1D, MYO6, MYOZ2, MYPN, PARK2, PHACTR1, PHACTR2, RDX, SCIN, SPTBN1, SSFA2, SYNE1, SYNE2, SYNE3, TLN2, TNS4, UTRN, WASF1, WASL]
GO:0060589	GO_MolecularFunction-GOA_18.04.2017_00h00	nucleoside-triphosphatase regulator activity	15.3527	0.0218223	[AHSA1, ARAP2, ARHGAP1, ARHGAP20, ARHGAP21, ARHGAP24, ARHGAP29, ARHGAP32, ASAP1, ASAP2, CHN1, DLC1, DOCK4, ELMOD1, GARNL3, GNAQ, GNB5, GPSM1, LLGL1, LRRK2, PLCB1, RABGAP1, RALGAPA2, RAP1GAP2, RASA2, RASAL2, RGS21, RGS3, RGS5, SESN2, SLIT2, SRGAP1, TBC1D10B, TBC1D2B, TBC1D5, TBC1D9B, TBCK]
GO:0034109	GO_BiologicalProcess-GOA_18.04.2017_00h00	homotypic cell-cell adhesion	20.6897	0.02192	[ALOX15, CTNNA3, DSG2, DSP, MEGF10, METAP1, MYH9, PKP2, PRKG1, PTPRU, RDX, STXBP1]
KEGG:04726	KEGG_28.04.2017	Serotonergic synapse	16.6667	0.0219667	[ALOX15, CACNA1A, CACNA1B, GABRB1, GABRB2, GNAQ, GNB5, GNG2, GNG4, GNG7, HTR4, HTR7, ITPR2, KCND2, KCNJ3, MAP2K1, PLCB1, PLCB4, PRKCB, PTGS1]
GO:0044448	GO_CellularComponent-GOA_18.04.2017_00h00	cell cortex part	17.7083	0.022038	[CAP2, CAPZA2, CAPZB, CDH2, DLC1, EPB41, EXOC2, EXOC6B, LLGL1, MAEA, MYH9, PCLO, RDX, SELE, SLC2A1, SPTBN1, WASL]
GO:0021695	GO_BiologicalProcess-GOA_18.04.2017_00h00	cerebellar cortex development	22.7273	0.0220445	[ARCN1, ATP2B2, CACNA1A, CLP1, HERC1, KLHL1, MAP2K1, MYH10, OGDH, RORA]
GO:0030864	GO_CellularComponent-GOA_18.04.2017_00h00	cortical actin cytoskeleton	22.7273	0.0220445	[CAP2, CDH2, DLC1, LLGL1, MAEA, MYH9, RDX, SLC2A1, SPTBN1, WASL]
GO:0051241	GO_BiologicalProcess-GOA_18.04.2017_00h00	negative regulation of multicellular organismal process	11.6798	0.0220957	[ADAMTS12, ADAMTS7, ADRB1, AHSG, ALOX15, ANXA2, ASAP1, ATP2B2, B2M, BCL2, BMP7, BRINP1, CALCR, CD96, CDK6, CLDN18, CMKLR1, CPB2, CRMP1, CXCL13, DOCK4, DTX1, F11, FBXO7, FSHR, FSTL3, GAS2L1, GLRA1, GPNMB, HDAC4, HOOK3, HPN, HS3ST5, ID2, IGFBP5, IL1R2, IL4, INHBA, INS, KCNMA1, KDM1A, KREMEN2, KRIT1, LGR4, LIMD1, MEIS2, NKX3-1, NR5A1, NRARP, P2RX4, P2RX7, PAQR3, PDE5A, PHF14, PIBF1, PIK3R1, PPM1B, P…
GO:0030004	GO_BiologicalProcess-GOA_18.04.2017_00h00	cellular monovalent inorganic cation homeostasis	19.1781	0.0222218	[ATP6V0A2, BCL2, KCNMA1, LRRK2, RAB7A, SLC26A7, SLC4A10, SLC4A4, SLC4A7, SLC4A8, SLC8A1, SLC9A4, SLC9C1, TM9SF4]
GO:0000904	GO_BiologicalProcess-GOA_18.04.2017_00h00	cell morphogenesis involved in differentiation	12.3314	0.0222299	[ABL1, APBB2, ATP2B2, BCL11B, BCL2, BDNF, BMP7, CACNA1A, CAMK2B, CHN1, CNTN3, COL25A1, CRMP1, CTNND2, CUL3, CUX2, CXCL12, DOCK7, DSCAM, EFNA5, EPHA5, FBLN1, FGFR2, FRMD6, GAP43, ID2, KIF5C, LAMA2, LAMC3, LIMK1, LLGL1, LRRC55, LRRK2, MAP1B, MAP2K1, MET, MYH10, MYH9, NDEL1, NR4A3, NRCAM, NTNG2, PCDH15, PLXNA4, PTPRM, PTPRZ1, RADIL, RAP2A, RELN, RNF165, ROBO2, ROBO3, SEMA3A, SEMA6A, SHH, SLIT2, SLIT…
GO:1901701	GO_BiologicalProcess-GOA_18.04.2017_00h00	cellular response to oxygen-containing compound	12.0462	0.0223281	[ABL1, ADNP2, AGTRAP, AKAP6, AKAP9, ATP2B2, BMP6, BRINP1, BRINP2, BRINP3, CDK6, CHRM5, COL16A1, CXCL8, EFNA5, EPHA5, GCH1, GLRA1, GNAQ, GNG2, GOT1, GPR37, GRB10, GUCY1B3, HMGN3, IGFBP5, INS, ITPR2, KCNB1, KCNH1, LRP6, LRRK2, LY86, MAP3K5, MAPK14, MET, MPO, MTOR, MYH11, NDEL1, NR4A3, NTRK2, P2RX4, PARP1, PDE3A, PDE4B, PDGFD, PDGFRA, PIK3R1, PLCB1, PRKCB, PTPRA, RHOB, ROCK2, RORA, RPTOR, RYR2, SESN…
GO:0017111	GO_MolecularFunction-GOA_18.04.2017_00h00	nucleoside-triphosphatase activity	12.7273	0.0225547	[ABCA10, ABCA12, ABCA4, ABCB5, ABCC8, ABCC9, ABCD2, ABCG4, ATL2, ATP10D, ATP12A, ATP2B2, ATP2C1, ATP5G2, ATP6V0A2, ATP7B, ATP8A1, ATP8B1, ATP8B4, ATP9A, ATP9B, CCDC102A, CHD1L, CHD5, CHD6, DDX25, DDX31, DDX55, DNAH10, DNAH11, DNAH12, DNAH17, DNAH3, DNAH8, DNAH9, DNM1, DYNC1I1, DYNC1I2, DYNC2LI1, DYNLL1, EIF5B, FBXO18, GCH1, GNAQ, GNG2, GPR88, HBS1L, KIF1B, KIF5C, LRRK2, MCM9, MDN1, MYH10, MYH11, …
GO:0031667	GO_BiologicalProcess-GOA_18.04.2017_00h00	response to nutrient levels	14.8936	0.022709	[ADRB1, ASNS, ATF3, BCAS3, BCL2, CADPS2, CDKN2D, DAP, DNAJC15, FAS, GAS2L1, HLCS, HTR4, INS, KYNU, LEP, LRRK2, MAP3K5, MTOR, NPY, RPTOR, SESN2, SLC25A25, SLC2A1, TBC1D5, WNT4, WRN, ZFYVE1]
GO:0040008	GO_BiologicalProcess-GOA_18.04.2017_00h00	regulation of growth	12.6126	0.0230835	[ABL1, ACVR1B, ADAM10, ADNP2, ADRB1, AES, ALOX15, APBB2, BCL2, BCL2L11, BDNF, CDKN2D, DCBLD2, DCSTAMP, DSCAM, EFNA5, FGFR2, GAP43, GAS2L1, GJA1, GNG4, HOPX, HPN, IGFBP4, IGFBP5, IGFBP7, INHBA, LEP, LIMK1, MAP1B, MAPK14, MPO, PARK2, PLCB1, PLXNA4, POU1F1, RERG, RIMS1, RIMS2, RPTOR, SEMA3A, SESN2, SLIT2, SLIT3, SMARCA2, STK3, STK4, SYT1, SYT2, TBX20, TGFBR2, TLL1, TNKS2, TSHR, WRN, ZFPM2]
GO:0006875	GO_BiologicalProcess-GOA_18.04.2017_00h00	cellular metal ion homeostasis	13.1965	0.0231115	[ABL1, ADCYAP1, ATP2B2, ATP2C1, ATP7B, BCL2, BMP6, BOK, CACNA1A, CALB1, CALCR, CASR, CCL1, CD40, CEMIP, CXCL13, EDN2, FAM155A, GPR20, GPR65, HCRTR2, ITPR2, JPH2, JPH3, KCNMA1, P2RX4, P2RX7, PIK3CB, PKHD1, PRKCB, RYR1, RYR2, RYR3, SLC24A1, SLC24A3, SLC24A4, SLC8A1, STC1, STIM2, TFRC, TGM2, TMCO1, TRPM1, TTC7A, YWHAE]
GO:0051924	GO_BiologicalProcess-GOA_18.04.2017_00h00	regulation of calcium ion transport	16.2791	0.02313	[ABL1, ATP2B2, BCL2, CACNA1B, CACNA2D1, CASR, CEMIP, GNB5, JPH2, JPH3, P2RX4, P2RX7, RCVRN, RYR2, SLC8A1, STAC, STC1, STIM2, TMC1, TMC2, YWHAE]
GO:0006359	GO_BiologicalProcess-GOA_18.04.2017_00h00	regulation of transcription from RNA polymerase III promoter	31.5789	0.0231444	[ELL, GTF3C1, ICE1, ICE2, MTOR, RPTOR]
GO:0035327	GO_CellularComponent-GOA_18.04.2017_00h00	transcriptionally active chromatin	31.5789	0.0231444	[BCAS3, ELL, EXOSC10, ICE1, ICE2, PADI2]
GO:0005246	GO_MolecularFunction-GOA_18.04.2017_00h00	calcium channel regulator activity	29.6296	0.0231943	[CRISP1, GRM3, GRM7, PRKCB, PRKG1, STIM2, STX1A, YWHAE]
GO:0031410	GO_CellularComponent-GOA_18.04.2017_00h00	cytoplasmic vesicle	11.0917	0.0232248	[AAK1, ABCA12, ACR, ACSBG1, ADAM10, ADRB1, AMOTL1, ANKFY1, ANXA2, ANXA3, ARCN1, ARHGAP1, ARRDC1, ATP6V0A2, ATP7B, ATP8A1, ATP9A, ATP9B, AZIN2, BDNF, BOK, CADPS2, CALCR, CAPZB, CEMIP, CLCA1, CLIC5, CLVS2, CNST, COPE, COPG1, CTSH, CUBN, DAB2, DCSTAMP, DENND1A, DNAJC5, DNM1, DOC2B, DOPEY2, DYNC1I1, ECE1, ENPEP, FAM3C, GABRB2, GABRG2, GALNT15, GCH1, GDE1, GJA1, GPNMB, GRIN2A, ICA1, ITPR2, KCNH1, KDR,…
GO:0051899	GO_BiologicalProcess-GOA_18.04.2017_00h00	membrane depolarization	19.697	0.0232664	[BOK, CACNA1A, CACNA1B, CACNA1E, CACNA1I, CACNA2D1, KDR, LRRK2, NALCN, P2RX4, P2RX7, SCN1A, SLMAP]
GO:0001823	GO_BiologicalProcess-GOA_18.04.2017_00h00	mesonephros development	17.9775	0.0234151	[BCL2, BMP7, CALB1, DLG1, FAT4, FGF2, FGFR2, LGR4, NPNT, PAX2, ROBO2, SHH, SLIT2, SPRY1, WNT4, ZBTB16]
KEGG:04727	KEGG_28.04.2017	GABAergic synapse	17.9775	0.0234151	[ADCY2, CACNA1A, CACNA1B, GABBR2, GABRB1, GABRB2, GABRD, GABRG1, GABRG2, GABRR3, GNB5, GNG2, GNG4, GNG7, PRKCB, TRAK2]
GO:0005245	GO_MolecularFunction-GOA_18.04.2017_00h00	voltage-gated calcium channel activity	25.641	0.0234574	[CACNA1A, CACNA1B, CACNA1E, CACNA1I, CACNA2D1, GRM7, NCS1, RYR1, TMC1, TMC2]
GO:0006366	GO_BiologicalProcess-GOA_18.04.2017_00h00	transcription from RNA polymerase II promoter	10.7234	0.0235477	[AATF, ABL1, ADCYAP1, AES, ARID1A, ARID5A, ARNTL2, ATF3, ATP2B2, ATXN7, BARX2, BCAS3, BCL11B, BMP5, BMP6, BMP7, CBX2, CBX4, CC2D1A, CD40, CDH13, CDON, CHD5, CHD6, CLOCK, CNOT2, CUL3, CUX1, CUX2, DLG1, E2F8, EBF4, EHMT1, ELF2, ELK3, ELK4, ELL, ERG, ESRRG, ETV3L, ETV6, FGF2, FGFR2, FOSB, FOXI1, FOXK1, FST, FSTL3, FUBP3, GABPB1, GRHL1, GTF2IRD1, HCLS1, HDAC4, HLF, HMGN3, HOPX, ICE1, ICE2, ID2, IL4, …
GO:0022603	GO_BiologicalProcess-GOA_18.04.2017_00h00	regulation of anatomical structure morphogenesis	11.7816	0.023652	[ABL1, ADAMTS12, ALOX15, AMTN, ANKRD6, ANXA3, B4GALT1, BCL2, BDNF, BMP7, CACNA1A, CAMK2B, CAMSAP1, CAPZB, CCBE1, CHN1, COCH, CSNK1G1, CTSH, CUX2, CXCL8, DAB2, DCSTAMP, DLC1, DLG1, DSCAM, EFNA5, EPB41, ERG, FBLN1, FGF2, FGFR2, FITM2, FMNL3, HPN, IL4, KDR, KRIT1, LEP, LGR4, LIMD1, LIMK1, LRRK2, MAP1B, MAP2K1, MAPK14, MTOR, MYH10, MYH9, MYO10, NRARP, PALMD, PARK2, PLXNA4, PRKCB, PTPRM, RAP2A, RDX, R…
GO:0048646	GO_BiologicalProcess-GOA_18.04.2017_00h00	anatomical structure formation involved in morphogenesis	11.5924	0.0238182	[ABL1, ALOX15, AMTN, ANXA2, ANXA3, ARID1A, ARL6, ATP2B2, ATP8B1, B4GALT1, BCAS3, BCL2L11, BMP5, BMP7, CACNA1A, CALB1, CCBE1, CDH13, CDON, CNOT2, CTSH, CUL3, CXCL8, DCSTAMP, E2F8, EDNRA, ELK3, ENPEP, EPGN, EPHB4, ERG, FBN2, FGF2, FGFR2, FHOD3, HERC1, HOPX, IL4, INHBA, ITGA2, ITGB5, KDR, KRIT1, LDB3, LEP, LOXL2, LRP6, MAP2K1, MAPK14, MEOX1, MMP20, MYBPC1, MYH10, MYH9, MYOZ2, MYPN, NKX3-1, NR4A3, NR…
GO:0019899	GO_MolecularFunction-GOA_18.04.2017_00h00	enzyme binding	11.6667	0.0245312	[ABL1, ABTB2, ADAM10, AKAP6, AKAP7, ANKFY1, ANKIB1, ANXA2, ARHGAP1, ARIH2, ATP2B2, ATP6V0A2, BCAS3, BCL2, BLNK, BOK, BTBD1, BTBD11, CAP2, CBLB, CBX4, CCBE1, CCNB1, CD40, CDH2, CDKN2D, CNST, CNTLN, CSN3, CTNNBL1, CUL3, DAAM1, DAAM2, DCUN1D1, DCUN1D5, DENND1A, DEPTOR, DIAPH3, DIS3L, DLG1, DNM1, DOCK4, DOCK7, DSP, DTX1, ELAVL1, ELL, ELP2, EXOC2, FAF1, FAS, FBXO7, FBXW7, FHIT, FMNL3, GCH1, GOLGA5, GP…
GO:0098657	GO_BiologicalProcess-GOA_18.04.2017_00h00	import into cell	21.1538	0.0249347	[ARHGAP1, B2M, FAM155A, KCNJ10, KCNJ3, PARK2, RAB3B, SLC7A2, SLC9A4, SLC9C1, TFR2]
GO:0060560	GO_BiologicalProcess-GOA_18.04.2017_00h00	developmental growth involved in morphogenesis	15.2439	0.0253214	[ABL1, BDNF, DSCAM, EFNA5, FGFR2, IQGAP1, KDM1A, LIMK1, LRP6, MAP1B, NDEL1, PARK2, PLXNA4, RIMS1, RIMS2, SEMA3A, SH3GL2, SHH, SLIT2, SLIT3, SPRY1, SYT1, SYT2, TGFBR2, WASF1]
GO:0042060	GO_BiologicalProcess-GOA_18.04.2017_00h00	wound healing	13.7931	0.0254557	[ALOX15, ANXA2, ASIC2, B4GALT1, CNN2, CPB2, CPQ, DCBLD2, ELK3, F11, FBLN1, GJA1, HOPX, LBH, MAPK14, METAP1, MTOR, MYH10, MYH9, NINJ2, ODAM, PAX7, PDGFD, PDGFRA, PIK3CB, PRKG1, SDC4, SHH, SRSF6, STX2, STXBP1, SYT11, SYT7, THBD, TMEM8C, WNT4]
GO:0010566	GO_BiologicalProcess-GOA_18.04.2017_00h00	regulation of ketone biosynthetic process	44.4444	0.0255308	[BMP5, BMP6, CSN1S1, WNT4]
GO:0060013	GO_BiologicalProcess-GOA_18.04.2017_00h00	righting reflex	44.4444	0.0255308	[GLRA1, LOC615936, PCDH15, USP46]
GO:2000194	GO_BiologicalProcess-GOA_18.04.2017_00h00	regulation of female gonad development	44.4444	0.0255308	[CSN1S1, NR5A1, UMODL1, ZFPM2]
GO:0001764	GO_BiologicalProcess-GOA_18.04.2017_00h00	neuron migration	16.6667	0.02554	[APBB2, GJA1, GPM6A, LOC531974, MYH10, NDE1, NDEL1, NHSL1, NTRK2, POMK, PRKG1, RELN, SATB2, SEMA3A, SEMA6A, TBX20, UNC5D, YWHAE, ZSWIM6]
GO:0001191	GO_MolecularFunction-GOA_18.04.2017_00h00	transcriptional repressor activity, RNA polymerase II transcription factor binding	20	0.0255759	[CLOCK, LMO2, MED12L, MINA, MKL2, POU1F1, PRRX1, RBBP8, SMARCA2, SOX10, SPEN, TBX20, WBP2, WWOX, WWP2, ZNF451]
GO:0099516	GO_MolecularFunction-GOA_18.04.2017_00h00	ion antiporter activity	23.913	0.0256285	[CAPS2, SLC22A4, SLC24A1, SLC24A3, SLC24A4, SLC26A7, SLC4A10, SLC8A1, SLC9A4, SLC9B2, SLC9C1]
GO:0007156	GO_BiologicalProcess-GOA_18.04.2017_00h00	homophilic cell adhesion via plasma membrane adhesion molecules	16.9811	0.0257523	[CADM2, CD200, CDH13, CDH18, CDH2, DSC1, DSC3, DSG2, FAT1, FAT3, FAT4, PCDH15, PCDH7, PCDHGA2, PCDHGA7, PIK3CB, PTPRM, ROBO2]
GO:0031324	GO_BiologicalProcess-GOA_18.04.2017_00h00	negative regulation of cellular metabolic process	10.5235	0.0259299	[AATF, ABL1, AES, AHSG, ANOS1, ANXA2, ARID1A, ARID5A, ATCAY, ATF3, ATP2B2, ATP8B1, ATXN7, BAHCC1, BARX2, BCL2, BMP5, BMP6, BMP7, CACNA1A, CBFA2T3, CBLB, CBX2, CBX4, CC2D1A, CDK5RAP1, CDKN2D, CELF4, CIITA, CLOCK, CNOT2, CNST, COL28A1, CPAMD8, CUL3, CUX1, CUX2, DAB2, DAP, DEDD, DEPTOR, DLG1, DNAJC15, DUSP18, DYNLL1, E2F8, EDNRA, EHMT1, ELAVL1, ELK3, ELK4, ELL, EREG, ETV3L, ETV6, EXOSC10, FBLN1, FBX…
GO:0006886	GO_BiologicalProcess-GOA_18.04.2017_00h00	intracellular protein transport	11.5288	0.025955	[ANK3, AP3M2, ARIH2, ARL6, BCAS3, BMP6, CABP1, CEMIP, COG3, COPG1, DAB2, DDX25, DYNC2LI1, DYNLL1, ELMOD1, FAF1, FBXO7, FBXW7, GNAQ, GOLGA7, GPR26, HCLS1, ICE1, IFT81, IMMP2L, KCNB1, KPNA2, LEP, LRRK2, LTV1, MAPK14, MDFIC, MTOR, MTX2, MYBPC1, NDEL1, NSG1, NUP214, PCNT, PEX1, PEX19, PEX3, PEX5L, PIK3R1, PPM1B, RAB33B, RAB7A, RABGAP1, RHOB, SAR1B, SCARB2, SDAD1, SEC23A, SHH, SMG6, SNX16, SPTBN1, SRP…
GO:0014070	GO_BiologicalProcess-GOA_18.04.2017_00h00	response to organic cyclic compound	12.2772	0.0262188	[ACSBG1, AKAP6, AKAP9, ARID1A, ATP2B2, BCL2, BMP7, CDKN2D, CLOCK, CNOT2, CSN1S1, CSN3, DAB2, DYX1C1, EFNA5, EPHA5, ESRRG, FAS, FSHR, GABRB1, GABRB2, GABRG2, GNG2, GOT1, GPR83, HLCS, IGFBP5, ITPR2, KCNH1, KYNU, LBH, LMO3, LRP6, LRRK2, MAP2K1, MRE11A, NKX3-1, NPC1, NR4A3, NR5A1, NR6A1, P2RX4, P2RX7, PADI2, PAK2, PAQR5, PDE3A, ROCK2, RORA, RYR1, RYR2, SELL, SLIT2, SLIT3, SMYD3, SPIDR, SRRT, TAF7, TG…
GO:0019898	GO_CellularComponent-GOA_18.04.2017_00h00	extrinsic component of membrane	14.2857	0.0262418	[AAK1, ABL1, ALOX15, ANXA2, BCL2L11, CDH2, EPB41, EPB41L2, EPB41L4A, FARP1, GNAQ, GNG2, GNG4, GNG7, IQGAP1, KCNAB1, KCNIP1, NMT1, PIK3CB, PIK3R1, RAB7A, RDX, SCUBE1, SNX16, SOX10, SYTL2, SYTL3, TIAM1, USO1, YES1, ZFYVE1]
GO:0001656	GO_BiologicalProcess-GOA_18.04.2017_00h00	metanephros development	18.6667	0.0267045	[BCL2, BMP7, CALB1, CTSH, FAT4, FRAS1, ID2, LGR4, NKX3-1, PAX2, PDGFRA, SHH, SPRY1, WNT4]
GO:0022037	GO_BiologicalProcess-GOA_18.04.2017_00h00	metencephalon development	18.6667	0.0267045	[ABL1, ARCN1, ATP2B2, BCL2, CACNA1A, CLP1, CNTN1, HERC1, KLHL1, LRP6, MAP2K1, MYH10, OGDH, RORA]
GO:0044304	GO_CellularComponent-GOA_18.04.2017_00h00	main axon	25	0.0267458	[ANK3, DAGLA, DLG1, KCNQ3, LOC531974, ROBO2, SCN1A, SPTBN1]
GO:0098781	GO_BiologicalProcess-GOA_18.04.2017_00h00	ncRNA transcription	25	0.0267458	[DEDD, ELL, GTF3C1, ICE1, ICE2, MTOR, TAF1B, TOPAZ1]
GO:0021953	GO_BiologicalProcess-GOA_18.04.2017_00h00	central nervous system neuron differentiation	15.5405	0.0267515	[ATP2B2, BCL11B, CACNA1A, GDPD5, GNAQ, HERC1, INHBA, LEP, NDEL1, NPY, NTRK2, OGDH, PAX7, PLXNA4, RORA, SATB2, SEMA3A, SHH, SLC4A10, SLIT2, TBX20, TULP3, UNC5D]
GO:0060070	GO_BiologicalProcess-GOA_18.04.2017_00h00	canonical Wnt signaling pathway	14.6597	0.0267597	[AES, ANKRD6, BICC1, CDH2, CTNND2, DAB2, DKK2, FGF2, FGFR2, LGR4, LIMD1, LRP6, LRRK1, LRRK2, MAPK14, NRARP, PARK2, PTPRU, RNF220, ROR2, RYR2, SHH, SOX10, STK3, STK4, SULF2, TNKS2, WNT4]
GO:0005634	GO_CellularComponent-GOA_18.04.2017_00h00	nucleus	9.72405	0.0267626	[A1CF, AATF, ABL1, ACR, ACSS2, ADAM10, ADD3, ADNP, AES, AGTRAP, AK9, AKAP6, AKAP7, ALAS1, ALKBH2, AMOTL1, ANKRD11, ANKRD17, ANKRD54, ANKRD6, ANXA2, APBB2, APRT, APTX, ARHGAP32, ARID1A, ARID1B, ARID5A, ARIH2, ARNTL2, ATF3, ATP10D, ATXN7, AZIN2, BAHCC1, BANP, BARX2, BAZ2B, BBX, BCAS3, BCL11B, BCL2, BDNF, BOK, BRAP, C2CD2, CADPS2, CALB1, CAMKK2, CASZ1, CBFA2T3, CBLB, CBX2, CBX4, CC2D1A, CCDC91, CCNB…
GO:0048639	GO_BiologicalProcess-GOA_18.04.2017_00h00	positive regulation of developmental growth	16.2602	0.0267837	[BCL2, BDNF, DSCAM, EFNA5, FGFR2, HOPX, LEP, LIMK1, MAP1B, MAPK14, PARK2, PLCB1, POU1F1, RIMS1, RIMS2, SYT1, SYT2, TBX20, TSHR, ZFPM2]
GO:0090257	GO_BiologicalProcess-GOA_18.04.2017_00h00	regulation of muscle system process	16.2602	0.0267837	[AKAP9, ATP2B2, CTNNA3, DLG1, DOCK4, DSG2, DSP, EDN2, GTF2IRD1, HDAC4, IGFBP5, KCNMA1, NPNT, P2RX4, PARP1, PDE5A, PKP2, PRKG1, RYR2, STC1]
GO:0009891	GO_BiologicalProcess-GOA_18.04.2017_00h00	positive regulation of biosynthetic process	10.7768	0.0272748	[AATF, ABHD6, ACR, ADCYAP1, ADRB1, AFAP1L2, ARID1A, ARNTL2, ATF3, ATXN7, BANP, BARX2, BCAS3, BCL11B, BMP5, BMP6, BMP7, CASZ1, CD40, CDH13, CDK5RAP1, CDON, CHD6, CLOCK, CSN1S1, DAB2, E2F8, EBF4, ELAVL1, ELF2, ELK3, ELK4, ELL, EREG, ERG, ESRRG, ETV6, FGF2, FGFR2, FOSB, FOXI1, FOXK1, FSHR, FSTL3, FUBP3, GABPB1, GPR65, GRHL1, HCLS1, HDAC4, HLF, HMGN3, HPN, ICE1, ICE2, ID2, IL4, ILF3, INHBA, IRF6, KDM…
GO:0009267	GO_BiologicalProcess-GOA_18.04.2017_00h00	cellular response to starvation	17.1717	0.0276073	[ASNS, ATF3, BCL2, CADPS2, DAP, DNAJC15, FAS, GAS2L1, LRRK2, MAP3K5, MTOR, RPTOR, SESN2, SLC2A1, WNT4, WRN, ZFYVE1]
GO:0018210	GO_BiologicalProcess-GOA_18.04.2017_00h00	peptidyl-threonine modification	17.1717	0.0276073	[ACVR1B, BCL2, BMP7, CAMK2B, CAMKK2, CEMIP, GALNT1, GALNT3, HIPK3, LRRK2, MTOR, NLK, OXSR1, PPEF2, PRKCB, RPTOR, TGFBR2]
GO:0030218	GO_ImmuneSystemProcess-GOA_18.04.2017_00h00	erythrocyte differentiation	17.5824	0.0276549	[ACVR1B, ANKRD54, B2M, CDK6, GAS2L1, HCLS1, ID2, INHBA, KDM1A, KMT2E, MAEA, MAPK14, MB, SOX6, ZFP36L1, ZNF16]
GO:0005912	GO_CellularComponent-GOA_18.04.2017_00h00	adherens junction	12.6866	0.0276615	[ADAM10, AFAP1, ANXA2, ARPC1B, B2M, CADM2, CD200, CD96, CDH13, CDH2, CTNNA3, DAB2, DLC1, DLG1, DOCK7, EFNA5, EPB41L2, EPHA5, FAT1, GJA1, IQGAP1, ITGA11, ITGA2, ITGA2B, ITGB5, LIMD1, LIMK1, MPZL1, MYH9, NUP214, PDLIM5, PKP2, PTPRM, RDX, RHOB, RRAS2, RSU1, SCARB2, SNTB1, SRP68, SYNE2, SYNM, TGM2, TLN2, TNS4, UBOX5, VIM, WASF1, YES1, YWHAE, YWHAG]
GO:0019201	GO_MolecularFunction-GOA_18.04.2017_00h00	nucleotide kinase activity	35.2941	0.0276659	[AK2, AK8, CMPK1, DLG1, DTYMK, RAD50]
GO:0050915	GO_BiologicalProcess-GOA_18.04.2017_00h00	sensory perception of sour taste	60	0.0277099	[ASIC1, ASIC2, PKD2L1]
GO:0060916	GO_BiologicalProcess-GOA_18.04.2017_00h00	mesenchymal cell proliferation involved in lung development	60	0.0277099	[FGFR2, PHF14, SHH]
GO:0061056	GO_BiologicalProcess-GOA_18.04.2017_00h00	sclerotome development	60	0.0277099	[MEOX1, PAX1, SHH]
GO:0097440	GO_CellularComponent-GOA_18.04.2017_00h00	apical dendrite	60	0.0277099	[MYO1D, OSBP2, SLC4A10]
GO:0097513	GO_CellularComponent-GOA_18.04.2017_00h00	myosin II filament	60	0.0277099	[MYH10, MYH14, MYH9]
GO:1903358	GO_BiologicalProcess-GOA_18.04.2017_00h00	regulation of Golgi organization	60	0.0277099	[RAB33B, STX18, STX5]
GO:1901379	GO_BiologicalProcess-GOA_18.04.2017_00h00	regulation of potassium ion transmembrane transport	21.7391	0.0281115	[AKAP6, AKAP9, DLG1, KCNAB1, KCNIP1, KCNIP4, NETO1, OXSR1, WWP2, YWHAE]
GO:0097484	GO_BiologicalProcess-GOA_18.04.2017_00h00	dendrite extension	26.9231	0.0281333	[PARK2, RIMS1, RIMS2, SH3GL2, SYT1, SYT2, WASF1]
GO:0043149	GO_BiologicalProcess-GOA_18.04.2017_00h00	stress fiber assembly	19.1176	0.0281377	[ARHGEF10, CUL3, DLC1, ELN, GPR65, ITGB5, LIMK1, MET, MTOR, PHACTR1, PIK3R1, TSC1, WNT4]
GO:0007214	GO_BiologicalProcess-GOA_18.04.2017_00h00	gamma-aminobutyric acid signaling pathway	30	0.0283372	[CACNA1A, GABBR2, GABRB1, GABRG1, GABRG2, HTR4]
GO:0008207	GO_BiologicalProcess-GOA_18.04.2017_00h00	C21-steroid hormone metabolic process	30	0.0283372	[BMP5, BMP6, CSN1S1, DHRS9, KCNMA1, WNT4]
GO:0050919	GO_BiologicalProcess-GOA_18.04.2017_00h00	negative chemotaxis	30	0.0283372	[EFNA5, PLXNA4, ROBO2, SEMA3A, SLIT2, SLIT3]
GO:0009991	GO_BiologicalProcess-GOA_18.04.2017_00h00	response to extracellular stimulus	14.2857	0.0284651	[ADRB1, AES, ASNS, ATF3, BCAS3, BCL2, CADPS2, CDKN2D, DAP, DNAJC15, FAS, GAS2L1, HLCS, HTR4, INS, KYNU, LEP, LRRK2, MAP3K5, MTOR, NPY, P2RX7, RPTOR, SESN2, SLC25A25, SLC2A1, TBC1D5, WNT4, WRN, ZFYVE1]
GO:0005654	GO_CellularComponent-GOA_18.04.2017_00h00	nucleoplasm	10.3527	0.0284758	[A1CF, ABL1, ACSS2, ADD3, AGTRAP, AK9, ALAS1, ALKBH2, ANKRD11, APRT, APTX, ARHGAP32, ARID1A, ARID1B, ARID5A, ARIH2, ATP10D, ATXN7, BAHCC1, BANP, BARX2, BBX, BCL2, BDNF, CADPS2, CASZ1, CBFA2T3, CBLB, CBX2, CBX4, CCDC91, CDK6, CDKN2D, CENPC, CHD1L, CHD5, CHD6, CLOCK, CLP1, CMTM8, CNTLN, COG5, COMMD8, COPE, CORIN, CTNNBL1, CUTC, CUX1, DAP3, DCLRE1C, DECR1, DEF6, DENND1A, DPF3, DTX1, DUSP18, DUSP23, …
GO:0031328	GO_BiologicalProcess-GOA_18.04.2017_00h00	positive regulation of cellular biosynthetic process	10.7725	0.0285048	[AATF, ACR, ADCYAP1, ADRB1, AFAP1L2, ARID1A, ARNTL2, ATF3, ATXN7, BANP, BARX2, BCAS3, BCL11B, BMP5, BMP6, BMP7, CASZ1, CD40, CDH13, CDK5RAP1, CDON, CHD6, CLOCK, CSN1S1, DAB2, E2F8, EBF4, ELAVL1, ELF2, ELK3, ELK4, ELL, EREG, ERG, ESRRG, ETV6, FGF2, FGFR2, FOSB, FOXI1, FOXK1, FSHR, FSTL3, FUBP3, GABPB1, GPR65, GRHL1, HCLS1, HDAC4, HLF, HMGN3, HPN, ICE1, ICE2, ID2, IL4, ILF3, INHBA, IRF6, KDM1A, KLF…
GO:0031267	GO_MolecularFunction-GOA_18.04.2017_00h00	small GTPase binding	15.126	0.0285897	[ANKFY1, ARHGAP1, DAAM1, DAAM2, DENND1A, DEPTOR, DIAPH3, DOCK4, DOCK7, EXOC2, FMNL3, GOLGA5, IQGAP1, LLGL1, LRRK2, MAPKAP1, PAK2, PEX5L, RABGAP1, RAPGEF4, RIMS1, RIN3, ROCK2, SRGAP1, SYTL2, SYTL3, TBC1D10B, TBC1D2B, TBC1D5, TBC1D9B, TBCK, TMEM127, TNPO2, WASF1, XPO4, XPO6]
GO:0042490	GO_BiologicalProcess-GOA_18.04.2017_00h00	mechanoreceptor differentiation	19.6721	0.0297161	[ATP2B2, ATP8B1, FAT4, GABRB2, KCNMA1, NTRK2, PCDH15, SDC4, SLC4A7, TMC1, TSHR, USH2A]
GO:0046849	GO_BiologicalProcess-GOA_18.04.2017_00h00	bone remodeling	19.6721	0.0297161	[CLDN18, DCSTAMP, EFNA2, FSHR, LEP, LGR4, LRRK1, P2RX7, SIGLEC15, SYT7, TFRC, WNT16]
GO:0006937	GO_BiologicalProcess-GOA_18.04.2017_00h00	regulation of muscle contraction	17.3913	0.0299847	[AKAP9, CTNNA3, DLG1, DOCK4, DSG2, DSP, EDN2, HDAC4, KCNMA1, NPNT, P2RX4, PDE5A, PKP2, PRKG1, RYR2, STC1]
GO:0006996	GO_BiologicalProcess-GOA_18.04.2017_00h00	organelle organization	10.1266	0.0300671	[ABL1, ABLIM2, AFAP1, AKAP9, AKT3, ALOX15, ANK3, ANKFY1, ANXA2, ARHGAP21, ARHGEF10, ARID1A, ARID1B, ARIH2, ARL6, ARPC1B, ASAP1, ATL2, ATP2B2, ATP2C1, ATP8A1, ATP8B1, ATP8B4, ATXN7, BAHCC1, BANP, BBS9, BCAS3, BCL2, BCL2L11, BMP7, BOK, C2CD4C, CAMSAP1, CAP2, CAPZA2, CAPZB, CCNB1, CDH2, CDK5RAP1, CDK6, CENPC, CHCHD6, CHD1L, CHD5, CLOCK, CLVS2, CNN2, CNOT2, CNTLN, COA5, COBL, COG3, CRMP1, CUL3, DAAM1…
KEGG:04010	KEGG_28.04.2017	MAPK signaling pathway	13.6719	0.0302444	[AKT3, BDNF, CACNA1A, CACNA1B, CACNA1E, CACNA1I, CACNA2D1, CACNA2D3, ELK4, FAS, FGF2, FGF22, FGF5, FGFR2, IL1R1, IL1R2, MAP2K1, MAP3K5, MAP4K3, MAPK10, MAPK14, NLK, NTRK2, PAK2, PDGFRA, PPM1B, PRKCB, PTPN5, PTPRR, RASA2, RASGRF1, RRAS2, STK3, STK4, TGFBR2]
GO:0007178	GO_BiologicalProcess-GOA_18.04.2017_00h00	transmembrane receptor protein serine/threonine kinase signaling pathway	13.6719	0.0302444	[ABL1, ACVR1B, ADAMTSL2, BMP5, BMP6, BMP7, BTBD11, CHST11, DAB2, FBN2, FST, FSTL3, INHBA, ITGB5, LNPEP, MAPK14, MTMR4, NLK, NPNT, PPM1L, RNF165, ROR2, RYR2, SKI, SPTBN1, SUB1, TBX20, TGFBR2, TGFBR3, UBE2O, VIM, VWC2L, ZFYVE9, ZNF423, ZNF451]
GO:0032535	GO_BiologicalProcess-GOA_18.04.2017_00h00	regulation of cellular component size	13.6719	0.0302444	[ABL1, AKT3, ALOX15, ARPC1B, ATP2B2, BDNF, CAPZA2, CAPZB, DEPTOR, DLG1, DSCAM, EFNA5, ELN, FHOD3, FSHR, HCLS1, KCNMA1, LIMK1, LRRC8A, MAP1B, MTOR, P2RX7, PLXNA4, RAB3B, RAP1GAP2, RDX, RPTOR, SCIN, SEMA3A, SLIT2, SPTBN1, TSC1, VAV3, WASF1, WASL]
GO:0071822	GO_BiologicalProcess-GOA_18.04.2017_00h00	protein complex subunit organization	11.1675	0.0302868	[ABL1, ADAMTS2, AKAP9, ALOX15, ANXA2, ARL6, ARPC1B, ASAP1, ATL2, ATP6V0A2, BCL2L11, BOK, C1QTNF6, CADPS2, CAPZA2, CAPZB, CENPC, COA5, COBL, COL16A1, CRABP1, CRYZ, CSN3, CUL3, CUTC, CXCL13, DCXR, DECR1, DLG1, DNAJC15, DNM1, DYX1C1, ELN, EXOC2, FAF1, FARSB, FAS, FHOD3, GAS2L1, GCH1, GJA1, HCLS1, HDGFRP3, HGSNAT, ICE1, IMMP2L, KCNB1, KCND2, KCNMA1, KCNS3, KCTD1, KCTD3, LLGL1, LOXL2, LRRK2, MALT1, ME…
GO:1904062	GO_BiologicalProcess-GOA_18.04.2017_00h00	regulation of cation transmembrane transport	14.7727	0.0303003	[ABL1, AKAP6, AKAP9, B2M, BPIFA1, CEMIP, CNIH3, DLG1, GNB5, JPH2, JPH3, KCNAB1, KCNIP1, KCNIP4, NETO1, OXSR1, RASGRF1, RELN, RYR2, SLMAP, STAC, STIM2, TMC1, TMC2, WWP2, YWHAE]
GO:1901016	GO_BiologicalProcess-GOA_18.04.2017_00h00	regulation of potassium ion transmembrane transporter activity	24.2424	0.0307758	[AKAP6, AKAP9, DLG1, KCNAB1, NETO1, OXSR1, WWP2, YWHAE]
GO:0051271	GO_BiologicalProcess-GOA_18.04.2017_00h00	negative regulation of cellular component movement	14.433	0.0312342	[ABHD6, BCL2, CNN2, CXCL13, DLC1, FAM60A, FBLN1, IGFBP5, IL4, KRIT1, PADI2, PLCB1, PTPRG, PTPRM, PTPRR, PTPRU, RAP2A, RHOB, SEMA3A, SHH, SLIT2, SRGAP1, STC1, TGFBR3, VASH1, WASL, WNT4, ZMYND8]
KEGG:05205	KEGG_28.04.2017	Proteoglycans in cancer	14.2857	0.0315206	[AKT3, ANK3, CAMK2B, CBLB, ERBB4, FAS, FGF2, HCLS1, IQGAP1, ITGA2, ITGB5, ITPR2, KDR, MAP2K1, MAPK14, MET, MTOR, PIK3CB, PIK3R1, PLCE1, PRKCB, RDX, ROCK2, RRAS2, SDC4, SHH, TIAM1, WNT16, WNT4]
GO:0060042	GO_BiologicalProcess-GOA_18.04.2017_00h00	retina morphogenesis in camera-type eye	22.5	0.0318411	[ARL6, CALB1, CDON, DSCAM, LRP6, PDE6C, PROM1, PTPRM, VSX1]
GO:0030902	GO_BiologicalProcess-GOA_18.04.2017_00h00	hindbrain development	16.5138	0.0319109	[ABL1, ARCN1, ATP2B2, BCL2, BMP5, BMP7, CACNA1A, CLP1, CNTN1, FGF2, HERC1, KLHL1, LRP6, MAP2K1, MYH10, OGDH, RORA, SHH]
GO:0048167	GO_BiologicalProcess-GOA_18.04.2017_00h00	regulation of synaptic plasticity	16.8317	0.0323204	[ABHD6, ATP2B2, CALB1, GRIK2, GRIN2A, JPH3, KCNB1, KCNJ10, NETO1, NTRK2, RASGRF1, RELN, SLC24A1, STXBP1, SYT7, UNC13C, YWHAG]
GO:0001657	GO_BiologicalProcess-GOA_18.04.2017_00h00	ureteric bud development	17.6471	0.0323337	[BCL2, BMP7, CALB1, DLG1, FAT4, FGF2, FGFR2, LGR4, NPNT, PAX2, ROBO2, SHH, SLIT2, SPRY1, WNT4]
GO:0030658	GO_CellularComponent-GOA_18.04.2017_00h00	transport vesicle membrane	17.6471	0.0323337	[ICA1, ITPR2, SEC23A, SEC31A, SLC9B2, STX1A, SYN3, SYPL1, SYT1, SYT2, TMED10, TMEM30A, USO1, VTI1A, ZNRF1]
GO:0000287	GO_MolecularFunction-GOA_18.04.2017_00h00	magnesium ion binding	15.847	0.0325579	[ABL1, ALPI, ATP10D, ATP8A1, ATP8B1, ATP8B4, ATP9A, ATP9B, DIS3L2, EYA2, FARSB, GSS, MAP3K5, MAST1, MAST4, NLK, NUDT3, OXSR1, PGM1, PGM2, PPA2, PPM1B, PRPS1L1, RAP2A, STK3, STK4, SUCLA2, WRN, XXYLT1]
GO:0016311	GO_BiologicalProcess-GOA_18.04.2017_00h00	dephosphorylation	12.8571	0.0325919	[ALPI, APTX, BCL2, CNST, DLC1, DUSP18, DUSP23, ELL, EYA2, G6PC, IQGAP1, LPIN1, MTMR4, MYO1D, NPNT, NUAK1, PP2D1, PPA2, PPEF2, PPM1B, PPM1K, PPM1L, PPP1R7, PPP1R8, PPP2R2C, PPP6R3, PTPN13, PTPN5, PTPN9, PTPRA, PTPRD, PTPRG, PTPRM, PTPRR, PTPRU, PTPRZ1, ROCK2, RPRD1A, SACM1L, STYX, SYTL2, TSC1, WNK1, YWHAE, ZFYVE1]
GO:0071702	GO_BiologicalProcess-GOA_18.04.2017_00h00	organic substance transport	10.4375	0.0327485	[ABCA10, ABCA12, ABCA4, ABCG4, ABL1, ADCYAP1, ANK3, ANO4, ANXA2, AP3M2, ARCN1, ARF3, ARHGAP1, ARIH2, ARL6, ATP10D, ATP8A1, ATP8B1, ATP8B4, ATP9A, ATP9B, AZIN2, BCAS3, BMP6, CABP1, CACNA1A, CASP4, CD40, CEMIP, CHRM5, CLOCK, CNST, COG3, COG5, COPE, COPG1, CSN1S1, CUBN, DAB2, DDX25, DEPTOR, DOC2B, DYNC2LI1, DYNLL1, EDNRA, EFNA5, ELMOD1, EPHA5, FAF1, FBXO7, FBXW7, FRAS1, G6PC, GADL1, GJA1, GNAQ, GOLG…
GO:0006897	GO_BiologicalProcess-GOA_18.04.2017_00h00	endocytosis	12.5307	0.0330066	[AAK1, ABL1, AHSG, ALOX15, ANKFY1, ANXA2, ANXA3, ATP9A, ATP9B, B2M, CDH13, CNN2, CSNK1G1, CUBN, CXCL8, DAB2, DENND1A, DNM1, GRK4, LDLRAD3, LEP, LOXL2, LRP6, LRRK2, MEGF10, MYH9, MYO6, NOSTRIN, NPC1, P2RX7, RAB7A, RINL, SCARF1, SELE, SH3GL2, SH3GL3, SHH, SLC9B2, STON1, SYT1, SYT11, SYT2, SYT7, TBC1D5, TFR2, TFRC, TGM2, TM9SF4, TMPRSS2, TMPRSS5, WASF1]
GO:0036035	GO_ImmuneSystemProcess-GOA_18.04.2017_00h00	osteoclast development	33.3333	0.0330667	[ANXA2, CLDN18, LRRK1, SIGLEC15, SLC9B2]
GO:0098693	GO_BiologicalProcess-GOA_18.04.2017_00h00	regulation of synaptic vesicle cycle	25.9259	0.0332006	[CDH2, GRIK2, LRRK2, RIMS1, RIMS2, RIMS3, STX1A]
GO:0010035	GO_BiologicalProcess-GOA_18.04.2017_00h00	response to inorganic substance	13.6546	0.0332298	[ABL1, ALOX15, APTX, ATP2B2, ATP7B, B2M, BCL2, BMP6, CASR, FAS, FOSB, GCH1, GLRA1, GPR37, GSS, GUCY1B3, ID2, IQGAP1, KCNH1, KCNMA1, KCNMB1, LOXL2, LRRK2, MAP3K5, MET, MPO, NR4A3, P2RX7, RHOB, RYR2, SEC31A, SHH, SPIDR, TFR2]
GO:0098552	GO_CellularComponent-GOA_18.04.2017_00h00	side of membrane	12.9518	0.0333055	[ABL1, ALOX15, ANTXR2, AQP4, B2M, B4GALT1, CD40, CDH13, CXCL12, DIABLO, DLG1, ECE1, EFNA5, ENPEP, FAS, GLRA1, GNAQ, GNG2, GNG4, GNG7, IL2RB, IL4, IQGAP1, ITGA2, ITGA2B, KCNAB1, KCNIP1, KCNMA1, LRRK2, P2RX7, PDGFRA, RASA2, RASAL2, SCUBE1, SELL, TFR2, TFRC, TGFBR2, TGFBR3, TIAM1, TMC1, UMODL1, YES1]
GO:0010468	GO_BiologicalProcess-GOA_18.04.2017_00h00	regulation of gene expression	10.0157	0.0333828	[A1CF, AATF, ABL1, ACVR1B, ADCYAP1, AES, AFAP1L2, ANXA3, APBB2, ARID1A, ARID5A, ARNTL2, ASIC2, ASXL3, ATF3, ATP2B2, ATP8B1, ATXN7, BAHCC1, BANP, BARX2, BCAS3, BCL11B, BCL2, BMP5, BMP6, BMP7, CALCR, CASR, CASZ1, CBFA2T3, CBX2, CBX4, CC2D1A, CCBE1, CD40, CDH13, CDK5RAP1, CDK6, CDON, CELF4, CHD5, CHD6, CIITA, CLOCK, CLP1, CMKLR1, CNN2, CNOT2, CNTN1, CSN1S1, CTSH, CUL3, CUX1, CUX2, DAB2, DDX25, DEDD,…
GO:0045892	GO_BiologicalProcess-GOA_18.04.2017_00h00	negative regulation of transcription, DNA-templated	11.2486	0.033594	[AES, ARID1A, ARID5A, ATF3, ATP8B1, BAHCC1, BARX2, BMP6, BMP7, CBFA2T3, CBX2, CBX4, CC2D1A, CIITA, CLOCK, CNOT2, CUL3, CUX1, CUX2, DAB2, DEDD, DLG1, E2F8, EHMT1, ELK3, ELK4, EREG, ETV3L, ETV6, FGFR2, FOXK1, FST, GATAD2A, HCLS1, HDAC4, HOPX, ID2, IL4, ILF3, KCTD1, KDM1A, KLF12, LEP, LGR4, LIMD1, LOXL2, MDFIC, MINA, MORC1, MTA3, NACC1, NCOA2, NCOR2, NELFB, NFIA, NFXL1, NKX3-1, NOSTRIN, NR4A3, NR6A1…
GO:0044449	GO_CellularComponent-GOA_18.04.2017_00h00	contractile fiber part	15.5556	0.0339192	[ABCC9, ANK3, ATP2B2, CAPZB, FHOD3, JPH2, LDB3, LMAN1, MYBPC1, MYO18B, MYOM1, MYOZ2, MYPN, NPNT, RYR1, RYR2, SCN1A, SPTBN1, SYNE1, SYNE2, SYNM]
GO:1990138	GO_BiologicalProcess-GOA_18.04.2017_00h00	neuron projection extension	16.3636	0.034046	[ABL1, DSCAM, IQGAP1, KDM1A, LIMK1, MAP1B, NDEL1, PARK2, PLXNA4, RIMS1, RIMS2, SEMA3A, SH3GL2, SLIT2, SLIT3, SYT1, SYT2, WASF1]
GO:0019226	GO_BiologicalProcess-GOA_18.04.2017_00h00	transmission of nerve impulse	20	0.034142	[CACNA1A, CACNA1I, CHRM5, GLRA1, GPR88, GRM7, KCND2, KCNMA1, MYH14, NRCAM, SCN1A]
GO:0051050	GO_BiologicalProcess-GOA_18.04.2017_00h00	positive regulation of transport	11.7274	0.0341941	[ABCA12, ABL1, ADCYAP1, AHSG, AKAP6, AKAP9, ANKFY1, ANXA2, ARIH2, ATP2B2, ATP8A1, AZIN2, B2M, BCAS3, BMP6, BOK, CACNA1I, CADPS2, CASP4, CDH2, CEMIP, CNST, CNTN1, CSN1S1, DAB2, DLG1, DOC2B, ELMOD1, FBXW7, GADL1, GPR26, HCLS1, ICE1, IL4, INS, JPH2, KCNB1, LEP, MAPK14, MYBPC1, MYOM1, NKX3-1, NR4A3, P2RX4, P2RX7, PARK2, PCNT, PIK3R1, RAB27B, RAB3B, RAB7A, RDX, RELN, RYR2, SCIN, SDC4, SELE, SHH, SPTBN…
GO:0033238	GO_BiologicalProcess-GOA_18.04.2017_00h00	regulation of cellular amine metabolic process	28.5714	0.0342725	[ATCAY, ATP2B2, CACNA1A, FSHR, GPR37, PARK2]
GO:0036465	GO_BiologicalProcess-GOA_18.04.2017_00h00	synaptic vesicle recycling	28.5714	0.0342725	[DENND1A, DNM1, SH3GL2, SYT1, SYT2, SYT7]
GO:0043567	GO_BiologicalProcess-GOA_18.04.2017_00h00	regulation of insulin-like growth factor receptor signaling pathway	28.5714	0.0342725	[ATXN7, BMP5, IGFBP4, IGFBP5, NKX3-1, POU1F1]
GO:0010629	GO_BiologicalProcess-GOA_18.04.2017_00h00	negative regulation of gene expression	10.8624	0.0349874	[ACVR1B, AES, ARID1A, ARID5A, ATF3, ATP8B1, BAHCC1, BARX2, BMP6, BMP7, CBFA2T3, CBX2, CBX4, CC2D1A, CELF4, CIITA, CLOCK, CLP1, CNOT2, CSN1S1, CUL3, CUX1, CUX2, DAB2, DEDD, DIS3L2, DLG1, E2F8, EHMT1, ELAVL1, ELK3, ELK4, EREG, ETV3L, ETV6, EXOSC10, FGFR2, FOXK1, FST, GAS2L1, GATAD2A, HCLS1, HDAC4, HOPX, ID2, IGFBP5, IL1R2, IL4, ILF3, KCTD1, KDM1A, KLF12, LEP, LGR4, LIMD1, LOXL2, LRRK2, MAP2K1, MDFI…
GO:0002934	GO_BiologicalProcess-GOA_18.04.2017_00h00	desmosome organization	40	0.0349875	[DSG2, DSP, GRHL1, PKP2]
GO:0045934	GO_BiologicalProcess-GOA_18.04.2017_00h00	negative regulation of nucleobase-containing compound metabolic process	11.0066	0.0350537	[AES, ARID1A, ARID5A, ATF3, ATP8B1, BAHCC1, BARX2, BMP6, BMP7, CBFA2T3, CBX2, CBX4, CC2D1A, CELF4, CIITA, CLOCK, CNOT2, CUL3, CUX1, CUX2, DAB2, DEDD, DLG1, DNAJC15, E2F8, EDNRA, EHMT1, ELK3, ELK4, EREG, ETV3L, ETV6, EXOSC10, FBXO18, FBXW7, FGFR2, FOXK1, FST, GATAD2A, GRM7, HCLS1, HDAC4, HOPX, ID2, IL4, ILF3, KCTD1, KDM1A, KLF12, LEP, LGR4, LIMD1, LOXL2, LRPPRC, MDFIC, MINA, MORC1, MSH3, MTA3, NAC…
GO:0044106	GO_BiologicalProcess-GOA_18.04.2017_00h00	cellular amine metabolic process	20.8333	0.0351363	[ATCAY, ATP2B2, AZIN2, CACNA1A, FSHR, GADL1, GPR37, KYNU, ODC1, PARK2]
GO:0046850	GO_BiologicalProcess-GOA_18.04.2017_00h00	regulation of bone remodeling	23.5294	0.0351982	[CLDN18, DCSTAMP, FSHR, LEP, P2RX7, SIGLEC15, SYT7, TFRC]
GO:0086002	GO_BiologicalProcess-GOA_18.04.2017_00h00	cardiac muscle cell action potential involved in contraction	23.5294	0.0351982	[CACNA2D1, CTNNA3, DLG1, DSG2, DSP, PKP2, RYR2, SCN1A]
GO:0051219	GO_MolecularFunction-GOA_18.04.2017_00h00	phosphoprotein binding	20.2899	0.0352611	[ABL1, APTX, CBLB, CBX4, EPB41, FBXW7, MTOR, PIK3R1, PLAT, PTPN5, SAMSN1, SH3BP2, YES1, YWHAE]
GO:0055001	GO_BiologicalProcess-GOA_18.04.2017_00h00	muscle cell development	15.9664	0.0355861	[BCL2, CAPZB, FHOD3, HDAC4, KDM1A, LDB3, MEGF10, MTOR, MYBPC1, MYH10, MYH11, MYO18B, MYOZ2, MYPN, PDGFRA, PTCD2, RYR1, SGCD, SMYD3]
GO:0032870	GO_BiologicalProcess-GOA_18.04.2017_00h00	cellular response to hormone stimulus	12.5	0.0356546	[AGTRAP, ARID1A, BMP7, CLOCK, CNOT2, CTSH, DAB2, DYX1C1, EFNA5, EPHA5, ESRRG, FSHR, GAS2L1, GNG2, GOT1, GRB10, HCRTR2, INS, LBH, LEP, LMO2, LMO3, MYH11, NCOA2, NDEL1, NKX3-1, NPC1, NR4A3, NR5A1, NR6A1, PADI2, PAQR5, PARP1, PIK3R1, PRKCB, PTPRA, RDX, ROBO2, RORA, SLC27A1, SLIT2, SLIT3, SMYD3, SORBS1, TAF7, TSC1, TSHR, UMODL1, ZFP36L1, ZNF366]
GO:0005524	GO_MolecularFunction-GOA_18.04.2017_00h00	ATP binding	11.6987	0.0356962	[AAK1, ABCA10, ABCA12, ABCA4, ABCB5, ABCC8, ABCC9, ABCD2, ABCG4, ABL1, ACOT12, ACSBG1, ACVR1B, AK2, AK8, AK9, AKT3, ALPK3, ASNS, ATP10D, ATP12A, ATP2B2, ATP2C1, ATP7B, ATP8A1, ATP8B1, ATP8B4, ATP9A, ATP9B, CAMK2B, CAMKK2, CDK6, CDKL2, CDKL4, CHD1L, CHD5, CHD6, CIITA, CLP1, CMPK1, CSNK1G1, DARS, DCK, DDX25, DDX31, DDX55, DNAH10, DNAH11, DNAH12, DNAH17, DNAH3, DNAH8, DNAH9, DTYMK, EPHA5, EPHA6, EPH…
GO:0010001	GO_BiologicalProcess-GOA_18.04.2017_00h00	glial cell differentiation	15.4412	0.035879	[ABL1, ARHGEF10, CDH2, DTX1, FGF2, FGF5, GAP43, ID2, KCNJ10, LAMC3, MAP2K1, MTOR, NTRK2, PRDM8, PTPRZ1, RELN, SHH, SOX10, SOX6, TENM4, VIM]
GO:0006468	GO_BiologicalProcess-GOA_18.04.2017_00h00	protein phosphorylation	10.6171	0.0361156	[AAK1, ABL1, ACVR1B, ADAM10, ADCYAP1, AFAP1L2, AKAP9, AKT3, ALOX15, ALPK3, ANKRD54, ANKRD6, ATF3, ATP2B2, BCL2, BMP5, BMP6, BMP7, BRAP, CAMK2B, CAMKK2, CASR, CBLB, CCL1, CCNB1, CD40, CDH2, CDK5RAP1, CDK6, CDKL2, CDKL4, CDKN2D, CDON, CEMIP, CSNK1G1, CTSH, DAB2, DEPTOR, DLG1, DOCK7, DUSP18, EFNA5, EPGN, EPHA5, EPHA6, EPHB4, ERC1, EREG, FAS, FBLN1, FBXO18, FBXO7, FBXW7, FGF2, FGFR2, FSHR, GLIPR2, GN…
GO:0006464	GO_BiologicalProcess-GOA_18.04.2017_00h00	cellular protein modification process	10.0367	0.0368929	[AAK1, ABL1, ABTB2, ACVR1B, ADAM10, ADCYAP1, AFAP1L2, AKAP9, AKT3, ALOX15, ALPK3, ANKIB1, ANKRD54, ANKRD6, ARIH2, ART4, ASPHD2, ATF3, ATP2B2, ATXN7, B4GALT1, BCL2, BMP5, BMP6, BMP7, BRAP, BTBD1, BTBD11, CAMK2B, CAMKK2, CASR, CBLB, CBX4, CCL1, CCNB1, CD40, CDC20B, CDH2, CDK5RAP1, CDK6, CDKL2, CDKL4, CDKN2D, CDON, CEMIP, CHD5, CLOCK, COG3, CRBN, CSNK1G1, CTSH, CTU1, CUL3, DAB2, DCUN1D1, DCUN1D5, DE…
GO:0045639	GO_ImmuneSystemProcess-GOA_18.04.2017_00h00	positive regulation of myeloid cell differentiation	18.3099	0.0369514	[ACVR1B, ANKRD54, DCSTAMP, HCLS1, ID2, INHBA, KDM1A, LEP, MAPK14, SCIN, SLC9B2, ZFP36L1, ZNF16]
GO:0070555	GO_BiologicalProcess-GOA_18.04.2017_00h00	response to interleukin-1	17.7215	0.0373654	[ADAMTS12, ADAMTS7, AES, CCL1, CXCL8, HDAC4, IL1R1, IL1R2, NKX3-1, PLCB1, RORA, SELE, TNIP2, UPF1]
GO:0007265	GO_BiologicalProcess-GOA_18.04.2017_00h00	Ras protein signal transduction	13.41	0.0373816	[ARHGEF10, ARHGEF3, ARHGEF4, BRAP, CDH13, CUL3, DENND1A, DENND4B, DLC1, FARP1, FGD3, FGD5, GPR20, GPR65, INS, KSR2, MAPKAP1, MCF2L2, MET, PLCE1, PSD3, RALGPS1, RAP2A, RASA2, RASAL2, RASGRF1, RIT1, ROCK2, RRAS2, SPRY1, TIAM1, TRIO, USP28, VAV3, WASF1]
GO:0010594	GO_BiologicalProcess-GOA_18.04.2017_00h00	regulation of endothelial cell migration	16.8421	0.0374621	[AMOTL1, ANXA3, BCAS3, CCBE1, CXCL13, FGF2, KDR, KRIT1, MET, P2RX4, PTPRM, RHOB, ROCK2, SLIT2, STC1, VASH1]
GO:0001763	GO_BiologicalProcess-GOA_18.04.2017_00h00	morphogenesis of a branching structure	14.4444	0.0374765	[B4GALT1, BCL2, BMP7, CTSH, DLG1, EDNRA, FAT4, FGF2, FGFR2, LGR4, LRRK2, MET, NKX3-1, NPNT, NRARP, PAX2, SEMA3A, SHH, SLIT2, SOX10, SPRY1, STK4, TBX20, TGFBR2, TGM2, WNT4]
GO:0005048	GO_MolecularFunction-GOA_18.04.2017_00h00	signal sequence binding	25	0.0376247	[BRAP, CABP1, CEMIP, KPNA2, NUP214, PEX19, PEX5L, SRP68, TNPO2]
GO:0070252	GO_BiologicalProcess-GOA_18.04.2017_00h00	actin-mediated cell contraction	19.6429	0.0376399	[AKAP9, CACNA2D1, CTNNA3, DLG1, DSG2, DSP, FRMD6, PKP2, RYR2, SCN1A, STC1]
GO:0005544	GO_MolecularFunction-GOA_18.04.2017_00h00	calcium-dependent phospholipid binding	22.449	0.037718	[ANXA2, ANXA3, C2CD4C, DOC2B, SYT1, SYT11, SYT13, SYT2, SYT7, SYTL2, SYTL3]
GO:0019905	GO_MolecularFunction-GOA_18.04.2017_00h00	syntaxin binding	19.4805	0.0377533	[ABL1, C2CD4C, CPLX4, DOC2B, LLGL1, LRRK2, STXBP1, SYT1, SYT11, SYT13, SYT2, SYT7, SYTL2, SYTL3, TMED10]
GO:0099503	GO_CellularComponent-GOA_18.04.2017_00h00	secretory vesicle	13.6752	0.0378972	[ABCA12, ACR, ANXA3, ATP6V0A2, CALCR, CAPZB, CLCA1, CTSH, DNAJC5, DOC2B, ECE1, GRIN2A, LOC528098, LRRK2, MPO, NDEL1, PDE4B, PLAT, RAB27B, RAB3B, SFTPB, STX1A, STX2, STXBP1, SV2C, SYN3, SYPL1, SYT1, SYT2, SYT7, SYTL2, SYTL3]
GO:0051020	GO_MolecularFunction-GOA_18.04.2017_00h00	GTPase binding	14.5594	0.0379348	[ANKFY1, ARHGAP1, DAAM1, DAAM2, DENND1A, DEPTOR, DIAPH3, DOCK4, DOCK7, EXOC2, FMNL3, GOLGA5, IQGAP1, LLGL1, LRRK2, MAPKAP1, PAK2, PEX5L, RABGAP1, RAPGEF4, RIMS1, RIN3, ROCK2, SPTBN1, SRGAP1, SYTL2, SYTL3, TBC1D10B, TBC1D2B, TBC1D5, TBC1D9B, TBCK, TMEM127, TNPO2, VPS41, WASF1, XPO4, XPO6]
GO:0004012	GO_MolecularFunction-GOA_18.04.2017_00h00	phospholipid-translocating ATPase activity	29.1667	0.0379626	[ABCA4, ATP10D, ATP8A1, ATP8B1, ATP8B4, ATP9A, ATP9B]
GO:0005452	GO_MolecularFunction-GOA_18.04.2017_00h00	inorganic anion exchanger activity	29.1667	0.0379626	[SLC22A12, SLC22A14, SLC22A6, SLC4A10, SLC4A4, SLC4A7, SLC4A8]
GO:0042493	GO_BiologicalProcess-GOA_18.04.2017_00h00	response to drug	15.3285	0.0380926	[ABCC8, ABCC9, ATP8B1, BCL2, GRIN2A, INHBA, NKX3-1, NPC1, P2RX7, PAPD7, PDE3A, PDE4B, PTPRM, RAP2A, SLC22A12, SRP68, TFRC, TGFBR2, TMEM30A, TOP1, VAV3]
GO:0019222	GO_BiologicalProcess-GOA_18.04.2017_00h00	regulation of metabolic process	9.72079	0.0382515	[A1CF, AATF, ABCD2, ABHD6, ABL1, ABTB2, ACR, ACVR1B, ADCYAP1, ADRB1, AES, AFAP1L2, AHSG, AKAP9, ALOX15, ANKIB1, ANKRD17, ANKRD54, ANKRD6, ANOS1, ANXA2, ANXA3, APBB2, ARID1A, ARID5A, ARIH2, ARNTL2, ASIC2, ASXL3, ATCAY, ATF3, ATP2B2, ATP8B1, ATXN7, AZIN2, BAHCC1, BANP, BARX2, BCAS3, BCL11B, BCL2, BCL2L11, BMP5, BMP6, BMP7, BOK, BTBD1, BTBD11, CACNA1A, CALCR, CAMKK2, CAP2, CASR, CASZ1, CBFA2T3, CBLB…
GO:0015459	GO_MolecularFunction-GOA_18.04.2017_00h00	potassium channel regulator activity	26.6667	0.0383981	[AKAP9, DLG1, KCNAB1, KCNIP1, KCNIP2, KCNIP4, KCNMB1, YWHAE]
GO:0008180	GO_CellularComponent-GOA_18.04.2017_00h00	COP9 signalosome	25	0.0384859	[AMOTL1, DOCK7, DYNLL1, EPB41L2, MYH9, TESPA1, THEMIS]
GO:0021680	GO_BiologicalProcess-GOA_18.04.2017_00h00	cerebellar Purkinje cell layer development	25	0.0384859	[ARCN1, ATP2B2, CACNA1A, HERC1, KLHL1, MYH10, RORA]
GO:0032940	GO_BiologicalProcess-GOA_18.04.2017_00h00	secretion by cell	11.6352	0.039028	[ABCA12, ABL1, ADCYAP1, ANXA3, ASIC1, C2CD4C, CACNA1A, CACNA1B, CACNA1I, CADPS2, CASP4, CD40, CLOCK, CPLX4, CSN1S1, DEPTOR, DNM1, DOC2B, EFNA5, EPHA5, EXOC2, EXOC6B, GRIK2, HMGN3, ICA1, IL1R2, IL4, INHBA, INS, KCNB1, LCP2, LEP, LGR4, LLGL1, LOC528098, LRRK2, MAPK14, MYH10, MYOM1, NKX3-1, NR4A3, NTRK2, P2RX7, PARK2, PCLO, PPBP, RAB27B, RAB33B, RAB3B, RAB7A, RAPGEF4, RIMS1, RIMS2, RIMS3, SCFD2, SCI…
GO:0031338	GO_BiologicalProcess-GOA_18.04.2017_00h00	regulation of vesicle fusion	20.4082	0.0392413	[ANXA2, DOC2B, GRIK2, RABGAP1, TBC1D10B, TBC1D2B, TBC1D5, TBC1D9B, TBCK, VPS41]
GO:0043542	GO_BiologicalProcess-GOA_18.04.2017_00h00	endothelial cell migration	15.5039	0.0392961	[AMOTL1, ANXA3, BCAS3, CCBE1, CDH13, CXCL13, EPHB4, FGF2, KDR, KRIT1, LOXL2, MET, MYH9, P2RX4, PTPRM, RHOB, ROCK2, SLIT2, STC1, VASH1]
GO:0043588	GO_BiologicalProcess-GOA_18.04.2017_00h00	skin development	14.2105	0.0395265	[ABCA12, ACVR1B, ADAMTS2, ALOX15, BCL11B, BCL2, DSP, FGFR2, FRAS1, FST, GRHL1, IGFBP5, INHBA, IRF6, LDB2, LGR4, MAP2K1, MET, ROCK2, RYR1, SCEL, SHH, SRSF6, STK4, TRPC4AP, WNT16, ZFP36L1]
GO:0031346	GO_BiologicalProcess-GOA_18.04.2017_00h00	positive regulation of cell projection organization	14.0704	0.039683	[BCAS3, BDNF, BMP5, BMP7, CAMK2B, CNTN1, CUX2, DSCAM, DYNLL1, EFNA5, GPM6A, LIMK1, LRRC7, MAP1B, MAP2K1, MTOR, NTRK2, P2RX7, PARK2, RELN, RIMS1, RIMS2, ROBO2, SCARF1, SLITRK1, SYT1, SYT2, TMEM30A]
GO:0050673	GO_BiologicalProcess-GOA_18.04.2017_00h00	epithelial cell proliferation	13.1673	0.0398052	[B4GALT1, BCL11B, BMP5, BMP6, CDH13, CDK6, DLG1, EPGN, EREG, FGF2, FGFR2, FSHR, HPN, ID2, IGFBP4, IGFBP5, INS, IRF6, KDR, KRIT1, LEP, LGR4, LOXL2, MAP2K1, NKX3-1, NR4A3, NRARP, ODAM, PAX2, PIK3CB, PTPRM, SHH, SRSF6, SULF2, VASH1, WNT16, ZFP36L1]
GO:0016528	GO_CellularComponent-GOA_18.04.2017_00h00	sarcoplasm	21.4286	0.0399589	[AKAP6, CACNA2D1, CAMK2B, ITPR2, JPH2, JPH3, RYR1, RYR2, SYNE2]
GO:0019935	GO_BiologicalProcess-GOA_18.04.2017_00h00	cyclic-nucleotide-mediated signaling	21.4286	0.0399589	[ADCYAP1, ADRB1, DEPTOR, GUCY1B3, PCLO, PDE10A, PDE3A, PRKG1, RAPGEF4]
GO:0006885	GO_BiologicalProcess-GOA_18.04.2017_00h00	regulation of pH	18.0556	0.0400386	[ATP12A, ATP6V0A2, BCL2, LRRK2, RAB7A, SLC26A7, SLC4A10, SLC4A4, SLC4A7, SLC4A8, SLC9A4, SLC9C1, TM9SF4]
GO:0072583	GO_BiologicalProcess-GOA_18.04.2017_00h00	clathrin-dependent endocytosis	22.8571	0.040108	[AAK1, DAB2, DENND1A, DNM1, SH3GL2, SLC9B2, SYT1, SYT2]
GO:0008344	GO_BiologicalProcess-GOA_18.04.2017_00h00	adult locomotory behavior	17.5	0.0403795	[ARCN1, CACNA1A, DNM1, GLRA1, ID2, KCNJ10, KCNMA1, KLHL1, NPC1, OTOG, PARK2, PCDH15, SCN1A, TSHR]
GO:0060255	GO_BiologicalProcess-GOA_18.04.2017_00h00	regulation of macromolecule metabolic process	9.75446	0.0404753	[A1CF, AATF, ABL1, ABTB2, ACVR1B, ADCYAP1, AES, AFAP1L2, AHSG, AKAP9, ALOX15, ANKIB1, ANKRD17, ANKRD54, ANKRD6, ANOS1, ANXA2, ANXA3, APBB2, ARID1A, ARID5A, ARIH2, ARNTL2, ASIC2, ASXL3, ATF3, ATP2B2, ATP8B1, ATXN7, AZIN2, BAHCC1, BANP, BARX2, BCAS3, BCL11B, BCL2, BCL2L11, BMP5, BMP6, BMP7, BOK, BTBD1, BTBD11, CALCR, CAMKK2, CASR, CASZ1, CBFA2T3, CBLB, CBX2, CBX4, CC2D1A, CCBE1, CCL1, CCNB1, CD40, …
GO:2000113	GO_BiologicalProcess-GOA_18.04.2017_00h00	negative regulation of cellular macromolecule biosynthetic process	10.9615	0.0405355	[AATF, AES, ARID1A, ARID5A, ATF3, ATP8B1, BAHCC1, BARX2, BMP6, BMP7, CBFA2T3, CBX2, CBX4, CC2D1A, CIITA, CLOCK, CNOT2, CUL3, CUX1, CUX2, DAB2, DEDD, DLG1, E2F8, EHMT1, ELAVL1, ELK3, ELK4, EREG, ETV3L, ETV6, EXOSC10, FBXO18, FBXW7, FGFR2, FOXK1, FST, GATAD2A, HCLS1, HDAC4, HOPX, ID2, IGFBP5, IL4, ILF3, KCTD1, KDM1A, KLF12, LEP, LGR4, LIMD1, LOXL2, MAP2K1, MDFIC, MINA, MORC1, MTA3, NACC1, NCOA2, NC…
GO:0005790	GO_CellularComponent-GOA_18.04.2017_00h00	smooth endoplasmic reticulum	31.25	0.0405393	[FTCD, PLCB4, RYR1, RYR2, SEC23A]
GO:0043412	GO_BiologicalProcess-GOA_18.04.2017_00h00	macromolecule modification	9.97467	0.0405531	[A1CF, AAK1, ABL1, ABTB2, ACVR1B, ADAM10, ADCYAP1, AFAP1L2, AKAP9, AKT3, ALKBH2, ALOX15, ALPK3, ANKIB1, ANKRD54, ANKRD6, ARIH2, ART4, ASPHD2, ATF3, ATP2B2, ATXN7, B4GALT1, BANP, BCL2, BMP5, BMP6, BMP7, BRAP, BTBD1, BTBD11, CAMK2B, CAMKK2, CASR, CBLB, CBX4, CCL1, CCNB1, CD40, CDC20B, CDH2, CDK5RAP1, CDK6, CDKAL1, CDKL2, CDKL4, CDKN2D, CDON, CEMIP, CHD5, CLOCK, COG3, CRBN, CSNK1G1, CTSH, CTU1, CUL3…
GO:0007165	GO_BiologicalProcess-GOA_18.04.2017_00h00	signal transduction	9.71238	0.0407224	[AAK1, ABCC8, ABCC9, ABHD6, ABL1, ACVR1B, ADAM10, ADAMTS12, ADAMTS20, ADAMTS3, ADAMTSL2, ADCY2, ADCYAP1, ADGRL1, ADGRL2, ADRB1, AES, AFAP1, AFAP1L2, AGTRAP, AKAP7, AKAP9, AKT3, ALOX15, AMOTL1, ANK3, ANKRD17, ANKRD54, ANKRD6, ANXA2, ARAP2, ARF3, ARHGAP1, ARHGAP11A, ARHGAP20, ARHGAP21, ARHGAP24, ARHGAP29, ARHGAP32, ARHGEF10, ARHGEF3, ARHGEF4, ARID1A, ARL5B, ARL6, ASIC2, ATF3, ATP2B2, ATP2C1, ATXN7,…
GO:0070013	GO_CellularComponent-GOA_18.04.2017_00h00	intracellular organelle lumen	9.96252	0.0410261	[A1CF, AATF, ABL1, ACSM5, ACSS2, ADD3, AGTRAP, AK2, AK9, ALAS1, ALKBH2, ANKRD11, APRT, APTX, ARHGAP32, ARID1A, ARID1B, ARID5A, ARIH2, ARNTL2, ATF3, ATP10D, ATXN7, BAHCC1, BANP, BARX2, BBX, BCAS3, BCL2, BDNF, CADPS2, CASZ1, CBFA2T3, CBLB, CBX2, CBX4, CC2D1A, CCDC91, CCNB1, CDK6, CDKN2D, CENPC, CHD1L, CHD5, CHD6, CLOCK, CLP1, CMPK1, CMTM8, CNTLN, COG5, COLGALT1, COMMD8, COPE, CORIN, CRBN, CSN1S1, C…
GO:0036473	GO_BiologicalProcess-GOA_18.04.2017_00h00	cell death in response to oxidative stress	19.2982	0.0410437	[BCL2, DIABLO, FBXO7, FBXW7, GPR37, LRRK2, MAP3K5, MELK, MET, NR4A3, PARK2]
KEGG:04724	KEGG_28.04.2017	Glutamatergic synapse	15.9292	0.0410486	[ADCY2, CACNA1A, DLGAP1, GNAQ, GNB5, GNG2, GNG4, GNG7, GRIK2, GRIN2A, GRIN2B, GRM3, GRM7, ITPR2, KCNJ3, PLCB1, PLCB4, PRKCB]
GO:0044087	GO_BiologicalProcess-GOA_18.04.2017_00h00	regulation of cellular component biogenesis	11.5806	0.0417778	[ABL1, ADGRL1, ALOX15, ARHGEF10, ARPC1B, ASAP1, ASIC2, ATP8B1, BCAS3, BCL2L11, BDNF, BMP7, CAPZA2, CAPZB, CNOT2, COL16A1, CUX2, CXCL13, DLC1, DLG1, DNAJA4, DNAJC15, DYNC2LI1, DYNLL1, EFNA5, ELN, FAF1, FAS, FHOD3, GAP43, GPM6A, GPR65, HCLS1, ICE1, KDR, LDB2, LIMK1, LRRK2, LRRTM3, MET, MORC1, MTOR, MYO10, NTRK2, P2RX7, PARK2, PIK3R1, PIP4K2B, RAB33B, RAB7A, RDX, ROCK2, SCIN, SDC4, SLIT2, SLITRK1, S…
GO:0007568	GO_BiologicalProcess-GOA_18.04.2017_00h00	aging	16.1905	0.042023	[ABL1, BCL2, CDK6, ID2, LRRK2, MAP2K1, MAPK14, NR5A1, NSMCE2, NUAK1, OPA1, PAX5, POU1F1, RNF165, VASH1, WNT16, WRN]
GO:0031214	GO_BiologicalProcess-GOA_18.04.2017_00h00	biomineral tissue development	16.1905	0.042023	[AHSG, ALOX15, AMBN, AMTN, ANKH, ANXA2, ATP2B2, BMP6, BMP7, FBN2, FGFR2, IFITM5, LGR4, ODAM, P2RX7, SLC8A1, WNT4]
GO:0014074	GO_BiologicalProcess-GOA_18.04.2017_00h00	response to purine-containing compound	18.4615	0.0426919	[AKAP6, AKAP9, IGFBP5, ITPR2, KCNH1, P2RX4, P2RX7, PDE3A, RYR1, RYR2, SELL, ZFP36L1]
GO:0044420	GO_CellularComponent-GOA_18.04.2017_00h00	extracellular matrix component	16.4948	0.0428525	[AMTN, ANXA2, COL28A1, DLG1, EFNA5, ELN, FBLN1, FBN2, FRAS1, HMCN2, LAMA2, LAMC3, LOXL2, NPNT, PTPRZ1, USH2A]
GO:0015077	GO_MolecularFunction-GOA_18.04.2017_00h00	monovalent inorganic cation transmembrane transporter activity	13.9683	0.042859	[ABCC8, ABCC9, ASIC1, ASIC2, ATP12A, ATP5G2, ATP6V0A2, CACNA1I, CAPS2, GRIK2, HPN, KCNAB1, KCNB1, KCND2, KCNH1, KCNIP2, KCNIP4, KCNJ1, KCNJ10, KCNJ3, KCNK2, KCNK9, KCNMA1, KCNMB1, KCNQ3, KCNQ5, KCNS3, KCNT1, KCNT2, LRRC52, PKD2L1, SCN1A, SLC13A1, SLC17A1, SLC23A2, SLC24A1, SLC24A3, SLC24A4, SLC28A1, SLC4A4, SLC8A1, SLC9A4, SLC9B2, SLC9C1]
GO:0021859	GO_BiologicalProcess-GOA_18.04.2017_00h00	pyramidal neuron differentiation	50	0.0432272	[OGDH, SLC4A10, UNC5D]
GO:0030314	GO_CellularComponent-GOA_18.04.2017_00h00	junctional membrane complex	50	0.0432272	[JPH2, JPH3, RYR1]
GO:0034993	GO_CellularComponent-GOA_18.04.2017_00h00	LINC complex	50	0.0432272	[SYNE1, SYNE2, SYNE3]
GO:0042796	GO_BiologicalProcess-GOA_18.04.2017_00h00	snRNA transcription from RNA polymerase III promoter	50	0.0432272	[ELL, ICE1, ICE2]
GO:0060664	GO_BiologicalProcess-GOA_18.04.2017_00h00	epithelial cell proliferation involved in salivary gland morphogenesis	50	0.0432272	[FGFR2, NKX3-1, SHH]
GO:0061724	GO_BiologicalProcess-GOA_18.04.2017_00h00	lipophagy	50	0.0432272	[RAB7A, SESN2, SPTLC2]
GO:0061820	GO_BiologicalProcess-GOA_18.04.2017_00h00	telomeric D-loop disassembly	50	0.0432272	[POT1, TERF1, WRN]
GO:0098722	GO_BiologicalProcess-GOA_18.04.2017_00h00	asymmetric stem cell division	50	0.0432272	[DOCK7, SOX5, ZBTB16]
GO:2000535	GO_BiologicalProcess-GOA_18.04.2017_00h00	regulation of entry of bacterium into host cell	50	0.0432272	[CXCL8, EXOC2, FUCA2]
GO:2001224	GO_BiologicalProcess-GOA_18.04.2017_00h00	positive regulation of neuron migration	50	0.0432272	[RELN, SEMA3A, SEMA6A]
GO:0090090	GO_BiologicalProcess-GOA_18.04.2017_00h00	negative regulation of canonical Wnt signaling pathway	16.8539	0.043284	[AES, ANKRD6, BICC1, CDH2, DAB2, DKK2, LIMD1, MAPK14, PARK2, ROR2, SHH, SOX10, STK3, STK4, WNT4]
GO:0010633	GO_BiologicalProcess-GOA_18.04.2017_00h00	negative regulation of epithelial cell migration	20	0.0433075	[CXCL13, IL4, KRIT1, PTPRG, PTPRM, PTPRR, SEMA3A, SLIT2, STC1, VASH1]
GO:0050885	GO_BiologicalProcess-GOA_18.04.2017_00h00	neuromuscular process controlling balance	20	0.0433075	[ABL1, ATP2B2, CACNA1A, GPR88, HERC1, JPH3, KCNMA1, MYH10, NR4A3, PCDH15]
GO:0010817	GO_BiologicalProcess-GOA_18.04.2017_00h00	regulation of hormone levels	12.9139	0.0433571	[ADCYAP1, BMP5, BMP6, CACNA1A, CHST8, CLOCK, CORIN, CPQ, CRABP1, CSN1S1, DEPTOR, DHRS9, DOC2B, ECE1, EFNA5, ENPEP, EPHA5, FSHR, HMGN3, HPN, ICA1, INHBA, INS, KCNB1, KCNMA1, KDM1A, LEP, LOC528098, NKX3-1, NR5A1, PARK2, PCLO, PDGFRA, RAPGEF4, SHH, SLC9B2, SYT7, TFR2, WNT4]
GO:0015748	GO_BiologicalProcess-GOA_18.04.2017_00h00	organophosphate ester transport	17.284	0.0433923	[ABCA12, ABCA4, ATP10D, ATP8A1, ATP8B1, ATP8B4, ATP9A, ATP9B, G6PC, GJA1, P2RX7, SLC25A25, SLC25A42, TMEM30A]
GO:0008381	GO_MolecularFunction-GOA_18.04.2017_00h00	mechanically-gated ion channel activity	44.4444	0.0440432	[FAM155A, PIEZO2, TMC1, TMC2]
GO:1902742	GO_BiologicalProcess-GOA_18.04.2017_00h00	apoptotic process involved in development	24.1379	0.0442712	[B4GALT1, BCL2L11, BMP7, MEGF10, ROBO2, SLIT2, SLIT3]
GO:0043232	GO_CellularComponent-GOA_18.04.2017_00h00	intracellular non-membrane-bounded organelle	9.95851	0.0443256	[AATF, ABCC9, ABL1, ABLIM2, ACTL9, ADD3, AFAP1, AK8, AKAP9, ALKBH2, ALOX15, ANK3, ANKRD17, ANXA2, APTX, ARHGAP21, ARHGAP32, ARHGEF10, ARID1A, ARID5A, ARL6, ARNTL2, ARPC1B, ASAP1, ATF3, ATP2B2, ATXN7, BAHCC1, BBS9, BCAS3, BCL2L11, BTBD1, CABP1, CAMK2B, CAMSAP1, CAP2, CAPZA2, CAPZB, CBX2, CC2D1A, CCDC102A, CCNB1, CDH2, CDK6, CDKL2, CENPC, CEP170, CEP70, CEP85L, CLIC5, CLIP2, CLOCK, CMPK1, CNN2, CNO…
GO:0031327	GO_BiologicalProcess-GOA_18.04.2017_00h00	negative regulation of cellular biosynthetic process	10.8179	0.0445584	[AATF, AES, ARID1A, ARID5A, ATF3, ATP2B2, ATP8B1, BAHCC1, BARX2, BMP5, BMP6, BMP7, CACNA1A, CBFA2T3, CBX2, CBX4, CC2D1A, CIITA, CLOCK, CNOT2, CUL3, CUX1, CUX2, DAB2, DEDD, DLG1, E2F8, EDNRA, EHMT1, ELAVL1, ELK3, ELK4, EREG, ETV3L, ETV6, EXOSC10, FBXO18, FBXW7, FGFR2, FOXK1, FST, GATAD2A, GRM7, HCLS1, HDAC4, HOPX, ID2, IGFBP5, IL4, ILF3, KCTD1, KDM1A, KLF12, LEP, LGR4, LIMD1, LOXL2, MAEA, MAP2K1, …
GO:0060119	GO_BiologicalProcess-GOA_18.04.2017_00h00	inner ear receptor cell development	20.9302	0.0445912	[ATP2B2, ATP8B1, FAT4, GABRB2, PCDH15, SDC4, SLC4A7, TMC1, TSHR]
GO:0032409	GO_BiologicalProcess-GOA_18.04.2017_00h00	regulation of transporter activity	15	0.0450035	[AKAP6, AKAP9, BCL2, CNIH3, DLG1, GNB5, JPH2, JPH3, KCNAB1, NDFIP2, NETO1, OXSR1, PM20D1, RASGRF1, RELN, RYR2, SLMAP, STAC, STIM2, WWP2, YWHAE]
GO:0007628	GO_BiologicalProcess-GOA_18.04.2017_00h00	adult walking behavior	22.2222	0.0451697	[CACNA1A, GLRA1, KCNJ10, KCNMA1, KLHL1, NPC1, PCDH15, SCN1A]
GO:0001025	GO_MolecularFunction-GOA_18.04.2017_00h00	RNA polymerase III transcription factor binding	60	0.0452506	[HDAC4, MTOR, RPTOR]
GO:0001030	GO_MolecularFunction-GOA_18.04.2017_00h00	RNA polymerase III type 1 promoter DNA binding	60	0.0452506	[GTF3C1, MTOR, RPTOR]
GO:0001031	GO_MolecularFunction-GOA_18.04.2017_00h00	RNA polymerase III type 2 promoter DNA binding	60	0.0452506	[GTF3C1, MTOR, RPTOR]
GO:0001537	GO_MolecularFunction-GOA_18.04.2017_00h00	N-acetylgalactosamine 4-O-sulfotransferase activity	60	0.0452506	[CHST11, CHST8, CHST9]
GO:0008273	GO_MolecularFunction-GOA_18.04.2017_00h00	calcium, potassium:sodium antiporter activity	60	0.0452506	[SLC24A1, SLC24A3, SLC24A4]
GO:0061659	GO_MolecularFunction-GOA_18.04.2017_00h00	ubiquitin-like protein ligase activity	15.6069	0.0454533	[ANKIB1, ARIH2, BRAP, CBLB, CUL3, MARCH6, PARK2, PELI2, RNF144A, RNF165, RNF175, RNF185, RNF220, RNF34, TRIM37, UBE2G1, UBE2N, UBE2O, UBE2V1, UBOX5, UBR1, UBR3, UHRF1, WWP1, WWP2, ZNF451, ZNRF1]
GO:0001553	GO_BiologicalProcess-GOA_18.04.2017_00h00	luteinization	36.3636	0.045745	[CSN1S1, INHBA, NR5A1, PDGFRA]
GO:0015682	GO_BiologicalProcess-GOA_18.04.2017_00h00	ferric iron transport	36.3636	0.045745	[ARHGAP1, B2M, TFR2, TFRC]
GO:0046415	GO_BiologicalProcess-GOA_18.04.2017_00h00	urate metabolic process	36.3636	0.045745	[G6PC, SLC17A1, SLC22A12, SLC2A9]
GO:0030705	GO_BiologicalProcess-GOA_18.04.2017_00h00	cytoskeleton-dependent intracellular transport	16.3265	0.0458036	[AP3M2, ARHGAP21, DYNC1I1, DYNC2LI1, DYNLL1, IFT81, KIF1B, KIF5C, MAP1B, MYO10, NDE1, NDEL1, SYNE2, TRAF3IP1, TRAK2, TTC21B]
GO:0030278	GO_BiologicalProcess-GOA_18.04.2017_00h00	regulation of ossification	14.7651	0.0458534	[AHSG, ANKH, BCL2, BMP6, BMP7, CALCR, CDK6, FBN2, FGF2, HDAC4, HEMGN, ID2, IGFBP5, KREMEN2, LIMD1, MAPK14, NPNT, P2RX7, SKI, SLC8A1, WNT4, ZBTB16]
GO:0045936	GO_BiologicalProcess-GOA_18.04.2017_00h00	negative regulation of phosphate metabolic process	12.0805	0.0467353	[ABL1, ATF3, ATXN7, BMP7, CBFA2T3, CBLB, CDK5RAP1, CDKN2D, CNST, DEPTOR, DLG1, DNAJC15, DUSP18, DYNLL1, EDNRA, ELL, FBLN1, FBXO7, GNAQ, GRB10, GRM7, HDAC4, HIPK3, IQGAP1, LMO3, LRP6, LRRC15, LRRK1, LRRK2, LRRTM3, MYO1D, P2RX7, PAQR3, PARK2, PARP1, PIBF1, PPEF2, PPP1R8, PTPRR, ROCK2, RPTOR, SAMSN1, SH3BP5, SLC27A1, SLIT2, SMYD3, SPRY1, SYTL2, TAF7, TRAF3IP1, WNK1, YWHAE, ZFYVE1, ZFYVE28]
GO:0033043	GO_BiologicalProcess-GOA_18.04.2017_00h00	regulation of organelle organization	10.9533	0.0468428	[ABL1, AFAP1, ALOX15, ANXA2, ARHGEF10, ARIH2, ARPC1B, ASAP1, BCAS3, BCL2L11, BMP7, BOK, CAPZA2, CAPZB, CCNB1, CDH2, CDK6, CNOT2, CUL3, DLC1, DLG1, DOC2B, DYNC2LI1, DYNLL1, EFNA5, ELMOD1, ELN, EPGN, EPHA5, EREG, EXOSC10, FBXL7, FBXO7, FBXW7, FHOD3, FSHR, GAS2L1, GFI1B, GPR26, GPR65, GRIK2, HCLS1, HDGFRP3, KDM1A, KDM4B, KDR, LIMK1, LMAN1, LOC615936, LRRK2, MAD1L1, MCPH1, MET, MTA3, MTBP, MTOR, MYBP…
GO:0051253	GO_BiologicalProcess-GOA_18.04.2017_00h00	negative regulation of RNA metabolic process	10.9833	0.0474856	[AES, ARID1A, ARID5A, ATF3, ATP8B1, BAHCC1, BARX2, BMP6, BMP7, CBFA2T3, CBX2, CBX4, CC2D1A, CELF4, CIITA, CLOCK, CNOT2, CUL3, CUX1, CUX2, DAB2, DEDD, DLG1, E2F8, EHMT1, ELK3, ELK4, EREG, ETV3L, ETV6, FGFR2, FOXK1, FST, GATAD2A, HCLS1, HDAC4, HOPX, ID2, IL4, ILF3, KCTD1, KDM1A, KLF12, LEP, LGR4, LIMD1, LOXL2, LRPPRC, MDFIC, MINA, MORC1, MTA3, NACC1, NBAS, NCOA2, NCOR2, NELFB, NFIA, NFXL1, NKX3-1, …
GO:1990778	GO_BiologicalProcess-GOA_18.04.2017_00h00	protein localization to cell periphery	13.9175	0.0475353	[ABCA12, ANK3, ARL6, CDH2, CNST, DAB2, DLG1, EFR3B, GOLGA7, GPR158, LRP6, LRRC15, NSG1, PIK3R1, PKP2, RAP2A, RDX, ROCK2, SKAP1, SLMAP, SPTBN1, STXBP1, SYTL2, TSPAN5, TTC7A, TULP3, WNT4]
GO:0019438	GO_BiologicalProcess-GOA_18.04.2017_00h00	aromatic compound biosynthetic process	9.95138	0.0475759	[AATF, ABL1, ABLIM2, ACR, ACVR1B, ADCY2, ADCYAP1, ADRB1, AES, AFAP1L2, AK2, AK8, AK9, ALAS1, ANXA3, APBB2, APRT, ARID1A, ARID5A, ARNTL2, ASXL3, ATF3, ATP2B2, ATP5G2, ATP6V0A2, ATP8B1, ATXN7, BAHCC1, BANP, BARX2, BCAS3, BCL11B, BMP5, BMP6, BMP7, CAP2, CASZ1, CBFA2T3, CBX2, CBX4, CC2D1A, CD40, CDH13, CDKN2D, CDON, CHD5, CHD6, CIITA, CLOCK, CMKLR1, CMPK1, CNOT2, CUL3, CUX1, CUX2, DAB2, DAO, DCK, DED…
GO:0031012	GO_CellularComponent-GOA_18.04.2017_00h00	extracellular matrix	12.2249	0.0476379	[ADAMTS12, ADAMTS19, ADAMTS2, ADAMTS20, ADAMTS3, ADAMTS6, ADAMTS7, ADAMTSL1, ADAMTSL2, AHSG, AMBN, AMTN, ANXA2, CCBE1, COCH, COL28A1, COL6A6, CPXM2, DLG1, DSP, EDIL3, EFNA5, ELN, FBLN1, FBN2, FGFR2, FRAS1, HMCN2, IGFBP7, LAMA2, LAMC3, LOXL2, LRRC55, MMP20, MYH9, NAV2, NPNT, OC90, PTPRZ1, RELN, SHH, SPARCL1, SPON1, TGM2, TIMP2, USH2A, VCAN, VIM, WNT16, WNT4]
GO:0032835	GO_BiologicalProcess-GOA_18.04.2017_00h00	glomerulus development	19.6078	0.0477476	[BCL2, BMP7, ENPEP, IQGAP1, LGR4, PDGFRA, PLCE1, PROM1, SULF2, WT1]
GO:1901989	GO_BiologicalProcess-GOA_18.04.2017_00h00	positive regulation of cell cycle phase transition	19.6078	0.0477476	[ANKRD17, CUL3, MTA3, MTBP, NSMCE2, PLCB1, RDX, RPTOR, TOPAZ1, ZNF16]
GO:0043170	GO_BiologicalProcess-GOA_18.04.2017_00h00	macromolecule metabolic process	9.46959	0.0478378	[A1CF, AAK1, AATF, ABL1, ABLIM2, ABTB2, ACR, ACVR1B, ADAM10, ADAMDEC1, ADAMTS12, ADAMTS19, ADAMTS2, ADAMTS20, ADAMTS3, ADAMTS6, ADAMTS7, ADAMTSL1, ADAMTSL2, ADARB2, ADAT1, ADCYAP1, AES, AFAP1L2, AHSG, AKAP9, AKT3, ALKBH2, ALOX15, ALPK3, ANKIB1, ANKRD17, ANKRD54, ANKRD6, ANOS1, ANXA2, ANXA3, APBB2, APTX, ARID1A, ARID5A, ARIH2, ARNTL2, ART4, ASIC2, ASPHD2, ASXL3, ATF3, ATP2B2, ATP8B1, ATXN7, AZIN2,…
GO:0021591	GO_BiologicalProcess-GOA_18.04.2017_00h00	ventricular system development	26.087	0.0478518	[AK8, DPCD, HYDIN, MYH10, PAX5, TTC21B]
GO:0030315	GO_CellularComponent-GOA_18.04.2017_00h00	T-tubule	26.087	0.0478518	[ATP2B2, CACNA2D1, RYR1, SCN1A, STAC, STBD1]
GO:0044091	GO_BiologicalProcess-GOA_18.04.2017_00h00	membrane biogenesis	26.087	0.0478518	[ANK3, ANXA2, CDH2, PEX19, SPTBN1, STX2]
GO:0005088	GO_MolecularFunction-GOA_18.04.2017_00h00	Ras guanyl-nucleotide exchange factor activity	16.9492	0.0480148	[ADRB1, ARHGEF10, ARHGEF3, ARHGEF4, DENND1A, DENND1C, DENND4B, DEPTOR, FARP1, FGD3, FGD5, MCF2L2, RALGPS1, RAPGEF4, RASGRF1, RIN3, SBF2, TIAM1, TRIO, VAV3]
GO:0030323	GO_BiologicalProcess-GOA_18.04.2017_00h00	respiratory tube development	14.6667	0.0483076	[ABCA12, ADAMTS2, ADAMTSL2, CCBE1, CTSH, EDN2, FGF2, FGFR2, HOPX, IGFBP5, LIPA, LOC528098, MAP2K1, PDGFRA, PHF14, SHH, SLC23A2, SPRY1, SRSF6, TGFBR2, TULP3, ZFPM2]
GO:0043393	GO_BiologicalProcess-GOA_18.04.2017_00h00	regulation of protein binding	14.4654	0.049003	[ABL1, AES, ANXA2, B2M, BCL2, BDNF, CDON, CRMP1, CRTAC1, DAB2, EPB41, HDAC4, HOPX, KDM1A, KRIT1, LRRK2, MFNG, NKX3-1, PARK2, PAX7, STK3, STK4, TIAM1]
GO:1903861	GO_BiologicalProcess-GOA_18.04.2017_00h00	positive regulation of dendrite extension	29.4118	0.0496798	[PARK2, RIMS1, RIMS2, SYT1, SYT2]
GO:0046578	GO_BiologicalProcess-GOA_18.04.2017_00h00	regulation of Ras protein signal transduction	13.9785	0.0497365	[ARHGEF10, ARHGEF3, ARHGEF4, CUL3, DENND1A, DENND4B, DLC1, FARP1, FGD3, FGD5, GPR20, GPR65, INS, MAPKAP1, MCF2L2, MET, PLCE1, PSD3, RALGPS1, RASA2, RASAL2, RASGRF1, SPRY1, TIAM1, TRIO, VAV3]
GO:0098797	GO_CellularComponent-GOA_18.04.2017_00h00	plasma membrane protein complex	13.7255	0.049769	[ABCC8, ABCC9, B2M, C7, C8A, C8B, CDH2, DLG1, EPS15L1, FAS, GJA1, GJC1, GNAQ, GNG2, GNG4, GNG7, ITGA11, ITGA2, ITGA2B, ITGB5, LRP6, MYH9, NPNT, SGCD, TBC1D5, TGFBR3, TMED10, UTRN]
GO:0030097	GO_ImmuneSystemProcess-GOA_18.04.2017_00h00	hemopoiesis	11.5016	0.0498312	[ABL1, ACVR1B, ANKRD54, ANXA2, ARIH2, B2M, BCL11B, BCL2, CALCR, CBFA2T3, CDK6, CLDN18, CNN2, CR2, DCLRE1C, DCSTAMP, DTX1, EFNA2, EML1, ETV6, FAS, FBXO7, FSHR, FST, FSTL3, GAS2L1, GFI1B, HCLS1, ID2, IL4, INHBA, KDM1A, KMT2E, LEP, LRRK1, MAEA, MALT1, MAPK14, MB, MEIS2, MFNG, MTOR, MYH9, NRARP, PAX1, PDGFRA, PIK3R1, POU1F1, PTPRZ1, RORA, SCIN, SH3PXD2A, SHH, SIGLEC15, SLC9B2, SOX6, SSBP3, STK3, STK4…

## Sheet: TF network
GOID	Ontology Source	GOTerm	% Associated Genes	Term PValue Corrected with Benjamini-Hochberg	Associated Genes Found
GO:0048786	GO_CellularComponent-GOA_18.04.2017_00h00	presynaptic active zone	28.5714	0.000477355	[ERC2, PCLO, RIMS1, RIMS2, RIMS3, UNC13C]
GO:0044093	GO_BiologicalProcess-GOA_18.04.2017_00h00	positive regulation of molecular function	4.00302	0.000580599	[ACR, ADCYAP1, AFAP1L2, AHSA1, AKAP6, AKAP9, ARHGAP21, ARHGAP32, ARHGEF3, ARHGEF4, AZIN2, BCAS3, CAMKK2, CHN1, DCUN1D5, DENND1C, DIABLO, ELMOD1, FBXW7, FGD5, FGFR2, GADL1, GNAQ, GNB5, IL4, IQGAP1, JPH2, LLGL1, MALT1, MAP3K5, NPNT, P2RX7, PARK2, PDGFD, PLCE1, POT1, RALGAPA2, RALGPS1, RAP1GAP2, RELN, RGS21, RIN3, RPTOR, RSU1, SBF2, SH3PXD2A, SLC27A1, SRGAP1, STK3, TRAF7, UBE2N, VAV3, ZNF16]
GO:0043085	GO_BiologicalProcess-GOA_18.04.2017_00h00	positive regulation of catalytic activity	4.34381	0.00072325	[ACR, ADCYAP1, AFAP1L2, AHSA1, ARHGAP21, ARHGAP32, ARHGEF3, ARHGEF4, AZIN2, BCAS3, CAMKK2, CHN1, DCUN1D5, DENND1C, DIABLO, ELMOD1, FBXW7, FGD5, FGFR2, GADL1, GNAQ, GNB5, IQGAP1, LLGL1, MALT1, MAP3K5, NPNT, P2RX7, PDGFD, PLCE1, POT1, RALGAPA2, RALGPS1, RAP1GAP2, RELN, RGS21, RIN3, RPTOR, RSU1, SBF2, SH3PXD2A, SLC27A1, SRGAP1, TRAF7, UBE2N, VAV3, ZNF16]
GO:0008047	GO_MolecularFunction-GOA_18.04.2017_00h00	enzyme activator activity	5.74713	0.00144792	[AFAP1L2, AHSA1, ARHGAP21, ARHGAP32, AZIN2, BCAS3, CHN1, ELMOD1, GADL1, GNAQ, GNB5, IQGAP1, LLGL1, MALT1, RALGAPA2, RAP1GAP2, RGS21, RPTOR, SH3PXD2A, SRGAP1]
GO:0042391	GO_BiologicalProcess-GOA_18.04.2017_00h00	regulation of membrane potential	6.18557	0.00163578	[AKAP6, AKAP9, CELF4, GNAQ, GRIN2B, KCNIP2, KCNMA1, NALCN, P2RX7, PARK2, RELN, RIMS1, RIMS2, RIMS3, SCN1A, SLC26A7, WWP2, YWHAE]
GO:0043547	GO_BiologicalProcess-GOA_18.04.2017_00h00	positive regulation of GTPase activity	5.22727	0.00166672	[ADCYAP1, ARHGAP21, ARHGAP32, ARHGEF3, ARHGEF4, BCAS3, CHN1, DENND1C, ELMOD1, FGD5, GNAQ, GNB5, LLGL1, PLCE1, RALGAPA2, RALGPS1, RAP1GAP2, RGS21, RIN3, RSU1, SBF2, SRGAP1, VAV3]
GO:0097458	GO_CellularComponent-GOA_18.04.2017_00h00	neuron part	4.28397	0.00174474	[ANK3, AZIN2, BRINP1, CALB1, CRTAC1, CTNND2, DOC2B, ERC2, GABBR2, GNAQ, IQGAP1, KCNMA1, KIF5C, LLGL1, MYO10, NTRK2, P2RX7, PARK2, PCLO, PDE4B, PROM1, RAP1GAP2, RBFOX3, RELN, RIMS1, RIMS2, RIMS3, SCN1A, SLC4A10, SYT1, TENM4, TMC1, UNC13C, VIM, ZNRF1]
GO:0005938	GO_CellularComponent-GOA_18.04.2017_00h00	cell cortex	7.87879	0.0017699	[AGTRAP, ARHGAP32, CAP2, CAPZB, CDH2, FGFR2, ITPR2, LLGL1, MYO10, PCLO, RYR1, SLC2A1, WASL]
GO:0048666	GO_BiologicalProcess-GOA_18.04.2017_00h00	neuron development	4.39414	0.00191513	[ADCYAP1, BMP7, CAPZB, CHN1, CNTN1, CNTN3, CRTAC1, CTNND2, CXCL12, FGFR2, GABRB2, GNAQ, HDGFRP3, IQGAP1, KCNIP2, KIF5C, LLGL1, NTRK2, PARK2, PLXNA4, RAP1GAP2, RELN, RIMS1, RIMS2, SH3GL2, SLC4A10, SLC4A7, SYT1, TENM4, TMC1, UNC5D, VIM, WASL]
GO:0003774	GO_MolecularFunction-GOA_18.04.2017_00h00	motor activity	9.56522	0.00200049	[CCDC102A, DNAH10, DNAH3, DNAH8, DYNC1I2, DYNLL1, KIF5C, MYO10, MYO16, MYO5C, MYO7B]
GO:0030182	GO_BiologicalProcess-GOA_18.04.2017_00h00	neuron differentiation	4.18904	0.00200079	[ADCYAP1, BMP7, BRINP1, CAPZB, CDON, CHN1, CNTN1, CNTN3, CRTAC1, CTNND2, CXCL12, FGFR2, GABRB2, GNAQ, HDGFRP3, IQGAP1, KCNIP2, KCNMA1, KIF5C, LLGL1, NTRK2, PARK2, PLXNA4, PROM1, RAP1GAP2, RELN, RIMS1, RIMS2, SH3GL2, SLC4A10, SLC4A7, SYT1, TENM4, TMC1, UNC5D, VIM, WASL, WNT16, ZNF521]
GO:0043087	GO_BiologicalProcess-GOA_18.04.2017_00h00	regulation of GTPase activity	5.11247	0.00201098	[ADCYAP1, ARHGAP21, ARHGAP32, ARHGEF3, ARHGEF4, BCAS3, CHN1, DENND1C, ELMOD1, FGD5, GNAQ, GNB5, IQGAP1, LLGL1, NTRK2, PLCE1, RALGAPA2, RALGPS1, RAP1GAP2, RGS21, RIN3, RSU1, SBF2, SRGAP1, VAV3]
GO:0099504	GO_BiologicalProcess-GOA_18.04.2017_00h00	synaptic vesicle cycle	10.2041	0.00234456	[C2CD4C, CDH2, DOC2B, P2RX7, RIMS1, RIMS2, RIMS3, SH3GL2, SYT1, UNC13C]
GO:0048699	GO_BiologicalProcess-GOA_18.04.2017_00h00	generation of neurons	4.10156	0.00246081	[ADCYAP1, BMP7, BRINP1, CAPZB, CDH2, CDON, CHN1, CNTN1, CNTN3, CRTAC1, CTNND2, CXCL12, FGFR2, GABRB2, GNAQ, HDGFRP3, IQGAP1, KCNIP2, KCNMA1, KIF5C, LLGL1, NHSL1, NTRK2, PARK2, PLXNA4, PROM1, RAP1GAP2, RELN, RIMS1, RIMS2, SH3GL2, SLC4A10, SLC4A7, SYT1, TENM4, TMC1, UNC5D, VIM, WASL, WNT16, YWHAE, ZNF521]
GO:0031401	GO_BiologicalProcess-GOA_18.04.2017_00h00	positive regulation of protein modification process	4.06977	0.00287753	[ADCYAP1, AFAP1L2, AKAP9, BMP7, CAMKK2, CDH2, CDON, DCUN1D5, FBXW7, FGFR2, GPR37, HCLS1, IGFBP4, IL4, IL6R, IQGAP1, MALT1, MAP3K5, NPNT, NTRK2, P2RX7, PARK2, PDGFD, PLCE1, PPP1R7, RELN, RIF1, ROCK2, RPTOR, SLC27A1, STK3, TRAF7, UBE2N, WBP2, WNT16]
GO:0051345	GO_BiologicalProcess-GOA_18.04.2017_00h00	positive regulation of hydrolase activity	4.48223	0.00288348	[ADCYAP1, AHSA1, ARHGAP21, ARHGAP32, ARHGEF3, ARHGEF4, BCAS3, CHN1, DENND1C, DIABLO, ELMOD1, FGD5, FGFR2, GNAQ, GNB5, LLGL1, MAP3K5, NPNT, PLCE1, POT1, RALGAPA2, RALGPS1, RAP1GAP2, RGS21, RIN3, RSU1, SBF2, SRGAP1, VAV3]
GO:0097484	GO_BiologicalProcess-GOA_18.04.2017_00h00	dendrite extension	19.2308	0.00292472	[PARK2, RIMS1, RIMS2, SH3GL2, SYT1]
GO:0048791	GO_BiologicalProcess-GOA_18.04.2017_00h00	calcium ion-regulated exocytosis of neurotransmitter	15	0.0029956	[C2CD4C, DOC2B, RIMS1, RIMS2, RIMS3, SYT1]
GO:0015278	GO_MolecularFunction-GOA_18.04.2017_00h00	calcium-release channel activity	26.6667	0.00303379	[ITPR2, JPH2, RYR1, RYR3]
GO:0045937	GO_BiologicalProcess-GOA_18.04.2017_00h00	positive regulation of phosphate metabolic process	4.13625	0.00315652	[ACR, ADCYAP1, AFAP1L2, AKAP9, BMP7, CAMKK2, CDH2, CDON, FBXW7, FGFR2, GPR37, HCLS1, IGFBP4, IL4, IL6R, IQGAP1, MALT1, MAP3K5, NPNT, NTRK2, P2RX7, PDGFD, PLCE1, POU1F1, PPP1R7, RELN, ROCK2, RPTOR, SLC27A1, STK3, TRAF7, VAV3, WNT16, ZNF16]
GO:0042327	GO_BiologicalProcess-GOA_18.04.2017_00h00	positive regulation of phosphorylation	4.21196	0.0031795	[ADCYAP1, AFAP1L2, AKAP9, BMP7, CAMKK2, CDH2, CDON, FBXW7, FGFR2, GPR37, HCLS1, IGFBP4, IL4, IL6R, IQGAP1, MALT1, MAP3K5, NPNT, NTRK2, P2RX7, PDGFD, PLCE1, RELN, ROCK2, RPTOR, SLC27A1, STK3, TRAF7, VAV3, WNT16, ZNF16]
GO:0098793	GO_CellularComponent-GOA_18.04.2017_00h00	presynapse	6.77083	0.00324781	[DOC2B, ERC2, KCNMA1, NTRK2, P2RX7, PARK2, PCLO, PDE4B, RIMS1, RIMS2, RIMS3, SYT1, UNC13C]
GO:0061724	GO_BiologicalProcess-GOA_18.04.2017_00h00	lipophagy	50	0.00332379	[RAB7A, SESN2, SPTLC2]
GO:0017157	GO_BiologicalProcess-GOA_18.04.2017_00h00	regulation of exocytosis	7.69231	0.00339444	[C2CD4C, DOC2B, IL4, LLGL1, PARK2, PCLO, RAB7A, RIMS1, RIMS2, RIMS3, SYT1]
GO:0007269	GO_BiologicalProcess-GOA_18.04.2017_00h00	neurotransmitter secretion	8.57143	0.0047891	[C2CD4C, DOC2B, P2RX7, PARK2, RIMS1, RIMS2, RIMS3, SYT1, UNC13C]
GO:0022836	GO_MolecularFunction-GOA_18.04.2017_00h00	gated channel activity	5.51724	0.00480755	[FAM155A, GABRB2, GABRR3, GRIN2B, ITPR2, JPH2, KCNAB1, KCNIP2, KCNK9, KCNMA1, P2RX7, RYR1, RYR3, SCN1A, TMC1, TRPM3]
GO:0005216	GO_MolecularFunction-GOA_18.04.2017_00h00	ion channel activity	4.85933	0.0057963	[FAM155A, GABRB2, GABRR3, GRIN2B, ITPR2, JPH2, KCNAB1, KCNIP2, KCNK9, KCNMA1, LRRC8A, NALCN, P2RX7, RYR1, RYR3, SCN1A, SLC26A7, TMC1, TRPM3]
GO:0030001	GO_BiologicalProcess-GOA_18.04.2017_00h00	metal ion transport	4.27215	0.00580623	[AKAP6, AKAP9, CNTN1, FAM155A, GNB5, ITPR2, JPH2, KCNAB1, KCNIP2, KCNK9, KCNMA1, NALCN, P2RX7, PLCZ1, RYR1, RYR3, SCN1A, SLC25A25, SLC4A10, SLC5A12, SLC8A1, STAC, STC1, TFRC, TMC1, WWP2, YWHAE]
GO:0001934	GO_BiologicalProcess-GOA_18.04.2017_00h00	positive regulation of protein phosphorylation	4.13695	0.00584776	[ADCYAP1, AFAP1L2, AKAP9, BMP7, CAMKK2, CDH2, CDON, FBXW7, FGFR2, GPR37, HCLS1, IGFBP4, IL4, IL6R, IQGAP1, MALT1, MAP3K5, NPNT, NTRK2, P2RX7, PDGFD, PLCE1, RELN, ROCK2, RPTOR, SLC27A1, STK3, TRAF7, WNT16]
GO:1901016	GO_BiologicalProcess-GOA_18.04.2017_00h00	regulation of potassium ion transmembrane transporter activity	15.1515	0.00634711	[AKAP6, AKAP9, KCNAB1, WWP2, YWHAE]
GO:0005048	GO_MolecularFunction-GOA_18.04.2017_00h00	signal sequence binding	13.8889	0.00663533	[BRAP, NUP214, PEX19, PEX5L, SRP68]
GO:0006596	GO_BiologicalProcess-GOA_18.04.2017_00h00	polyamine biosynthetic process	33.3333	0.00665352	[AZIN2, GADL1, ODC1]
GO:0006816	GO_BiologicalProcess-GOA_18.04.2017_00h00	calcium ion transport	5.53505	0.00666352	[FAM155A, GNB5, ITPR2, JPH2, NALCN, P2RX7, PLCZ1, RYR1, RYR3, SLC25A25, SLC8A1, STAC, STC1, TMC1, YWHAE]
GO:0035303	GO_BiologicalProcess-GOA_18.04.2017_00h00	regulation of dephosphorylation	7.9646	0.00667886	[CNST, IQGAP1, NPNT, PPP1R7, PPP1R8, PPP6R3, ROCK2, YWHAE, ZFYVE1]
GO:0071407	GO_BiologicalProcess-GOA_18.04.2017_00h00	cellular response to organic cyclic compound	5.05618	0.0066979	[AKAP6, AKAP9, BMP7, CNOT2, DYX1C1, GABRB2, ITPR2, LMO3, NPC1, NR5A1, NR6A1, P2RX7, PADI2, PAQR5, PDE3A, ROCK2, RYR1, ZC3HAV1]
GO:0010959	GO_BiologicalProcess-GOA_18.04.2017_00h00	regulation of metal ion transport	5.99078	0.00670472	[AKAP6, AKAP9, CNTN1, GNB5, JPH2, KCNAB1, P2RX7, SLC8A1, STAC, STC1, TMC1, WWP2, YWHAE]
GO:0051648	GO_BiologicalProcess-GOA_18.04.2017_00h00	vesicle localization	6.70732	0.00687103	[ANKFY1, C2CD4C, CDH2, DOC2B, P2RX7, RIMS1, RIMS2, RIMS3, SH3GL2, SYT1, UNC13C]
GO:0043005	GO_CellularComponent-GOA_18.04.2017_00h00	neuron projection	4.38931	0.00701638	[ANK3, AZIN2, BRINP1, CALB1, CRTAC1, GABBR2, GNAQ, IQGAP1, KCNMA1, KIF5C, LLGL1, MYO10, NTRK2, PARK2, PDE4B, RAP1GAP2, RELN, SCN1A, SLC4A10, SYT1, TENM4, UNC13C, VIM]
GO:0031175	GO_BiologicalProcess-GOA_18.04.2017_00h00	neuron projection development	4.18006	0.00702421	[ADCYAP1, BMP7, CAPZB, CHN1, CNTN1, CNTN3, CRTAC1, CTNND2, CXCL12, FGFR2, HDGFRP3, IQGAP1, KIF5C, LLGL1, NTRK2, PARK2, PLXNA4, RAP1GAP2, RELN, RIMS1, RIMS2, SH3GL2, SYT1, UNC5D, VIM, WASL]
KEGG:05032	KEGG_28.04.2017	Morphine addiction	8.51064	0.00716008	[GABBR2, GABRB2, GABRR3, GNB5, GNG7, GRK4, PDE3A, PDE4B]
GO:0034764	GO_BiologicalProcess-GOA_18.04.2017_00h00	positive regulation of transmembrane transport	9.45946	0.00730108	[AKAP6, AKAP9, AZIN2, GADL1, JPH2, P2RX7, RELN]
GO:0007264	GO_BiologicalProcess-GOA_18.04.2017_00h00	small GTPase mediated signal transduction	4.81283	0.00848291	[ARF3, ARHGAP32, ARHGEF3, ARHGEF4, ARL5B, BRAP, CDON, CHN1, FGD5, PLCE1, RALGAPA2, RALGPS1, RAP1GAP2, RELN, RHOBTB1, ROCK2, RRAS2, VAV3]
GO:0005452	GO_MolecularFunction-GOA_18.04.2017_00h00	inorganic anion exchanger activity	16.6667	0.0092048	[SLC22A12, SLC22A6, SLC4A10, SLC4A7]
GO:0042383	GO_CellularComponent-GOA_18.04.2017_00h00	sarcolemma	8.97436	0.00942836	[ANK3, CDH2, RYR1, SCN1A, SLC8A1, STAC, UTRN]
GO:0032412	GO_BiologicalProcess-GOA_18.04.2017_00h00	regulation of ion transmembrane transporter activity	7.2	0.00972366	[AKAP6, AKAP9, GNB5, JPH2, KCNAB1, RELN, STAC, WWP2, YWHAE]
GO:0032846	GO_BiologicalProcess-GOA_18.04.2017_00h00	positive regulation of homeostatic process	6.57895	0.0101654	[ACVR1B, ANKRD54, JPH2, NPC1, P2RX7, PIK3CB, POT1, SLC27A1, TFRC, ZNF16]
GO:0030282	GO_BiologicalProcess-GOA_18.04.2017_00h00	bone mineralization	8.75	0.0103722	[AHSG, BMP7, FGFR2, IFITM5, LGR4, P2RX7, SLC8A1]
GO:0051347	GO_BiologicalProcess-GOA_18.04.2017_00h00	positive regulation of transferase activity	4.54545	0.0104051	[ADCYAP1, AFAP1L2, CAMKK2, DCUN1D5, FBXW7, IQGAP1, MALT1, MAP3K5, P2RX7, PDGFD, PLCE1, POT1, RELN, RPTOR, SLC27A1, TRAF7, UBE2N, VAV3, ZNF16]
GO:0070588	GO_BiologicalProcess-GOA_18.04.2017_00h00	calcium ion transmembrane transport	5.7971	0.0105092	[FAM155A, GNB5, ITPR2, JPH2, P2RX7, RYR1, RYR3, SLC25A25, SLC8A1, STAC, TMC1, YWHAE]
GO:0060589	GO_MolecularFunction-GOA_18.04.2017_00h00	nucleoside-triphosphatase regulator activity	5.39419	0.0105913	[AHSA1, ARHGAP21, ARHGAP32, CHN1, ELMOD1, GNAQ, GNB5, LLGL1, RALGAPA2, RAP1GAP2, RGS21, SESN2, SRGAP1]
GO:0035091	GO_MolecularFunction-GOA_18.04.2017_00h00	phosphatidylinositol binding	5.97826	0.0107588	[ANKFY1, ARHGAP32, IQGAP1, ITPR2, JPH2, MYO10, RNF34, SBF2, SH3PXD2A, SYT1, ZFYVE1]
GO:0007268	GO_BiologicalProcess-GOA_18.04.2017_00h00	chemical synaptic transmission	4.534	0.0136755	[ABHD6, C2CD4C, CALB1, CELF4, DLGAP1, DOC2B, GRIN2B, HTR4, KCNMA1, NTRK2, P2RX7, PARK2, RELN, RIMS1, RIMS2, RIMS3, SYT1, UNC13C]
GO:0034762	GO_BiologicalProcess-GOA_18.04.2017_00h00	regulation of transmembrane transport	4.91803	0.0137875	[AKAP6, AKAP9, AZIN2, GADL1, GNB5, JPH2, KCNAB1, KCNMA1, P2RX7, RELN, SCN1A, STAC, TMC1, WWP2, YWHAE]
GO:0050804	GO_BiologicalProcess-GOA_18.04.2017_00h00	modulation of synaptic transmission	5.78947	0.0139334	[ABHD6, CALB1, CELF4, NTRK2, PARK2, RELN, RIMS1, RIMS2, RIMS3, SYT1, UNC13C]
GO:0098693	GO_BiologicalProcess-GOA_18.04.2017_00h00	regulation of synaptic vesicle cycle	14.8148	0.0139874	[CDH2, RIMS1, RIMS2, RIMS3]
GO:0014074	GO_BiologicalProcess-GOA_18.04.2017_00h00	response to purine-containing compound	9.23077	0.0140312	[AKAP6, AKAP9, ITPR2, P2RX7, PDE3A, RYR1]
GO:0030003	GO_BiologicalProcess-GOA_18.04.2017_00h00	cellular cation homeostasis	4.48878	0.0142325	[ADCYAP1, CALB1, FAM155A, ITPR2, JPH2, KCNMA1, P2RX7, PIK3CB, RAB7A, RYR1, RYR3, SLC26A7, SLC4A10, SLC4A7, SLC8A1, STC1, TFRC, YWHAE]
GO:0005088	GO_MolecularFunction-GOA_18.04.2017_00h00	Ras guanyl-nucleotide exchange factor activity	6.77966	0.0147217	[ARHGEF3, ARHGEF4, DENND1C, FGD5, RALGPS1, RIN3, SBF2, VAV3]
GO:0015711	GO_BiologicalProcess-GOA_18.04.2017_00h00	organic anion transport	4.69208	0.014731	[ATP8B4, ATP9B, NTRK2, P2RX7, SLC16A5, SLC22A12, SLC22A6, SLC25A25, SLC25A42, SLC26A7, SLC27A1, SLC2A1, SLC4A10, SLC4A7, SLC5A12, SLC7A2]
GO:0005261	GO_MolecularFunction-GOA_18.04.2017_00h00	cation channel activity	4.86111	0.014776	[FAM155A, ITPR2, JPH2, KCNAB1, KCNIP2, KCNK9, KCNMA1, NALCN, P2RX7, RYR1, RYR3, SCN1A, TMC1, TRPM3]
GO:0015459	GO_MolecularFunction-GOA_18.04.2017_00h00	potassium channel regulator activity	13.3333	0.0148076	[AKAP9, KCNAB1, KCNIP2, YWHAE]
GO:0006887	GO_BiologicalProcess-GOA_18.04.2017_00h00	exocytosis	5.17928	0.0149007	[C2CD4C, DOC2B, IL4, LLGL1, P2RX7, PARK2, PCLO, RAB7A, RIMS1, RIMS2, RIMS3, SYT1, UNC13C]
GO:1901699	GO_BiologicalProcess-GOA_18.04.2017_00h00	cellular response to nitrogen compound	4.54545	0.0149955	[AGTRAP, AKAP6, AKAP9, GABRB2, GNAQ, ITPR2, MAP3K5, NPC1, NTRK2, P2RX7, PDE3A, PDGFD, PTPRA, RPTOR, RYR1, SESN2, ZC3HAV1]
GO:0015276	GO_MolecularFunction-GOA_18.04.2017_00h00	ligand-gated ion channel activity	6.50406	0.0158765	[GABRB2, GABRR3, GRIN2B, ITPR2, JPH2, P2RX7, RYR1, RYR3]
GO:0005547	GO_MolecularFunction-GOA_18.04.2017_00h00	phosphatidylinositol-3,4,5-trisphosphate binding	12.5	0.0159298	[IQGAP1, JPH2, MYO10, ZFYVE1]
GO:0001558	GO_BiologicalProcess-GOA_18.04.2017_00h00	regulation of cell growth	5.11811	0.0161733	[ACVR1B, CDKN2D, DCBLD2, IGFBP4, PARK2, PLXNA4, RERG, RIMS1, RIMS2, RPTOR, SESN2, SMARCA2, SYT1]
GO:0043269	GO_BiologicalProcess-GOA_18.04.2017_00h00	regulation of ion transport	4.35835	0.0165494	[AKAP6, AKAP9, CNTN1, GNB5, JPH2, KCNAB1, KCNMA1, LRRC8A, P2RX7, RELN, SCN1A, SLC8A1, STAC, STC1, SYT1, TMC1, WWP2, YWHAE]
GO:0044106	GO_BiologicalProcess-GOA_18.04.2017_00h00	cellular amine metabolic process	10.4167	0.016632	[AZIN2, GADL1, GPR37, ODC1, PARK2]
GO:0031346	GO_BiologicalProcess-GOA_18.04.2017_00h00	positive regulation of cell projection organization	5.52764	0.0173204	[BCAS3, BMP7, CNTN1, DYNLL1, NTRK2, P2RX7, PARK2, RELN, RIMS1, RIMS2, SYT1]
GO:0055082	GO_BiologicalProcess-GOA_18.04.2017_00h00	cellular chemical homeostasis	4.13223	0.0178346	[ADCYAP1, CALB1, FAM155A, FITM2, ITPR2, JPH2, KCNMA1, P2RX7, PIK3CB, RAB7A, RYR1, RYR3, SESN2, SLC26A7, SLC4A10, SLC4A7, SLC8A1, STC1, TFRC, YWHAE]
GO:0005543	GO_MolecularFunction-GOA_18.04.2017_00h00	phospholipid binding	4.57516	0.0179346	[ANKFY1, ARHGAP32, C2CD4C, DOC2B, IQGAP1, ITPR2, JPH2, MYO10, NR5A1, RNF34, SBF2, SH3PXD2A, SYT1, ZFYVE1]
GO:0035305	GO_BiologicalProcess-GOA_18.04.2017_00h00	negative regulation of dephosphorylation	8.4507	0.0180316	[CNST, IQGAP1, PPP1R8, ROCK2, YWHAE, ZFYVE1]
GO:0030004	GO_BiologicalProcess-GOA_18.04.2017_00h00	cellular monovalent inorganic cation homeostasis	8.21918	0.0181394	[KCNMA1, RAB7A, SLC26A7, SLC4A10, SLC4A7, SLC8A1]
GO:1904062	GO_BiologicalProcess-GOA_18.04.2017_00h00	regulation of cation transmembrane transport	5.68182	0.0183426	[AKAP6, AKAP9, GNB5, JPH2, KCNAB1, RELN, STAC, TMC1, WWP2, YWHAE]
GO:0086009	GO_BiologicalProcess-GOA_18.04.2017_00h00	membrane repolarization	12.5	0.0184074	[AKAP6, AKAP9, KCNIP2, YWHAE]
GO:0016049	GO_BiologicalProcess-GOA_18.04.2017_00h00	cell growth	4.57317	0.0184867	[ACVR1B, CDKN2D, DCBLD2, IGFBP4, IQGAP1, PARK2, PLXNA4, RERG, RIMS1, RIMS2, RPTOR, SESN2, SH3GL2, SMARCA2, SYT1]
GO:0032835	GO_BiologicalProcess-GOA_18.04.2017_00h00	glomerulus development	9.80392	0.0185162	[BMP7, IQGAP1, LGR4, PLCE1, PROM1]
GO:0035304	GO_BiologicalProcess-GOA_18.04.2017_00h00	regulation of protein dephosphorylation	9.80392	0.0185162	[PPP1R7, PPP1R8, PPP6R3, ROCK2, YWHAE]
GO:0031344	GO_BiologicalProcess-GOA_18.04.2017_00h00	regulation of cell projection organization	4.35897	0.0187142	[BCAS3, BMP7, CAPZB, CHN1, CNTN1, DYNLL1, MYO10, NTRK2, P2RX7, PARK2, PLXNA4, RAP1GAP2, RELN, RIMS1, RIMS2, SYT1, VIM]
GO:0036003	GO_BiologicalProcess-GOA_18.04.2017_00h00	positive regulation of transcription from RNA polymerase II promoter in response to stress	18.75	0.018836	[ATF3, CHD6, SESN2]
GO:0033674	GO_BiologicalProcess-GOA_18.04.2017_00h00	positive regulation of kinase activity	4.49438	0.018881	[ADCYAP1, AFAP1L2, CAMKK2, FBXW7, IQGAP1, MALT1, MAP3K5, P2RX7, PDGFD, PLCE1, RELN, RPTOR, SLC27A1, TRAF7, VAV3, ZNF16]
GO:0044448	GO_CellularComponent-GOA_18.04.2017_00h00	cell cortex part	7.29167	0.0189374	[CAP2, CAPZB, CDH2, LLGL1, PCLO, SLC2A1, WASL]
GO:1903305	GO_BiologicalProcess-GOA_18.04.2017_00h00	regulation of regulated secretory pathway	7.29167	0.0189374	[C2CD4C, DOC2B, IL4, RIMS1, RIMS2, RIMS3, SYT1]
GO:0051056	GO_BiologicalProcess-GOA_18.04.2017_00h00	regulation of small GTPase mediated signal transduction	5.28846	0.0192095	[ARHGEF3, ARHGEF4, CDON, CHN1, FGD5, PLCE1, RALGAPA2, RALGPS1, RAP1GAP2, RELN, VAV3]
GO:0045055	GO_BiologicalProcess-GOA_18.04.2017_00h00	regulated exocytosis	5.96026	0.0193731	[C2CD4C, DOC2B, IL4, P2RX7, RIMS1, RIMS2, RIMS3, SYT1, UNC13C]
GO:0006820	GO_BiologicalProcess-GOA_18.04.2017_00h00	anion transport	4.09483	0.0194868	[ATP8B4, ATP9B, GABRB2, LRRC8A, NTRK2, P2RX7, SLC16A5, SLC22A12, SLC22A6, SLC25A25, SLC25A42, SLC26A7, SLC27A1, SLC2A1, SLC4A10, SLC4A7, SLC5A12, SLC7A2, STC1]
GO:0015629	GO_CellularComponent-GOA_18.04.2017_00h00	actin cytoskeleton	4.40771	0.0196537	[ARHGAP21, ARHGAP32, CAP2, CAPZB, CCDC102A, CDH2, LLGL1, MYO10, MYO16, MYO5C, MYO7B, MYOZ2, SH3PXD2A, SLC2A1, TTC17, WASL]
GO:0009991	GO_BiologicalProcess-GOA_18.04.2017_00h00	response to extracellular stimulus	5.2381	0.0197524	[ATF3, BCAS3, CDKN2D, HTR4, MAP3K5, P2RX7, RPTOR, SESN2, SLC25A25, SLC2A1, ZFYVE1]
GO:0002706	GO_ImmuneSystemProcess-GOA_18.04.2017_00h00	regulation of lymphocyte mediated immunity	7	0.0199973	[CD96, CLEC4G, IL4, MALT1, P2RX7, RIF1, TFRC]
KEGG:04713	KEGG_28.04.2017	Circadian entrainment	7	0.0199973	[GNAQ, GNB5, GNG7, GRIN2B, NOS1AP, RYR1, RYR3]
GO:1901981	GO_MolecularFunction-GOA_18.04.2017_00h00	phosphatidylinositol phosphate binding	6.66667	0.020276	[ANKFY1, IQGAP1, JPH2, MYO10, RNF34, SYT1, ZFYVE1]
GO:0051640	GO_BiologicalProcess-GOA_18.04.2017_00h00	organelle localization	4.32432	0.0212666	[AKAP9, ANKFY1, ARHGAP21, C2CD4C, CDH2, DOC2B, IL4, MCPH1, P2RX7, RIMS1, RIMS2, RIMS3, SH3GL2, SYT1, UNC13C, WASL]
KEGG:04723	KEGG_28.04.2017	Retrograde endocannabinoid signaling	5.80645	0.0213463	[ABHD6, GABRB2, GABRR3, GNAQ, GNB5, GNG7, ITPR2, NDUFB4, RIMS1]
GO:0051924	GO_BiologicalProcess-GOA_18.04.2017_00h00	regulation of calcium ion transport	6.20155	0.0220242	[GNB5, JPH2, P2RX7, SLC8A1, STAC, STC1, TMC1, YWHAE]
GO:0097553	GO_BiologicalProcess-GOA_18.04.2017_00h00	calcium ion transmembrane import into cytosol	7.59494	0.0227786	[FAM155A, ITPR2, JPH2, P2RX7, RYR1, RYR3]
GO:0036473	GO_BiologicalProcess-GOA_18.04.2017_00h00	cell death in response to oxidative stress	8.77193	0.0230575	[DIABLO, FBXW7, GPR37, MAP3K5, PARK2]
GO:0016529	GO_CellularComponent-GOA_18.04.2017_00h00	sarcoplasmic reticulum	11.1111	0.0230757	[AKAP6, ITPR2, JPH2, RYR1]
GO:0046847	GO_BiologicalProcess-GOA_18.04.2017_00h00	filopodium assembly	11.1111	0.0230757	[ARHGEF4, BCAS3, CAPZB, MYO10]
GO:0043195	GO_CellularComponent-GOA_18.04.2017_00h00	terminal bouton	15.7895	0.0232152	[KCNMA1, NTRK2, UNC13C]
GO:0048812	GO_BiologicalProcess-GOA_18.04.2017_00h00	neuron projection morphogenesis	4.06321	0.0233387	[BMP7, CHN1, CNTN3, CTNND2, CXCL12, FGFR2, IQGAP1, KIF5C, LLGL1, PARK2, PLXNA4, RELN, RIMS1, RIMS2, SH3GL2, SYT1, UNC5D, WASL]
GO:0060627	GO_BiologicalProcess-GOA_18.04.2017_00h00	regulation of vesicle-mediated transport	4.33526	0.0239424	[AHSG, ANKFY1, C2CD4C, CNST, DOC2B, IL4, LLGL1, PARK2, PCLO, RAB7A, RIMS1, RIMS2, RIMS3, SH3GL2, SYT1]
GO:0021987	GO_BiologicalProcess-GOA_18.04.2017_00h00	cerebral cortex development	7.40741	0.0240871	[CDH2, CDON, MCPH1, NTRK2, RELN, YWHAE]
GO:0043410	GO_BiologicalProcess-GOA_18.04.2017_00h00	positive regulation of MAPK cascade	4.32277	0.0242567	[ADCYAP1, CDH2, CDON, FBXW7, FGFR2, GPR37, IGFBP4, MAP3K5, NPNT, P2RX7, PDGFD, PLCE1, STK3, TRAF7, WNT16]
GO:2001257	GO_BiologicalProcess-GOA_18.04.2017_00h00	regulation of cation channel activity	7.31707	0.0246218	[AKAP6, GNB5, JPH2, KCNAB1, RELN, STAC]
GO:0007041	GO_BiologicalProcess-GOA_18.04.2017_00h00	lysosomal transport	8.33333	0.026261	[ANKFY1, CCDC91, NPC1, PARK2, RAB7A]
GO:0016459	GO_CellularComponent-GOA_18.04.2017_00h00	myosin complex	8.33333	0.026261	[CCDC102A, MYO10, MYO16, MYO5C, MYO7B]
KEGG:04911	KEGG_28.04.2017	Insulin secretion	7.14286	0.0263364	[ADCYAP1, GNAQ, KCNMA1, PCLO, RIMS2, SLC2A1]
GO:0042594	GO_BiologicalProcess-GOA_18.04.2017_00h00	response to starvation	6.42202	0.0264457	[ATF3, BCAS3, MAP3K5, RPTOR, SESN2, SLC2A1, ZFYVE1]
KEGG:04020	KEGG_28.04.2017	Calcium signaling pathway	5.15464	0.0265161	[ERBB4, GNAQ, HTR4, ITPR2, P2RX7, PLCE1, PLCZ1, RYR1, RYR3, SLC8A1]
GO:0046928	GO_BiologicalProcess-GOA_18.04.2017_00h00	regulation of neurotransmitter secretion	10.2564	0.0265179	[PARK2, RIMS1, RIMS2, RIMS3]
GO:0015085	GO_MolecularFunction-GOA_18.04.2017_00h00	calcium ion transmembrane transporter activity	6.03448	0.026587	[FAM155A, ITPR2, JPH2, RYR1, RYR3, SLC8A1, TMC1]
GO:0045860	GO_BiologicalProcess-GOA_18.04.2017_00h00	positive regulation of protein kinase activity	4.34783	0.0266399	[ADCYAP1, AFAP1L2, CAMKK2, FBXW7, IQGAP1, MALT1, MAP3K5, P2RX7, PDGFD, PLCE1, RELN, RPTOR, SLC27A1, TRAF7]
GO:0042490	GO_BiologicalProcess-GOA_18.04.2017_00h00	mechanoreceptor differentiation	8.19672	0.0268812	[GABRB2, KCNMA1, NTRK2, SLC4A7, TMC1]
GO:0046683	GO_BiologicalProcess-GOA_18.04.2017_00h00	response to organophosphorus	8.19672	0.0268812	[AKAP6, AKAP9, ITPR2, P2RX7, PDE3A]
GO:0006862	GO_BiologicalProcess-GOA_18.04.2017_00h00	nucleotide transport	14.2857	0.0271023	[P2RX7, SLC25A25, SLC25A42]
GO:0015701	GO_BiologicalProcess-GOA_18.04.2017_00h00	bicarbonate transport	14.2857	0.0271023	[SLC26A7, SLC4A10, SLC4A7]
GO:0043567	GO_BiologicalProcess-GOA_18.04.2017_00h00	regulation of insulin-like growth factor receptor signaling pathway	14.2857	0.0271023	[ATXN7, IGFBP4, POU1F1]
GO:0051235	GO_BiologicalProcess-GOA_18.04.2017_00h00	maintenance of location	4.82456	0.0275784	[AKAP9, ANK3, ARHGAP21, FITM2, ITPR2, JPH2, NR5A1, P2RX7, RYR1, RYR3, SYNE3]
GO:0034765	GO_BiologicalProcess-GOA_18.04.2017_00h00	regulation of ion transmembrane transport	4.43686	0.0285935	[AKAP6, AKAP9, GNB5, JPH2, KCNAB1, KCNMA1, P2RX7, RELN, SCN1A, STAC, TMC1, WWP2, YWHAE]
GO:0035308	GO_BiologicalProcess-GOA_18.04.2017_00h00	negative regulation of protein dephosphorylation	13.6364	0.0289613	[PPP1R8, ROCK2, YWHAE]
KEGG:05205	KEGG_28.04.2017	Proteoglycans in cancer	4.92611	0.0289662	[ANK3, ERBB4, HCLS1, IQGAP1, ITPR2, PIK3CB, PLCE1, ROCK2, RRAS2, WNT16]
GO:0014069	GO_CellularComponent-GOA_18.04.2017_00h00	postsynaptic density	6.81818	0.0290862	[CAP2, CDH2, DLGAP1, NTRK2, PCLO, PDE4B]
GO:0032410	GO_BiologicalProcess-GOA_18.04.2017_00h00	negative regulation of transporter activity	9.52381	0.0290999	[GNB5, KCNAB1, WWP2, YWHAE]
GO:0001823	GO_BiologicalProcess-GOA_18.04.2017_00h00	mesonephros development	6.74157	0.0291713	[BMP7, CALB1, FGFR2, LGR4, NPNT, ZBTB16]
GO:0071383	GO_BiologicalProcess-GOA_18.04.2017_00h00	cellular response to steroid hormone stimulus	5.29412	0.0292009	[BMP7, CNOT2, DYX1C1, LMO3, NPC1, NR5A1, NR6A1, PADI2, PAQR5]
GO:0006874	GO_BiologicalProcess-GOA_18.04.2017_00h00	cellular calcium ion homeostasis	4.5283	0.0292272	[ADCYAP1, CALB1, FAM155A, ITPR2, JPH2, P2RX7, PIK3CB, RYR1, RYR3, SLC8A1, STC1, YWHAE]
GO:0050821	GO_BiologicalProcess-GOA_18.04.2017_00h00	protein stabilization	6.14035	0.0292563	[COG3, FBXW7, GNAQ, NLK, PARK2, PEX19, STK3]
KEGG:04371	KEGG_28.04.2017	Apelin signaling pathway	5.59441	0.029262	[GNAQ, GNB5, GNG7, ITPR2, RRAS2, RYR1, RYR3, SLC8A1]
GO:0010976	GO_BiologicalProcess-GOA_18.04.2017_00h00	positive regulation of neuron projection development	5.6338	0.0292792	[BMP7, CNTN1, NTRK2, PARK2, RELN, RIMS1, RIMS2, SYT1]
GO:0030315	GO_CellularComponent-GOA_18.04.2017_00h00	T-tubule	13.0435	0.0294159	[RYR1, SCN1A, STAC]
GO:0045778	GO_BiologicalProcess-GOA_18.04.2017_00h00	positive regulation of ossification	7.8125	0.0294788	[BMP7, NPNT, P2RX7, SLC8A1, ZBTB16]
GO:0008509	GO_MolecularFunction-GOA_18.04.2017_00h00	anion transmembrane transporter activity	4.37956	0.0296408	[GABRB2, LRRC8A, SLC16A5, SLC22A12, SLC22A6, SLC25A25, SLC25A42, SLC26A7, SLC4A10, SLC4A7, SLC5A12, SLC7A2]
GO:2000241	GO_BiologicalProcess-GOA_18.04.2017_00h00	regulation of reproductive process	6.08696	0.0296814	[ACVR1B, BMP7, FGFR2, NR5A1, PDE3A, STK3, ZFPM2]
GO:0009755	GO_BiologicalProcess-GOA_18.04.2017_00h00	hormone-mediated signaling pathway	5.14286	0.0306119	[BMP7, CNOT2, DYX1C1, LMO3, NR5A1, NR6A1, PADI2, PAQR5, SLC27A1]
GO:0030336	GO_BiologicalProcess-GOA_18.04.2017_00h00	negative regulation of cell migration	5.11364	0.0313853	[ABHD6, FAM60A, IL4, PADI2, PTPRG, SRGAP1, STC1, VASH1, WASL]
GO:0030331	GO_MolecularFunction-GOA_18.04.2017_00h00	estrogen receptor binding	12	0.0313876	[ARID5A, DYX1C1, PADI2]
GO:1905114	GO_BiologicalProcess-GOA_18.04.2017_00h00	cell surface receptor signaling pathway involved in cell-cell signaling	4.04313	0.0317038	[CDH2, CELF4, CTNND2, FGFR2, GRIN2B, LGR4, LIMD1, MESDC2, NLK, P2RX7, PARK2, RELN, ROR2, STK3, WNT16]
GO:2000243	GO_BiologicalProcess-GOA_18.04.2017_00h00	positive regulation of reproductive process	9.09091	0.0317243	[ACVR1B, NR5A1, PDE3A, ZFPM2]
GO:0008045	GO_BiologicalProcess-GOA_18.04.2017_00h00	motor neuron axon guidance	12.5	0.0319023	[CHN1, KIF5C, PLXNA4]
GO:0072006	GO_BiologicalProcess-GOA_18.04.2017_00h00	nephron development	5.88235	0.0321152	[BMP7, CALB1, IQGAP1, LGR4, NPNT, PLCE1, PROM1]
GO:0048634	GO_BiologicalProcess-GOA_18.04.2017_00h00	regulation of muscle organ development	6.45161	0.0325369	[CDON, FGFR2, JPH2, MEGF10, SFMBT1, ZFPM2]
KEGG:04924	KEGG_28.04.2017	Renin secretion	7.35294	0.0330472	[ADCYAP1, GNAQ, ITPR2, KCNMA1, PDE3A]
GO:0034767	GO_BiologicalProcess-GOA_18.04.2017_00h00	positive regulation of ion transmembrane transport	7.35294	0.0330472	[AKAP6, AKAP9, JPH2, P2RX7, RELN]
GO:0007411	GO_BiologicalProcess-GOA_18.04.2017_00h00	axon guidance	5.33333	0.033247	[BMP7, CHN1, CNTN3, CXCL12, KIF5C, PLXNA4, RELN, UNC5D]
GO:0030900	GO_BiologicalProcess-GOA_18.04.2017_00h00	forebrain development	4.36364	0.0333071	[CDH2, CDON, CRTAC1, GNAQ, MCPH1, NTRK2, PLXNA4, POU1F1, RELN, SLC4A10, TTC21B, YWHAE]
GO:0006875	GO_BiologicalProcess-GOA_18.04.2017_00h00	cellular metal ion homeostasis	4.10557	0.0334538	[ADCYAP1, CALB1, FAM155A, ITPR2, JPH2, KCNMA1, P2RX7, PIK3CB, RYR1, RYR3, SLC8A1, STC1, TFRC, YWHAE]
GO:0032844	GO_BiologicalProcess-GOA_18.04.2017_00h00	regulation of homeostatic process	4.10557	0.0334538	[ACVR1B, ANKRD54, ITPR2, JPH2, NPC1, P2RX7, PARK2, PIK3CB, POT1, RYR1, RYR3, SLC27A1, TFRC, ZNF16]
GO:0071417	GO_BiologicalProcess-GOA_18.04.2017_00h00	cellular response to organonitrogen compound	4.20712	0.0338389	[AGTRAP, AKAP6, AKAP9, GABRB2, ITPR2, NPC1, NTRK2, PDE3A, PDGFD, PTPRA, RPTOR, RYR1, SESN2]
GO:0006892	GO_BiologicalProcess-GOA_18.04.2017_00h00	post-Golgi vesicle-mediated transport	7.14286	0.035532	[ANK3, ANKFY1, CCDC91, CNST, LLGL1]
GO:0010975	GO_BiologicalProcess-GOA_18.04.2017_00h00	regulation of neuron projection development	4.30108	0.0359711	[BMP7, CHN1, CNTN1, NTRK2, PARK2, PLXNA4, RAP1GAP2, RELN, RIMS1, RIMS2, SYT1, VIM]
GO:0072073	GO_BiologicalProcess-GOA_18.04.2017_00h00	kidney epithelium development	5.6	0.036729	[BMP7, CALB1, FGFR2, IQGAP1, LGR4, NPNT, PROM1]
GO:0002708	GO_ImmuneSystemProcess-GOA_18.04.2017_00h00	positive regulation of lymphocyte mediated immunity	7.04225	0.036959	[IL4, MALT1, P2RX7, RIF1, TFRC]
KEGG:04024	KEGG_28.04.2017	cAMP signaling pathway	4.58716	0.0389006	[GABBR2, GRIN2B, HTR4, PDE3A, PDE4B, PIK3CB, PLCE1, ROCK2, RRAS2, VAV3]
GO:0045332	GO_BiologicalProcess-GOA_18.04.2017_00h00	phospholipid translocation	11.1111	0.0390625	[ATP8B4, ATP9B, P2RX7]
GO:0044297	GO_CellularComponent-GOA_18.04.2017_00h00	cell body	4.56621	0.0393827	[AZIN2, BRINP1, CALB1, CTNND2, GNAQ, MYO10, P2RX7, RBFOX3, SCN1A, SLC4A10]
GO:0017112	GO_MolecularFunction-GOA_18.04.2017_00h00	Rab guanyl-nucleotide exchange factor activity	10.7143	0.0398714	[DENND1C, RIN3, SBF2]
GO:0001190	GO_MolecularFunction-GOA_18.04.2017_00h00	transcriptional activator activity, RNA polymerase II transcription factor binding	7.84314	0.0417802	[POU1F1, SMARCA2, WBP2, WWP2]
GO:0002822	GO_ImmuneSystemProcess-GOA_18.04.2017_00h00	regulation of adaptive immune response based on somatic recombination of immune receptors built from immunoglobulin superfamily domains	5.94059	0.0418754	[CLEC4G, IL4, MALT1, P2RX7, RIF1, TFRC]
GO:0050769	GO_BiologicalProcess-GOA_18.04.2017_00h00	positive regulation of neurogenesis	4.33071	0.0418991	[BMP7, BRINP1, CDON, CNTN1, NTRK2, PARK2, RELN, RIMS1, RIMS2, SYT1, TENM4]
GO:0098794	GO_CellularComponent-GOA_18.04.2017_00h00	postsynapse	4.4843	0.0426586	[CAP2, CDH2, DLGAP1, GABRB2, GRIN2B, KCNMA1, NTRK2, P2RX7, PCLO, PDE4B]
GO:0010633	GO_BiologicalProcess-GOA_18.04.2017_00h00	negative regulation of epithelial cell migration	8	0.0426926	[IL4, PTPRG, STC1, VASH1]
GO:0034702	GO_CellularComponent-GOA_18.04.2017_00h00	ion channel complex	4.46429	0.0435033	[ABHD6, AKAP6, AKAP9, GABRB2, GRIN2B, KCNAB1, KCNIP2, KCNMA1, LRRC8A, SCN1A]
GO:0042277	GO_MolecularFunction-GOA_18.04.2017_00h00	peptide binding	4.81928	0.0438088	[BRAP, GPR37, GSS, NUP214, PEX19, PEX5L, SRP68, TRHDE]
GO:0060997	GO_BiologicalProcess-GOA_18.04.2017_00h00	dendritic spine morphogenesis	10.3448	0.0441218	[CTNND2, RELN, WASL]
GO:0061098	GO_BiologicalProcess-GOA_18.04.2017_00h00	positive regulation of protein tyrosine kinase activity	10.3448	0.0441218	[AFAP1L2, FBXW7, RELN]
GO:0071320	GO_BiologicalProcess-GOA_18.04.2017_00h00	cellular response to cAMP	10.3448	0.0441218	[AKAP6, AKAP9, ITPR2]
GO:1903169	GO_BiologicalProcess-GOA_18.04.2017_00h00	regulation of calcium ion transmembrane transport	6.57895	0.0441666	[GNB5, JPH2, STAC, TMC1, YWHAE]
GO:0031647	GO_BiologicalProcess-GOA_18.04.2017_00h00	regulation of protein stability	4.66321	0.0443734	[COG3, ELMOD1, FBXW7, GNAQ, GPR26, NLK, PARK2, PEX19, STK3]
GO:0060560	GO_BiologicalProcess-GOA_18.04.2017_00h00	developmental growth involved in morphogenesis	4.87805	0.0464452	[FGFR2, IQGAP1, PARK2, PLXNA4, RIMS1, RIMS2, SH3GL2, SYT1]
KEGG:04728	KEGG_28.04.2017	Dopaminergic synapse	5.22388	0.0465809	[GNAQ, GNB5, GNG7, GRIN2B, ITPR2, KIF5C, SCN1A]
GO:0016831	GO_MolecularFunction-GOA_18.04.2017_00h00	carboxy-lyase activity	9.67742	0.0467556	[AZIN2, GADL1, ODC1]
GO:0043204	GO_CellularComponent-GOA_18.04.2017_00h00	perikaryon	10	0.0472095	[AZIN2, CTNND2, RBFOX3]
GO:2000273	GO_BiologicalProcess-GOA_18.04.2017_00h00	positive regulation of receptor activity	10	0.0472095	[FBXW7, JPH2, RELN]
GO:0043270	GO_BiologicalProcess-GOA_18.04.2017_00h00	positive regulation of ion transport	5.18518	0.0472214	[AKAP6, AKAP9, CNTN1, JPH2, P2RX7, RELN, STC1]
GO:0044449	GO_CellularComponent-GOA_18.04.2017_00h00	contractile fiber part	5.18518	0.0472214	[ANK3, CAPZB, JPH2, MYOZ2, NPNT, RYR1, SCN1A]
GO:0008514	GO_MolecularFunction-GOA_18.04.2017_00h00	organic anion transmembrane transporter activity	4.70588	0.0473216	[SLC16A5, SLC22A12, SLC22A6, SLC25A25, SLC25A42, SLC26A7, SLC5A12, SLC7A2]
GO:0061630	GO_MolecularFunction-GOA_18.04.2017_00h00	ubiquitin protein ligase activity	4.70588	0.0473216	[BRAP, PARK2, RNF34, UBE2G1, UBE2N, UBR3, WWP2, ZNRF1]
GO:0001503	GO_BiologicalProcess-GOA_18.04.2017_00h00	ossification	4.05405	0.0473641	[AHSG, BMP7, FGFR2, IFITM5, LGR4, LIMD1, NPNT, P2RX7, RRAS2, RYR1, SLC8A1, ZBTB16]
GO:0031668	GO_BiologicalProcess-GOA_18.04.2017_00h00	cellular response to extracellular stimulus	5.14706	0.0482136	[ATF3, MAP3K5, P2RX7, RPTOR, SESN2, SLC2A1, ZFYVE1]
GO:0072001	GO_BiologicalProcess-GOA_18.04.2017_00h00	renal system development	4.329	0.0483053	[BMP7, CALB1, FGFR2, IQGAP1, LGR4, NFIA, NPNT, PLCE1, PROM1, ZBTB16]
GO:0045165	GO_BiologicalProcess-GOA_18.04.2017_00h00	cell fate commitment	4.54545	0.0483162	[CDON, CHD5, FGFR2, IL4, POU1F1, ROR2, TENM4, WNT16, ZNF521]
GO:0051651	GO_BiologicalProcess-GOA_18.04.2017_00h00	maintenance of location in cell	6.25	0.0495834	[AKAP9, ANK3, ARHGAP21, NR5A1, SYNE3]
GO:0034703	GO_CellularComponent-GOA_18.04.2017_00h00	cation channel complex	4.7619	0.0496823	[ABHD6, AKAP6, AKAP9, GRIN2B, KCNAB1, KCNIP2, KCNMA1, SCN1A]
